# Supplementary material for: An ARF gene mutation creates flint kernel architecture in dent maize
Source: Nat Commun. 2024 Mar 22;15:2565. doi: 10.1038/s41467-024-46955-9 (PMC10960022; doi:10.1038/s41467-024-46955-9)
Supplement: Supplementary file 4 — Supplementary Data 1 [file 41467_2024_46955_MOESM4_ESM.xlsx]

## Sheet: B73 vs IKA1 12 DAP diff 1.5
gene_id	BaseMean	FoldChange	log2FoldChange	pValue	qValue	Regulation	B73_12D_1	B73_12D_2	B73_12D_3	fka1-1_12D_1	fka1-1_12D_2	fka1-1_12D_3	gene_symbol	description	TF_Family	GO_id	GO_term	pathway	pathway_description
Zm00001d000001	2351.99	5.41762	2.43766	0	0	Up	9.34375	10.3781	9.81952	46.7324	49.3389	48.4548	co-2	polyphenol oxidase1		GO:0004097,GO:0009543,GO:0046148,GO:0046872	catechol oxidase activity|chloroplast thylakoid lumen|pigment biosynthetic process|metal ion binding	path:zma00350,path:zma00950	Tyrosine metabolism|Isoquinoline alkaloid biosynthesis
Zm00001d000009	238.243	0.622782	-0.6832	6.41262e-06	4.4097e-05	Down	1.68099	1.23579	1.38036	1.00627	0.844941	0.919021	atpB			GO:0005524,GO:0009535,GO:0015986,GO:0045261,GO:0046933	ATP binding|chloroplast thylakoid membrane|ATP synthesis coupled proton transport|proton-transporting ATP synthase complex, catalytic core F(1)|proton-transporting ATP synthase activity, rotational mechanism	path:zma03008,path:zma03013	Ribosome biogenesis in eukaryotes|RNA transport
Zm00001d000011	144.772	0.165323	-2.59664	1.00381e-48	8.11758e-47	Down	2.59642	2.69806	2.49197	0.523398	0.413598	0.316144	GLYI-11	glyoxalase I homolog		GO:0004462,GO:0006970,GO:0006979,GO:0009651,GO:0016151,GO:0019243,GO:0019863	lactoylglutathione lyase activity|response to osmotic stress|response to oxidative stress|response to salt stress|nickel cation binding|methylglyoxal catabolic process to D-lactate via S-lactoyl-glutathione|IgE binding	path:zma00620	Pyruvate metabolism
Zm00001d000018	7.66229	0.31632	-1.66054	0.0166394	0.0517798	Down	0.432727	0.727895	0.316337	0.134034	0.0864814	0.272425	Os12g0155000	Germin-like protein subfamily 1 member 8		GO:0005618,GO:0030145,GO:0045735,GO:0048046	cell wall|manganese ion binding|nutrient reservoir activity|apoplast
Zm00001d000028	122.825	0.597928	-0.741956	4.65195e-06	3.27991e-05	Down	2.32928	2.83274	2.68218	1.67456	1.4567	1.43078		hydroxyproline-rich glycoprotein family protein
Zm00001d000051	7.93567	0.118295	-3.07954	4.84382e-05	0.000283696	Down	0.117498	0.247963	0.359392	0	0	0.0744851
Zm00001d000086	224.998	0.575946	-0.795994	1.08599e-10	1.43083e-09	Down	5.61358	6.61741	7.09377	4.13477	3.52866	3.79426	LIF2	RNA-binding (RRM/RBD/RNP motifs) family protein		GO:0003682,GO:0003729,GO:0005634,GO:0005737,GO:0005783,GO:0005829,GO:0007275,GO:0009617,GO:0009909,GO:0010439,GO:0010468,GO:0042742,GO:0043565,GO:0045087,GO:0045824,GO:0045893,GO:0050832,GO:0071395,GO:1902464,GO:1905933	chromatin binding|mRNA binding|nucleus|cytoplasm|endoplasmic reticulum|cytosol|multicellular organism development|response to bacterium|regulation of flower development|regulation of glucosinolate biosynthetic process|regulation of gene expression|defense response to bacterium|sequence-specific DNA binding|innate immune response|negative regulation of innate immune response|positive regulation of…
Zm00001d000126	3859.46	1.68086	0.749201	2.58166e-47	2.00826e-45	Up	113.126	112.537	111.8	182.401	174.499	177.091		OSJNBb0118P14.9 protein; Os04g0403901 protein
Zm00001d000128	38.7975	0.577381	-0.792405	0.00548626	0.0200034	Down	1.25351	1.02903	0.943815	0.6043	0.65848	0.451961				GO:0071465,GO:1902075	cellular response to desiccation|cellular response to salt
Zm00001d000134	15.0648	0.232632	-2.10388	2.0863e-05	0.000130549	Down	0.334702	0.48831	1.13533	0	0.151607	0.651126	RR29	OSJNBa0020I02.16 protein	ARR-B	GO:0000160,GO:0003677,GO:0005634,GO:0009736	phosphorelay signal transduction system|DNA binding|nucleus|cytokinin-activated signaling pathway
Zm00001d000147	24.8024	1.6811	0.749406	0.0367278	0.101302	Up	0.126407	0.12271	0.134962	0.259896	0.145782	0.229271	IBS1		VOZ
Zm00001d000153	634.556	0.605293	-0.724295	5.25819e-19	1.32969e-17	Down	4.01535	4.1698	4.26278	2.30253	2.54201	2.4751	LYSA	Diaminopimelate decarboxylase 2 chloroplastic		GO:0008836,GO:0009089,GO:0009507	diaminopimelate decarboxylase activity|lysine biosynthetic process via diaminopimelate|chloroplast	path:zma00300	Lysine biosynthesis
Zm00001d000154	101.316	1.60986	0.686939	0.00141436	0.00603156	Up	2.77636	4.76428	2.05197	4.59922	4.16739	3.35047		Expressed protein; protein
Zm00001d000176	48.3694	7.42705	2.89279	6.39854e-21	1.77796e-19	Up	0.116742	0.063851	0.42302	2.24986	1.69692	2.35483	GHD7	Zinc finger protein CONSTANS-LIKE 5	CO-like	GO:0003677,GO:0005634,GO:0009908,GO:0009909,GO:0048579	DNA binding|nucleus|flower development|regulation of flower development|negative regulation of long-day photoperiodism, flowering
Zm00001d000181	30.9493	0.411372	-1.28148	7.81049e-05	0.000439478	Down	1.28175	1.79865	1.60071	0.584796	0.795651	0.194371
Zm00001d000193	39.9818	0.388931	-1.36241	0.000302862	0.00151402	Down	0.382275	0.592573	0.803053	0.280775	0.258354	0.37638
Zm00001d000222	3095.94	2.96493	1.568	3.57089e-178	2.23356e-175	Up	42.4885	42.4123	46.3078	129.626	124.939	120.695	SWEET1A	sugars will eventually be exported transporter1a		GO:0005886,GO:0008643,GO:0016021	plasma membrane|carbohydrate transport|integral component of membrane
Zm00001d000230	67.6494	1.51519	0.599496	0.00542409	0.0197932	Up	1.52031	1.73739	1.69203	1.76824	2.72197	1.62563	DEGP5	Protease Do-like 5 chloroplastic		GO:0004252,GO:0009507,GO:0009543,GO:0009579,GO:0010206,GO:0031977	serine-type endopeptidase activity|chloroplast|chloroplast thylakoid lumen|thylakoid|photosystem II repair|thylakoid lumen
Zm00001d000237	62.2775	2.11898	1.08337	0.000196867	0.00102511	Up	1.00226	1.00323	0.928869	1.7994	1.40864	2.40697	CISZOG1	cis-zeatin O-glucosyltransferase1		GO:0006486,GO:0008194,GO:0009690,GO:0010817,GO:0043231,GO:0050502,GO:0080036	protein glycosylation|UDP-glycosyltransferase activity|cytokinin metabolic process|regulation of hormone levels|intracellular membrane-bounded organelle|cis-zeatin O-beta-D-glucosyltransferase activity|regulation of cytokinin-activated signaling pathway	path:zma00908	Zeatin biosynthesis
Zm00001d000243	10.4257	0.289577	-1.78798	0.00230102	0.00928311	Down	0.450858	0.893766	0.918973	0.185792	0.172591	0.310745
Zm00001d000256	98.0391	0.397724	-1.33016	7.02204e-13	1.13993e-11	Down	4.10764	5.0364	4.28677	1.97829	1.64191	1.47253	CML21	Probable calcium-binding protein CML21		GO:0005509,GO:0005634,GO:0005737,GO:0019722,GO:0030234,GO:0051300	calcium ion binding|nucleus|cytoplasm|calcium-mediated signaling|enzyme regulator activity|spindle pole body organization	path:zma04626	Plant-pathogen interaction
Zm00001d000310	758.854	1.72419	0.785916	5.68263e-14	1.00442e-12	Up	11.3786	11.924	14.347	19.1489	18.7042	18.7025	At1g80120	Protein LURP-one-related 5
Zm00001d000316	33.9255	1.67132	0.740991	0.0153668	0.0483748	Up	0.336323	0.438026	0.369003	0.782779	0.539761	0.57423	MOD1	NADP-dependent malic enzyme%252C chloroplastic		GO:0004470,GO:0004471,GO:0004473,GO:0006090,GO:0006108,GO:0008948,GO:0009507,GO:0046872,GO:0051287	malic enzyme activity|malate dehydrogenase (decarboxylating) (NAD+) activity|malate dehydrogenase (decarboxylating) (NADP+) activity|pyruvate metabolic process|malate metabolic process|oxaloacetate decarboxylase activity|chloroplast|metal ion binding|NAD binding	path:zma00620,path:zma00710	Pyruvate metabolism|Carbon fixation in photosynthetic organisms
Zm00001d000358	643.639	1.60161	0.679527	4.7092e-17	1.04136e-15	Up	5.19829	5.1883	5.26685	7.89229	7.4863	7.85429	ARF18	Auxin response factor 16	ARF	GO:0003677,GO:0005634,GO:0006355,GO:0009734	DNA binding|nucleus|regulation of transcription, DNA-templated|auxin-activated signaling pathway
Zm00001d000391	286.566	1.54558	0.628151	1.03664e-06	8.1571e-06	Up	6.8838	5.47177	4.79475	8.8589	7.76162	9.01013	PP2C27	Probable protein phosphatase 2C 47	MYB_related	GO:0004722,GO:0005634,GO:0005737,GO:0009414,GO:0009651,GO:0009737,GO:0046872,GO:0061416	protein serine/threonine phosphatase activity|nucleus|cytoplasm|response to water deprivation|response to salt stress|response to abscisic acid|metal ion binding|regulation of transcription from RNA polymerase II promoter in response to salt stress
Zm00001d000400	214.402	2.39398	1.25941	8.20869e-23	2.53617e-21	Up	3.5112	4.18067	3.57604	9.36233	8.24337	7.91912		Putative HLH DNA-binding domain superfamily protein	bHLH
Zm00001d000408	569.897	1.89646	0.923308	1.52457e-27	6.05268e-26	Up	5.77197	6.86436	6.45691	11.0525	11.6082	11.5033	EBF2	EIN3-binding F-box protein 1		GO:0005634,GO:0006511,GO:0009723,GO:0009873,GO:0010105,GO:0016567,GO:0019005,GO:0031146	nucleus|ubiquitin-dependent protein catabolic process|response to ethylene|ethylene-activated signaling pathway|negative regulation of ethylene-activated signaling pathway|protein ubiquitination|SCF ubiquitin ligase complex|SCF-dependent proteasomal ubiquitin-dependent protein catabolic process	path:zma04016,path:zma04075	MAPK signaling pathway - plant|Plant hormone signal transduction
Zm00001d000447	24.0336	1.94815	0.962101	0.0264252	0.0768077	Up	0.360664	0.434298	0.948474	1.38363	0.913377	1.29078		OSJNBa0041A02.21 protein; protein
Zm00001d001766	1320.2	1.86092	0.896014	6.11471e-31	2.78399e-29	Up	30.4981	29.7672	31.4734	49.2379	49.9095	53.7921
Zm00001d001767	105.231	0.615294	-0.700652	5.80548e-05	0.000335152	Down	3.64594	4.1348	4.08262	2.22166	2.90573	2.16945	BPM1	Speckle-type POZ protein		GO:0005634,GO:0006970,GO:0016567,GO:0042631,GO:0042802,GO:0071472	nucleus|response to osmotic stress|protein ubiquitination|cellular response to water deprivation|identical protein binding|cellular response to salt stress
Zm00001d001793	12.7053	0.356843	-1.48664	0.00404205	0.015268	Down	0.706525	0	2.55599	1.41949	0	0
Zm00001d001799	179.312	0.65828	-0.603227	7.848e-05	0.000441427	Down	8.08928	7.48546	6.33601	4.58569	4.83452	4.8526	PSF1	partner of SLD five 1		GO:0000811,GO:0043138,GO:1902983	GINS complex|3'-5' DNA helicase activity|DNA strand elongation involved in mitotic DNA replication
Zm00001d001804	262.221	0.627228	-0.672939	5.11195e-09	5.53235e-08	Down	3.35005	3.30519	3.3439	1.85815	2.28431	1.92804	MLO14	barley mlo defense gene homolog9		GO:0005516,GO:0006952,GO:0009607,GO:0016021	calmodulin binding|defense response|response to biotic stimulus|integral component of membrane
Zm00001d001806	87.5647	2.15696	1.109	8.89372e-09	9.33186e-08	Up	0.632388	0.665314	0.565823	1.32444	1.2529	1.27752	msh3	DNA mismatch repair protein MutS type 2		GO:0000228,GO:0000403,GO:0000404,GO:0000406,GO:0000710,GO:0000735,GO:0003684,GO:0005524,GO:0005634,GO:0006281,GO:0006298,GO:0006312,GO:0007131,GO:0007534,GO:0008094,GO:0019237,GO:0032300,GO:0032302,GO:0032357,GO:0035861,GO:0043111,GO:0043570,GO:0051096,GO:0061500	nuclear chromosome|Y-form DNA binding|heteroduplex DNA loop binding|double-strand/single-strand DNA junction binding|meiotic mismatch repair|removal of nonhomologous ends|damaged DNA binding|ATP binding|nucleus|DNA repair|mismatch repair|mitotic recombination|reciprocal meiotic recombination|gene conversion at mating-type locus|DNA-dependent ATPase activity|centromeric DNA binding|mismatch repair…	path:zma03430	Mismatch repair
Zm00001d001829	36.3157	1.84888	0.88665	0.00258564	0.0102785	Up	1.31978	1.87505	0.805112	3.67207	2.48774	3.53658		OSJNBa0064G10.17 protein; protein
Zm00001d001834	1566.71	0.637227	-0.650121	7.80248e-18	1.82688e-16	Down	15.4809	15.299	14.0536	8.71301	9.53529	8.96272
Zm00001d001838	17.9637	0.482939	-1.05009	0.0145015	0.0461197	Down	0.70535	0.611294	0.446932	0.426043	0.172762	0.252685	Os04g0676650	B3 domain-containing transcription factor LEC2	B3	GO:0003677,GO:0005634	DNA binding|nucleus
Zm00001d001849	735.361	1.7525	0.809414	1.65072e-23	5.34808e-22	Up	8.67589	9.07664	9.46801	15.9291	14.2898	14.0527	AAE5	Probable acyl-activating enzyme 5 peroxisomal	MYB_related	GO:0005777,GO:0006631,GO:0016874	peroxisome|fatty acid metabolic process|ligase activity
Zm00001d001857	158.709	1.61241	0.689218	1.70003e-06	1.29355e-05	Up	4.41251	4.98169	4.56637	7.14543	6.33569	7.97401	CAP10B	light harvesting complex photosystem II subunit 6		GO:0009416,GO:0009523,GO:0009535,GO:0009768,GO:0009941,GO:0010287,GO:0016021,GO:0016168,GO:0018298	response to light stimulus|photosystem II|chloroplast thylakoid membrane|photosynthesis, light harvesting in photosystem I|chloroplast envelope|plastoglobule|integral component of membrane|chlorophyll binding|protein-chromophore linkage	path:zma00196	Photosynthesis - antenna proteins
Zm00001d001858	373.568	1.57683	0.657031	3.80531e-11	5.26542e-10	Up	4.30433	4.11706	4.04867	6.28769	5.92364	5.94307	At3g19850	BTB/POZ domain-containing protein		GO:0016567	protein ubiquitination
Zm00001d001871	196.168	2.07418	1.05254	1.57578e-15	3.16903e-14	Up	3.24172	2.66901	2.41418	6.183	5.35187	5.30994
Zm00001d001883	7839.69	1.61331	0.690023	4.10052e-47	3.15771e-45	Up	68.0378	67.3505	68.8264	102.763	104.612	108.946	PAO4			GO:0005777,GO:0006598,GO:0016491,GO:0046592	peroxisome|polyamine catabolic process|oxidoreductase activity|polyamine oxidase activity	path:zma00330,path:zma00410	Arginine and proline metabolism|beta-Alanine metabolism
Zm00001d001894	58.4304	0.49012	-1.02879	1.04421e-05	6.92878e-05	Down	1.6749	1.61162	1.69068	0.672353	0.774775	0.751288		hydroxyproline-rich glycoprotein family protein	Trihelix
Zm00001d001924	12.0002	3.84992	1.94483	0.000406749	0.00197441	Up	0.0824564	0.0555297	0.0651886	0.289375	0.193762	0.238557	F3H-3	KAR-UP oxidoreductase 1		GO:0009813,GO:0031418,GO:0045486,GO:0046872,GO:0051213,GO:0071456,GO:0080167	flavonoid biosynthetic process|L-ascorbic acid binding|naringenin 3-dioxygenase activity|metal ion binding|dioxygenase activity|cellular response to hypoxia|response to karrikin
Zm00001d001930	21.137	1.78201	0.833506	0.0325446	0.0914347	Up	1.04754	1.12396	0.578249	2.07984	1.93068	1.46341
Zm00001d001934	30.561	0.407821	-1.29399	7.09517e-05	0.000402629	Down	1.03279	1.78703	1.88231	0.5052	0.455023	0.723499
Zm00001d001936	22.9711	0.554622	-0.850423	0.043552	0.116518	Down	0.320295	0.41813	0.530917	0.264856	0.10332	0.247073	PHL5	Myb family transcription factor PHL5	G2-like	GO:0003677,GO:0003700,GO:0005634,GO:0006355	DNA binding|DNA-binding transcription factor activity|nucleus|regulation of transcription, DNA-templated
Zm00001d001943	247.423	2.32792	1.21904	0.00487982	0.0180151	Up	1.93822	2.13863	1.5659	2.71564	3.46495	5.20313	CIN7	Beta-fructofuranosidase insoluble isoenzyme CWINV3		GO:0004564,GO:0005618,GO:0005975,GO:0048046	beta-fructofuranosidase activity|cell wall|carbohydrate metabolic process|apoplast
Zm00001d001961	18.4604	2.39503	1.26004	0.00289372	0.0113457	Up	0.952178	0.568054	0.7045	1.24408	1.56911	0.739499		SAUR-like auxin-responsive protein family	bHLH	GO:0009734	auxin-activated signaling pathway	path:zma04075	Plant hormone signal transduction
Zm00001d002001	20.9224	2.36739	1.2433	0.0018777	0.00776231	Up	1.00538	0.604021	1.0961	2.90036	1.42116	1.70078
Zm00001d002011	35.7179	0.466872	-1.0989	0.000229576	0.0011788	Down	1.51746	1.52526	2.20662	1.32417	0.801766	1.13338	ERF003	Ethylene-responsive transcription factor ERF003	ERF	GO:0003677,GO:0003700,GO:0005634,GO:0009873	DNA binding|DNA-binding transcription factor activity|nucleus|ethylene-activated signaling pathway
Zm00001d002014	7.85886	8.32812	3.05799	5.15121e-05	0.00030038	Up	0	0.298056	0	0.840227	0.599829	0.754236		Os07g0120600 protein
Zm00001d002016	3.49378	9.95882	3.31597	0.00772272	0.0269368	Up	0	0	0	0.188827	0	0		Os07g0120600 protein
Zm00001d002018	28.1982	3.47022	1.79503	2.69936e-07	2.3305e-06	Up	0.1378	0.185565	0.126932	1.30528	0.660426	0.79163		Os07g0120600 protein
Zm00001d002038	28.1667	0.484708	-1.04481	0.00193907	0.00797812	Down	0.51879	0.585874	0.576738	0.275054	0.202432	0.329675	SULTR3	anti-sigma factor antagonist domain of sulfate transporter91		GO:0008271,GO:0015116,GO:0015293,GO:0015301,GO:0016021	secondary active sulfate transmembrane transporter activity|sulfate transmembrane transporter activity|symporter activity|anion:anion antiporter activity|integral component of membrane
Zm00001d002052	3970.57	0.482839	-1.05039	5.66615e-91	1.16552e-88	Down	65.0043	67.631	63.2022	30.0035	27.3452	30.2239	At3g16150	Probable isoaspartyl peptidase/L-asparaginase 2		GO:0004067,GO:0005737,GO:0008798,GO:0016787,GO:0033345,GO:0051604	asparaginase activity|cytoplasm|beta-aspartyl-peptidase activity|hydrolase activity|asparagine catabolic process via L-aspartate|protein maturation
Zm00001d002054	117.922	0.572768	-0.803977	1.25055e-06	9.71561e-06	Down	5.0555	4.23803	4.90269	2.47972	3.24502	2.45729	CCB4	photosynthetic electron transport3		GO:0009507,GO:0009535,GO:0010190,GO:0016021	chloroplast|chloroplast thylakoid membrane|cytochrome b6f complex assembly|integral component of membrane
Zm00001d002067	14.2951	2.34599	1.2302	0.0112057	0.0370288	Up	0	0	0	0.10898	0.0689021	0.108113	IRX15	Protein IRX15-LIKE		GO:0000139,GO:0005794,GO:0009834,GO:0016021,GO:0045491,GO:0045492	Golgi membrane|Golgi apparatus|plant-type secondary cell wall biogenesis|integral component of membrane|xylan metabolic process|xylan biosynthetic process
Zm00001d002072	9.90297	0.308907	-1.69476	0.00463057	0.0172152	Down	0.820369	1.61514	1.28418	0.532781	0.519419	0.133239
Zm00001d002091	463.771	0.591704	-0.757051	1.35296e-16	2.88767e-15	Down	9.08653	8.47674	8.77493	5.22824	5.87033	4.74857	CLC-G	Putative chloride channel-like protein CLC-g		GO:0005247,GO:0034707,GO:0034765,GO:1902476	voltage-gated chloride channel activity|chloride channel complex|regulation of ion transmembrane transport|chloride transmembrane transport
Zm00001d002093	177.737	0.407235	-1.29607	2.40438e-20	6.4984e-19	Down	19.8876	17.1548	13.2265	6.95377	6.61186	4.83435	AZI1	36.4 kDa proline-rich protein		GO:0005618,GO:0005783,GO:0009506,GO:0009626,GO:0009627,GO:0009631,GO:0009682,GO:0009707,GO:0043621,GO:0048046,GO:0050832,GO:0070417	cell wall|endoplasmic reticulum|plasmodesma|plant-type hypersensitive response|systemic acquired resistance|cold acclimation|induced systemic resistance|chloroplast outer membrane|protein self-association|apoplast|defense response to fungus|cellular response to cold
Zm00001d002094	61.504	0.634922	-0.655349	0.00375129	0.0142948	Down	3.32434	3.6977	3.41387	2.64519	2.59348	1.99542	TPRP-F1	Bifunctional inhibitor/lipid-transfer protein/seed storage 2S albumin superfamily protein
Zm00001d002119	57.11	0.508411	-0.975932	0.00490884	0.0181179	Down	0.496619	0.50867	0.611965	0.28021	0.133929	0.411842	ABCB19	ABC transporter B family member 19		GO:0005524,GO:0005886,GO:0008361,GO:0009637,GO:0009639,GO:0009640,GO:0009733,GO:0009734,GO:0009926,GO:0009958,GO:0010218,GO:0010329,GO:0010540,GO:0010541,GO:0016021,GO:0042626,GO:0043481,GO:0048364,GO:0048443,GO:0048527,GO:0060918,GO:0090691	ATP binding|plasma membrane|regulation of cell size|response to blue light|response to red or far red light|photomorphogenesis|response to auxin|auxin-activated signaling pathway|auxin polar transport|positive gravitropism|response to far red light|auxin efflux transmembrane transporter activity|basipetal auxin transport|acropetal auxin transport|integral component of membrane|ATPase activity, co…	path:zma02010	ABC transporters
Zm00001d002122	2095.96	1.54792	0.630331	2.00359e-19	5.17337e-18	Up	30.5723	28.2113	28.1539	39.9762	46.5725	40.3439	BPA1	RNA-binding (RRM/RBD/RNP motifs) family protein		GO:0003723,GO:0005737,GO:0009735,GO:0016020	RNA binding|cytoplasm|response to cytokinin|membrane
Zm00001d002130	38.2252	2.05874	1.04176	0.000333958	0.00165355	Up	0.755701	0.691367	0.926492	1.47691	1.70783	1.38913
Zm00001d002132	16.0635	0.314763	-1.66766	0.000324662	0.00161274	Down	1.5219	2.05476	1.72042	0.842654	0.406521	0.678596
Zm00001d002133	6.34432	6.59155	2.72062	0.000930898	0.00416512	Up	0	0.147287	0.0653096	0.596714	1.02775	0.532785
Zm00001d002139	225.794	1.70663	0.771154	4.67495e-10	5.72072e-09	Up	3.62925	3.43391	3.92539	6.25792	5.52985	5.48563	ACT	Transferase		GO:0047634	agmatine N4-coumaroyltransferase activity
Zm00001d002144	4.83407	4.83817	2.27446	0.0138481	0.0443827	Up	0.116679	0	0.107181	0.341832	0.319183	0.344806	EPF2	Protein EPIDERMAL PATTERNING FACTOR 2		GO:0005576,GO:0010052,GO:0010374,GO:0019901,GO:0090626,GO:2000122	extracellular region|guard cell differentiation|stomatal complex development|protein kinase binding|plant epidermis morphogenesis|negative regulation of stomatal complex development	path:zma04016	MAPK signaling pathway - plant
Zm00001d002158	755.719	0.556064	-0.846677	2.08059e-28	8.61731e-27	Down	39.8847	36.3726	40.0054	20.5851	16.9166	22.4837		Wound-responsive family protein
Zm00001d002161	639.388	3.55888	1.83142	2.52509e-48	1.99978e-46	Up	18.4907	19.3562	16.7619	69.3945	50.982	55.0037		Wound-responsive family protein
Zm00001d002172	41.5747	0.639239	-0.645573	0.0182344	0.055965	Down	0.409947	0.314771	0.420937	0.307701	0.25967	0.300422	SD17	G-type lectin S-receptor-like serine/threonine-protein kinase B120	LBD
Zm00001d002252	967.866	1.66426	0.734882	2.69182e-25	9.69465e-24	Up	8.29398	7.6178	8.42971	12.7068	13.3265	13.3178	At5g41620	myosin heavy chain-related		GO:0005886,GO:0009507	plasma membrane|chloroplast
Zm00001d002260	405.547	0.582349	-0.780045	3.60211e-12	5.45459e-11	Down	4.52207	3.69104	4.25697	2.62987	2.05632	2.81187	GLO2	Peroxisomal (S)-2-hydroxy-acid oxidase GLO1		GO:0005777,GO:0008891,GO:0009853,GO:0009854,GO:0010109,GO:0010181,GO:0019048,GO:0052852,GO:0052853,GO:0052854	peroxisome|glycolate oxidase activity|photorespiration|oxidative photosynthetic carbon pathway|regulation of photosynthesis|FMN binding|modulation by virus of host morphology or physiology|very-long-chain-(S)-2-hydroxy-acid oxidase activity|long-chain-(S)-2-hydroxy-long-chain-acid oxidase activity|medium-chain-(S)-2-hydroxy-acid oxidase activity	path:zma00630,path:zma04146	Glyoxylate and dicarboxylate metabolism|Peroxisome
Zm00001d002299	48.4949	0.62006	-0.689519	0.0080567	0.027908	Down	0.205838	0.179648	0.186782	0.150065	0.0536267	0.0793032	trm10	ATP-dependent DNA helicase [Source:UniProtKB/TrEMBL;Acc:A0A1D6DZA9]		GO:0000049,GO:0002939,GO:0005634,GO:0005730,GO:0005737,GO:0009019,GO:0052905	tRNA binding|tRNA N1-guanine methylation|nucleus|nucleolus|cytoplasm|tRNA (guanine-N1-)-methyltransferase activity|tRNA (guanine(9)-N(1))-methyltransferase activity
Zm00001d002326	7360.53	0.647011	-0.628137	4.01521e-39	2.40826e-37	Down	64.2766	62.1096	68.1679	40.5374	42.3484	39.4929	OSL2	adenosylmethionine aminotransferase1		GO:0004015,GO:0005739,GO:0009102,GO:0030170,GO:0034387,GO:0102351	adenosylmethionine-8-amino-7-oxononanoate transaminase activity|mitochondrion|biotin biosynthetic process|pyridoxal phosphate binding|4-aminobutyrate:pyruvate transaminase activity|gamma-aminobutyrate transaminase (glyoxylate dependent) activity	path:zma00250,path:zma00650	Alanine, aspartate and glutamate metabolism|Butanoate metabolism
Zm00001d002341	268.776	2.64927	1.4056	1.3646e-20	3.7276e-19	Up	4.01243	5.00789	3.90146	11.6648	11.6085	9.94507		OSJNBa0070C17.17 protein; protein
Zm00001d002347	815.26	1.60982	0.6869	1.54698e-06	1.18623e-05	Up	55.5393	52.7252	68.7387	96.8567	82.5712	91.3608	TPRP-F1	Bifunctional inhibitor/lipid-transfer protein/seed storage 2S albumin superfamily protein
Zm00001d002350	41.8975	10.5486	3.39899	1.88657e-24	6.44609e-23	Up	0.119185	0.0942015	0.114778	1.12497	1.1076	1.23833	TPS1	kaurene synthase2		GO:0000287,GO:0005737,GO:0006952,GO:0010333,GO:0016102,GO:0016787,GO:0102145	magnesium ion binding|cytoplasm|defense response|terpene synthase activity|diterpenoid biosynthetic process|hydrolase activity|(3R)-(E)-nerolidol synthase activity
Zm00001d002351	178.226	2.64646	1.40407	1.12393e-23	3.67634e-22	Up	1.50066	1.92826	1.56182	3.53465	4.2349	4.5062	TPS1	terpene synthase1		GO:0000287,GO:0005737,GO:0006952,GO:0010333,GO:0016102,GO:0016787,GO:0102145	magnesium ion binding|cytoplasm|defense response|terpene synthase activity|diterpenoid biosynthetic process|hydrolase activity|(3R)-(E)-nerolidol synthase activity	path:zma00900,path:zma00909	Terpenoid backbone biosynthesis|Sesquiterpenoid and triterpenoid biosynthesis
Zm00001d002357	32.2461	0.379292	-1.39862	1.13773e-05	7.49737e-05	Down	0.554233	0.336341	0.46411	0.19314	0.0721993	0.238661	CTR1	Protein kinase superfamily protein	GATA	GO:0001666,GO:0004674,GO:0004712,GO:0005524,GO:0005789,GO:0009686,GO:0009723,GO:0009744,GO:0009750,GO:0009873,GO:0010105,GO:0010182,GO:0046777,GO:0048510,GO:0071281,GO:2000035,GO:2000069	response to hypoxia|protein serine/threonine kinase activity|protein serine/threonine/tyrosine kinase activity|ATP binding|endoplasmic reticulum membrane|gibberellin biosynthetic process|response to ethylene|response to sucrose|response to fructose|ethylene-activated signaling pathway|negative regulation of ethylene-activated signaling pathway|sugar mediated signaling pathway|protein autophosphor…
Zm00001d002358	1775.06	2.16607	1.11508	9.18907e-76	1.49014e-73	Up	20.0304	21.6543	21.4347	43.9782	43.1225	42.3267	CPX	necrotic4		GO:0004109,GO:0005737,GO:0005829,GO:0009570,GO:0015995,GO:0019353,GO:0042803	coproporphyrinogen oxidase activity|cytoplasm|cytosol|chloroplast stroma|chlorophyll biosynthetic process|protoporphyrinogen IX biosynthetic process from glutamate|protein homodimerization activity	path:zma00860	Porphyrin and chlorophyll metabolism
Zm00001d002365	23.1653	4.62057	2.20807	1.66431e-05	0.000106342	Up	0.179874	0.251625	0.249783	1.20132	0.807585	0.660875	TOGT1	UDP-glycosyltransferase 90A1		GO:0042802,GO:0050275	identical protein binding|scopoletin glucosyltransferase activity
Zm00001d002372	154.775	0.50301	-0.991341	1.06785e-09	1.26024e-08	Down	3.84338	3.50696	2.94567	1.801	1.53181	1.52726	ECT4	evolutionarily conserved C-terminal region 10		GO:0003723,GO:0005737	RNA binding|cytoplasm
Zm00001d002406	12.0859	0.466718	-1.09938	0.0363978	0.100537	Down	0.19588	0.473638	0.310474	0.139401	0.133343	0.208961
Zm00001d002416	48.4639	0.666291	-0.585775	0.0218607	0.0653858	Down	1.37933	1.19822	1.0898	0.874438	0.632104	0.532893	MBR2	RING/U-box superfamily protein	HB-other	GO:0009908,GO:0010228,GO:0040008,GO:0043161,GO:0046872,GO:0061630	flower development|vegetative to reproductive phase transition of meristem|regulation of growth|proteasome-mediated ubiquitin-dependent protein catabolic process|metal ion binding|ubiquitin protein ligase activity
Zm00001d002436	18.7846	2.17332	1.1199	0.00748351	0.0261889	Up	0.283344	0.27089	0.283649	0.65709	0.567936	0.560392	AOX1A	alternative oxidase2		GO:0005739,GO:0005743,GO:0009916,GO:0010230,GO:0016021,GO:0046872,GO:0070469,GO:0102721	mitochondrion|mitochondrial inner membrane|alternative oxidase activity|alternative respiration|integral component of membrane|metal ion binding|respiratory chain|ubiquinol:oxygen oxidoreductase activity
Zm00001d002449	84.5173	5.59079	2.48305	1.22836e-30	5.52023e-29	Up	0.413353	0.461298	0.584555	2.59783	2.57476	2.56926	FL	Floricaula/leafy-like 2	LFY	GO:0003677,GO:0005634,GO:0006355,GO:0007275	DNA binding|nucleus|regulation of transcription, DNA-templated|multicellular organism development
Zm00001d002454	52.5869	1.64977	0.722267	0.00308903	0.0120345	Up	0.715053	0.43249	0.474643	1.03928	0.894337	0.740943		Phosphoribulokinase		GO:0005524,GO:0008974,GO:0009507,GO:0019253	ATP binding|phosphoribulokinase activity|chloroplast|reductive pentose-phosphate cycle	path:zma00710	Carbon fixation in photosynthetic organisms
Zm00001d002456	456.303	1.68581	0.753438	2.58357e-16	5.41983e-15	Up	2.97327	2.94481	3.29942	5.02868	5.21532	4.96369	AE7	Protein AE7		GO:0005634,GO:0005737,GO:0006259,GO:0007059,GO:0009944,GO:0010209,GO:0016226,GO:0042127,GO:0051726,GO:1990067,GO:2001022	nucleus|cytoplasm|DNA metabolic process|chromosome segregation|polarity specification of adaxial/abaxial axis|vacuolar sorting signal binding|iron-sulfur cluster assembly|regulation of cell proliferation|regulation of cell cycle|intrachromosomal DNA recombination|positive regulation of response to DNA damage stimulus
Zm00001d002483	323.411	0.656392	-0.607369	8.65329e-09	9.09827e-08	Down	4.11174	4.09731	4.24583	2.76689	2.64409	2.79809	utp13	Transducin family protein / WD-40 repeat family protein	bHLH	GO:0000462,GO:0005730,GO:0030490,GO:0030515,GO:0032040,GO:0034388	maturation of SSU-rRNA from tricistronic rRNA transcript (SSU-rRNA, 5.8S rRNA, LSU-rRNA)|nucleolus|maturation of SSU-rRNA|snoRNA binding|small-subunit processome|Pwp2p-containing subcomplex of 90S preribosome	path:zma03008	Ribosome biogenesis in eukaryotes
Zm00001d002485	1864.62	1.5059	0.590625	1.1716e-23	3.82817e-22	Up	14.0967	13.835	13.2067	19.4098	20.5771	19.3126	At4g27595	Putative WEB family protein chloroplastic		GO:0005875,GO:0007131,GO:0009507	microtubule associated complex|reciprocal meiotic recombination|chloroplast
Zm00001d002500	74.8784	1.6646	0.735179	0.000334425	0.00165453	Up	1.69856	4.95929	8.87893	9.33726	7.17102	4.25707		OSJNBa0086O06.9 protein; protein
Zm00001d002505	3.11995	0.190753	-2.39022	0.0477793	0.125828	Down	0.092555	0.0746212	0.147119	0.0220911	0.0211437	0	PAPS4	Nuclear poly(A) polymerase 2		GO:0003723,GO:0004652,GO:0005524,GO:0005634,GO:0006378,GO:0043631,GO:0046872	RNA binding|polynucleotide adenylyltransferase activity|ATP binding|nucleus|mRNA polyadenylation|RNA polyadenylation|metal ion binding	path:zma03015	mRNA surveillance pathway
Zm00001d002514	13.5624	0.348751	-1.51973	0.00248986	0.00994549	Down	0.505499	0.707662	0.584047	0.304524	0.206284	0.121969	PUP11	Probable purine permease 11		GO:0005345,GO:0006863,GO:0016020,GO:0016021	purine nucleobase transmembrane transporter activity|purine nucleobase transport|membrane|integral component of membrane
Zm00001d002522	682.528	1.62433	0.699845	1.13065e-18	2.79688e-17	Up	33.7134	32.5491	25.6718	51.799	38.4453	40.8306	FLZ2	OSJNBa0013K16.16 protein; protein		GO:0009744,GO:0009749,GO:0019900,GO:0042594,GO:0046872,GO:1905582	response to sucrose|response to glucose|kinase binding|response to starvation|metal ion binding|response to mannose
Zm00001d002532	8.13738	0.140647	-2.82985	0.00011121	0.000608655	Down	0.138251	0.198301	0.109614	0.0305064	0.00993939	0.0205016	GLR3.1	Glutamate receptor 3.3		GO:0004970,GO:0005886,GO:0016021	ionotropic glutamate receptor activity|plasma membrane|integral component of membrane
Zm00001d002545	104.005	1.51607	0.600339	0.000650856	0.0030074	Up	0.907075	0.92463	0.99672	1.43855	1.27589	1.22678	RVE1	Protein REVEILLE 1	MYB_related	GO:0003677,GO:0003700,GO:0005634,GO:0006355,GO:0007623,GO:0009734,GO:0010600	DNA binding|DNA-binding transcription factor activity|nucleus|regulation of transcription, DNA-templated|circadian rhythm|auxin-activated signaling pathway|regulation of auxin biosynthetic process
Zm00001d002549	39.9517	1.68603	0.753627	0.00722603	0.0254056	Up	1.47561	1.09145	0.838097	2.14505	1.24626	1.70588
Zm00001d002562	219.362	1.69824	0.764044	1.62867e-09	1.88295e-08	Up	3.60389	3.14709	3.45838	5.2382	5.08417	5.89028	Os02g0683500	B3 domain-containing transcription factor NGA2	B3	GO:0003677,GO:0005634	DNA binding|nucleus
Zm00001d002564	25.4341	5.25759	2.3944	0.00274897	0.0108476	Up	0.0940904	0.0746926	0.300333	0.462499	1.30823	0.684983	DLO1	Protein DMR6-LIKE OXYGENASE 2		GO:0002229,GO:0002239,GO:0009617,GO:0009620,GO:0009751,GO:0010150,GO:0046244,GO:0046872,GO:0051213	defense response to oomycetes|response to oomycetes|response to bacterium|response to fungus|response to salicylic acid|leaf senescence|salicylic acid catabolic process|metal ion binding|dioxygenase activity
Zm00001d002565	12.6469	2.84101	1.50641	0.00390377	0.0148059	Up	0.218061	0.231943	0.301716	0.847546	0.687027	0.53169	ATL45	Zinc finger%252C C3HC4 type family protein		GO:0006952,GO:0010200,GO:0016021,GO:0016567,GO:0016740,GO:0046872	defense response|response to chitin|integral component of membrane|protein ubiquitination|transferase activity|metal ion binding
Zm00001d002573	1159.77	1.88523	0.914742	8.37882e-28	3.38343e-26	Up	13.9569	16.2363	15.6221	26.9101	24.7624	28.2637	SCL8	GRAS transcription factor (Fragment) [Source:UniProtKB/TrEMBL;Acc:A0A060CY61]	GRAS	GO:0003700,GO:0005634,GO:0005737,GO:0006355,GO:0043565	DNA-binding transcription factor activity|nucleus|cytoplasm|regulation of transcription, DNA-templated|sequence-specific DNA binding
Zm00001d002589	191.998	2.00644	1.00464	3.97379e-14	7.14746e-13	Up	2.97402	3.27935	2.35872	5.22542	5.99657	5.2683	CA2	hydroxylase4		GO:0005506,GO:0016021,GO:0016117,GO:0016491,GO:0016787,GO:0031969	iron ion binding|integral component of membrane|carotenoid biosynthetic process|oxidoreductase activity|hydrolase activity|chloroplast membrane	path:zma00906	Carotenoid biosynthesis
Zm00001d002591	94.9209	0.651381	-0.618426	0.000732408	0.00335088	Down	3.88037	3.87693	3.0873	2.03593	2.14129	2.47093		Nuclear transport factor 2 (NTF2) family protein
Zm00001d002592	846.747	2.10938	1.07682	1.76525e-47	1.37667e-45	Up	9.68076	10.5158	9.03439	19.0496	18.0242	20.452	ACS1	1-aminocyclopropane-1-carboxylate synthase2		GO:0009693,GO:0009835,GO:0016847,GO:0030170	ethylene biosynthetic process|fruit ripening|1-aminocyclopropane-1-carboxylate synthase activity|pyridoxal phosphate binding	path:zma00270,path:zma04016	Cysteine and methionine metabolism|MAPK signaling pathway - plant
Zm00001d002599	72.3024	0.653622	-0.613471	0.00325036	0.0125911	Down	0.930603	1.06566	1.01068	0.557295	0.56374	0.629091	XIAO	Probable LRR receptor-like serine/threonine-protein kinase	LBD	GO:0004672,GO:0005524,GO:0005886,GO:0009506,GO:0009742,GO:0016021,GO:0046777,GO:0090696	protein kinase activity|ATP binding|plasma membrane|plasmodesma|brassinosteroid mediated signaling pathway|integral component of membrane|protein autophosphorylation|post-embryonic plant organ development
Zm00001d002610	123.096	1.51879	0.602923	0.000355716	0.0017511	Up	1.81495	1.60223	2.03247	2.60125	2.31116	3.02202	CYP704C1	cytochrome P450 family 704 subfamily A polypeptide 2		GO:0004497,GO:0005506,GO:0016021,GO:0016705,GO:0020037	monooxygenase activity|iron ion binding|integral component of membrane|oxidoreductase activity, acting on paired donors, with incorporation or reduction of molecular oxygen|heme binding
Zm00001d002614	302.59	1.87901	0.909973	6.04086e-17	1.32626e-15	Up	2.5742	2.41711	2.31396	4.2564	4.55008	3.97927	Os04g0573000	SPX domain-containing membrane protein		GO:0016021,GO:0055085	integral component of membrane|transmembrane transport
Zm00001d002618	431.724	2.47169	1.3055	3.00218e-42	2.03121e-40	Up	9.21957	9.03088	7.41089	18.6487	18.3682	20.7141	DREB1E	Dehydration-responsive element-binding protein 1D	ERF	GO:0003677,GO:0003700,GO:0005634	DNA binding|DNA-binding transcription factor activity|nucleus
Zm00001d002626	58.7822	0.39176	-1.35196	1.10703e-08	1.14549e-07	Down	1.29536	1.03931	1.27215	0.34766	0.468589	0.527186	CYP87A3	Cytochrome P450 CYP87A15	bHLH	GO:0004497,GO:0005506,GO:0007275,GO:0010268,GO:0016021,GO:0016125,GO:0016132,GO:0016705,GO:0020037,GO:0030659,GO:0055114	monooxygenase activity|iron ion binding|multicellular organism development|brassinosteroid homeostasis|integral component of membrane|sterol metabolic process|brassinosteroid biosynthetic process|oxidoreductase activity, acting on paired donors, with incorporation or reduction of molecular oxygen|heme binding|cytoplasmic vesicle membrane|oxidation-reduction process
Zm00001d002671	47.7625	1.83352	0.874618	0.000659445	0.00304158	Up	1.14582	1.31	0.881406	1.3521	1.71759	1.48198		DUF241 domain protein
Zm00001d002673	46.8781	1.76253	0.817648	0.00167746	0.00702645	Up	0.680398	0.731663	0.766644	1.26986	1.25513	1.20515	AATL1	Lysine histidine transporter-like 7		GO:0003333,GO:0005886,GO:0015171,GO:0016021	amino acid transmembrane transport|plasma membrane|amino acid transmembrane transporter activity|integral component of membrane
Zm00001d002679	23.4465	0.344881	-1.53583	4.75947e-05	0.000279396	Down	0.264669	0.320812	0.365159	0.172632	0.0935956	0.0673242	MSL8	Mechanosensitive ion channel protein 6		GO:0005886,GO:0006820,GO:0008381,GO:0012505,GO:0016021	plasma membrane|anion transport|mechanosensitive ion channel activity|endomembrane system|integral component of membrane
Zm00001d002695	1008.27	1.56188	0.64328	1.37107e-19	3.58855e-18	Up	6.55375	5.73275	6.43777	9.15428	10.4226	9.29198	TRM32	Phosphatidylinositol N-acetyglucosaminlytransferase subunit P-related
Zm00001d002705	149.248	0.492994	-1.02036	9.88806e-12	1.44589e-10	Down	1.603	1.49793	1.48392	0.802145	0.728837	0.621788	HMA5	Putative ATP dependent copper transporter		GO:0005507,GO:0005524,GO:0005886,GO:0016021,GO:0019829,GO:0030001	copper ion binding|ATP binding|plasma membrane|integral component of membrane|cation-transporting ATPase activity|metal ion transport	path:zma04016	MAPK signaling pathway - plant
Zm00001d002707	19.4089	0.273964	-1.86794	1.25757e-05	8.21818e-05	Down	0.675962	0.971546	0.637451	0.2417	0.253183	0.106897	SB20O07.14	Cis-zeatin O-glucosyltransferase 1		GO:0050502	cis-zeatin O-beta-D-glucosyltransferase activity	path:zma00908	Zeatin biosynthesis
Zm00001d002712	16.5521	0.26914	-1.89357	4.4109e-05	0.000260581	Down	0.349325	0.319615	0.315483	0.073423	0.0841492	0.0985962	MIK2	MDIS1-interacting receptor like kinase 2	LBD
Zm00001d002733	169.205	1.78594	0.836683	2.60037e-07	2.24883e-06	Up	4.65293	3.52004	3.11705	7.35144	6.89101	6.79532	CYCP2-1	Cyclin-U2-1		GO:0000079,GO:0007049,GO:0019901,GO:0051301	regulation of cyclin-dependent protein serine/threonine kinase activity|cell cycle|protein kinase binding|cell division
Zm00001d002744	36.141	1.62948	0.704414	0.0164801	0.0513676	Up	1.20796	1.24501	0.846545	2.30147	2.05313	2.02805	ERF038	Dehydration-responsive element-binding protein 1C	ERF	GO:0003677,GO:0003700,GO:0005634,GO:0009834,GO:0009873	DNA binding|DNA-binding transcription factor activity|nucleus|plant-type secondary cell wall biogenesis|ethylene-activated signaling pathway
Zm00001d002768	2475.11	0.659363	-0.600856	1.99851e-17	4.55748e-16	Down	132.553	146.736	121.538	100.012	78.4183	81.9989	OLE16	Oleosin Zm-I		GO:0012511,GO:0016021,GO:0019915	monolayer-surrounded lipid storage body|integral component of membrane|lipid storage
Zm00001d002774	13.0164	2.13458	1.09395	0.0296151	0.0844518	Up	0.169382	0.176338	0.0787067	0.665943	0.56278	0.835976
Zm00001d002775	1941.3	1.53471	0.617965	5.00516e-26	1.85493e-24	Up	19.5654	19.4999	20.2379	26.98	29.4514	29.4946
Zm00001d002776	9.49985	3.79399	1.92372	0.0019653	0.00807758	Up	0.0720545	0.0511193	0.0215944	0.248628	0.216468	0.2032	PCRK1	Probable receptor-like protein kinase	LBD	GO:0002221,GO:0004672,GO:0005524,GO:0005886,GO:0009617,GO:0042742,GO:0052033,GO:0080142	pattern recognition receptor signaling pathway|protein kinase activity|ATP binding|plasma membrane|response to bacterium|defense response to bacterium|pathogen-associated molecular pattern dependent induction by symbiont of host innate immune response|regulation of salicylic acid biosynthetic process
Zm00001d002798	1199.9	2.2558	1.17364	3.75973e-68	5.09876e-66	Up	29.7215	32.8783	32.2458	67.1789	65.5674	64.2159		OJ000126_13.10 protein; protein
Zm00001d002802	179.119	1.88226	0.912466	3.06932e-11	4.28182e-10	Up	3.49466	3.17625	3.56207	5.70072	6.58721	5.87662	OsI_16820	Leucine-rich repeat receptor protein kinase EXS	LBD	GO:0004713,GO:0005524,GO:0005886,GO:0006979,GO:0009409,GO:0009414,GO:0009651,GO:0010310,GO:0018108,GO:0043621,GO:1901000,GO:1902074,GO:1902882	protein tyrosine kinase activity|ATP binding|plasma membrane|response to oxidative stress|response to cold|response to water deprivation|response to salt stress|regulation of hydrogen peroxide metabolic process|peptidyl-tyrosine phosphorylation|protein self-association|regulation of response to salt stress|response to salt|regulation of response to oxidative stress
Zm00001d002803	2.1313	0	#NAME?	0.00741468	0.0259777	Down	0.0858947	0.0454283	0.118267	0	0	0	BC1LP1	Brittle stalk-2-like protein 9		GO:0009664,GO:0009832,GO:0010215,GO:0046658,GO:0052324	plant-type cell wall organization|plant-type cell wall biogenesis|cellulose microfibril organization|anchored component of plasma membrane|plant-type cell wall cellulose biosynthetic process
Zm00001d002806	56.2242	0.498923	-1.00311	2.65257e-05	0.000163349	Down	2.64608	2.18256	1.881	1.32835	0.967971	0.926887	BBX21	B-box zinc finger protein 20	DBB	GO:0003700,GO:0005634,GO:0006355,GO:0008270,GO:0009640,GO:0009641,GO:0010117,GO:0043565,GO:1905157	DNA-binding transcription factor activity|nucleus|regulation of transcription, DNA-templated|zinc ion binding|photomorphogenesis|shade avoidance|photoprotection|sequence-specific DNA binding|positive regulation of photosynthesis
Zm00001d002816	10.6794	7.08615	2.825	7.34441e-06	4.99664e-05	Up	0.140077	0.219994	0.193704	1.00605	1.02313	0.808067		Lactoylglutathione lyase / glyoxalase I family protein
Zm00001d002820	6.98867	3.74347	1.90437	0.00985001	0.0331593	Up	0.067919	0.0742293	0.309982	0.394529	0.126206	0.525997	Os04g0538400	Vacuolar iron transporter homolog 1		GO:0005381,GO:0005384,GO:0005774,GO:0006880,GO:0016020,GO:0016021,GO:0030026	iron ion transmembrane transporter activity|manganese ion transmembrane transporter activity|vacuolar membrane|intracellular sequestering of iron ion|membrane|integral component of membrane|cellular manganese ion homeostasis
Zm00001d002825	141.084	0.302285	-1.72602	1.79596e-19	4.65688e-18	Down	5.50167	6.33389	6.2967	2.25757	1.88597	1.44678	CRRSP15	Cysteine-rich repeat secretory protein 15		GO:0009506,GO:0016021,GO:0016032	plasmodesma|integral component of membrane|viral process
Zm00001d002843	44.487	0.156468	-2.67606	5.19897e-19	1.3158e-17	Down	1.35566	1.39155	1.30942	0.271518	0.215635	0.295993	MYB17	P-type R2R3 Myb protein	MYB	GO:0003700,GO:0005634,GO:0009751,GO:0009753,GO:0009908,GO:0009909,GO:0030154,GO:0043565,GO:0044212	DNA-binding transcription factor activity|nucleus|response to salicylic acid|response to jasmonic acid|flower development|regulation of flower development|cell differentiation|sequence-specific DNA binding|transcription regulatory region DNA binding
Zm00001d002847	988.321	3.36856	1.75213	9.64983e-117	3.01794e-114	Up	11.4439	11.6823	11.1918	34.6854	38.8999	36.2617	SDR1	(+)-neomenthol dehydrogenase		GO:0005737,GO:0006952,GO:0047501,GO:0055114	cytoplasm|defense response|(+)-neomenthol dehydrogenase activity|oxidation-reduction process	path:zma00902	Monoterpenoid biosynthesis
Zm00001d002856	234.768	1.67734	0.746171	6.73176e-10	8.10376e-09	Up	5.9062	5.70385	4.78287	8.32329	8.85479	10.2625	RMA1H1	E3 ubiquitin-protein ligase RMA1		GO:0004842,GO:0005789,GO:0006970,GO:0009409,GO:0009414,GO:0009611,GO:0009723,GO:0016021,GO:0016567,GO:0043161,GO:0046872	ubiquitin-protein transferase activity|endoplasmic reticulum membrane|response to osmotic stress|response to cold|response to water deprivation|response to wounding|response to ethylene|integral component of membrane|protein ubiquitination|proteasome-mediated ubiquitin-dependent protein catabolic process|metal ion binding	path:zma04141	Protein processing in endoplasmic reticulum
Zm00001d002888	23.9989	0.298758	-1.74295	4.1815e-06	2.97698e-05	Down	0.680897	0.918805	0.878494	0.220875	0.117829	0.294387	At1g09380	MtN21 nodulin protein-like		GO:0005886,GO:0016021,GO:0022857	plasma membrane|integral component of membrane|transmembrane transporter activity
Zm00001d002893	603.134	2.01465	1.01053	1.23632e-33	6.23223e-32	Up	8.31459	9.17899	9.62409	17.8452	16.1241	16.8269	At1g68170	WAT1-related protein		GO:0005886,GO:0016021,GO:0022857	plasma membrane|integral component of membrane|transmembrane transporter activity
Zm00001d002898	9.34948	8.39541	3.0696	0.000215283	0.00111287	Up	0	0.101769	0.0554607	0.172973	0.574575	0.515448	Sb03g046810	Peroxidase 12		GO:0004601,GO:0005576,GO:0006979,GO:0020037,GO:0042744,GO:0046872	peroxidase activity|extracellular region|response to oxidative stress|heme binding|hydrogen peroxide catabolic process|metal ion binding	path:zma00940	Phenylpropanoid biosynthesis
Zm00001d002899	1299.59	2.0495	1.03527	3.30163e-46	2.49241e-44	Up	24.3193	24.2255	23.9814	46.8966	40.6606	46.884	Sb03g046810	Peroxidase 12		GO:0004601,GO:0005576,GO:0006979,GO:0020037,GO:0042744,GO:0046872	peroxidase activity|extracellular region|response to oxidative stress|heme binding|hydrogen peroxide catabolic process|metal ion binding	path:zma00940	Phenylpropanoid biosynthesis
Zm00001d002905	1701.61	1.79939	0.847512	3.68013e-44	2.62308e-42	Up	7.88775	7.80329	8.29858	14.3571	13.9659	14.3526	At1g49730	Protein kinase superfamily protein	LBD
Zm00001d002917	50.8074	99.3573	6.63455	5.43962e-50	4.53041e-48	Up	0.0444012	0.0888909	0	3.60863	3.45951	3.26183		RNA-binding region RNP-1
Zm00001d002928	202.443	1.76212	0.817308	3.03381e-10	3.77981e-09	Up	3.89215	3.90174	3.87648	6.95495	6.28226	5.86372		DUF740 family protein
Zm00001d002943	4170.29	1.56591	0.647002	1.69171e-36	9.42715e-35	Up	15.0284	14.8538	15.7894	22.5122	22.6407	22.5832	GLU3	Probable methyltransferase PMT25		GO:0008810,GO:0016021,GO:0030245,GO:0071555	cellulase activity|integral component of membrane|cellulose catabolic process|cell wall organization	path:zma00500	Starch and sucrose metabolism
Zm00001d002960	28.9393	0.557471	-0.843032	0.0104462	0.0348879	Down	1.42629	0.619112	0.650133	0.55607	0.79421	0.277191	RASI	kunitz trypsin inhibitor 1		GO:0004867,GO:0015066	serine-type endopeptidase inhibitor activity|alpha-amylase inhibitor activity
Zm00001d002965	205	1.83995	0.879668	9.67071e-12	1.41614e-10	Up	6.08341	6.42317	5.57852	10.5451	11.6719	9.92022	NIC2	Nicotinamidase 2		GO:0008936,GO:0019363,GO:0019674	nicotinamidase activity|pyridine nucleotide biosynthetic process|NAD metabolic process
Zm00001d002967	258.291	0.465442	-1.10333	7.48735e-21	2.07299e-19	Down	2.77964	2.63416	3.07796	1.54738	1.20978	1.05748	SPBC115.02c	AFG1-like ATPase family protein		GO:0005524,GO:0005737,GO:0005739,GO:0006515,GO:0016558,GO:0016887,GO:0051603	ATP binding|cytoplasm|mitochondrion|protein quality control for misfolded or incompletely synthesized proteins|protein import into peroxisome matrix|ATPase activity|proteolysis involved in cellular protein catabolic process
Zm00001d002968	40.7624	1.51675	0.600984	0.0301432	0.0857488	Up	0.39353	0.508123	0.418603	0.706424	0.630994	0.764537	PCMP-E78	Pentatricopeptide repeat-containing protein	ZF-HD
Zm00001d002970	147.079	2.72664	1.44713	5.36799e-18	1.27143e-16	Up	1.38476	1.92009	1.49984	3.46776	4.02214	4.23602	UGT82A1	silkless ears1		GO:0008194,GO:0043231,GO:0080043,GO:0080044	UDP-glycosyltransferase activity|intracellular membrane-bounded organelle|quercetin 3-O-glucosyltransferase activity|quercetin 7-O-glucosyltransferase activity
Zm00001d002971	77.4361	1.64137	0.714902	0.000428426	0.00206589	Up	1.90586	1.4606	1.8933	2.95887	2.82968	2.56483	At3g19800	DUF177 domain protein		GO:0009507,GO:0042254	chloroplast|ribosome biogenesis
Zm00001d002974	23.3739	0.320947	-1.63959	0.0020756	0.00847073	Down	0.569939	0.432841	0.772667	0.274731	0.142679	0.0923337	YSL13	Probable metal-nicotianamine transporter YSL7		GO:0005886,GO:0016021,GO:0055085	plasma membrane|integral component of membrane|transmembrane transport
Zm00001d002984	96.7248	1.94272	0.958076	5.49971e-07	4.53486e-06	Up	2.75401	2.19561	1.79937	2.86185	3.45176	4.37172	UGT73C6	Cytokinin-O-glucosyltransferase 1		GO:0008194,GO:0035251,GO:0043231,GO:0051555,GO:0080043,GO:0080044,GO:0080046	UDP-glycosyltransferase activity|UDP-glucosyltransferase activity|intracellular membrane-bounded organelle|flavonol biosynthetic process|quercetin 3-O-glucosyltransferase activity|quercetin 7-O-glucosyltransferase activity|quercetin 4'-O-glucosyltransferase activity
Zm00001d002999	46.671	2.61365	1.38607	2.55893e-07	2.2155e-06	Up	0.267333	0.744561	0.562046	1.09639	1.47722	1.37862	GA2OX6	gibberellin 2-oxidase2		GO:0005634,GO:0005737,GO:0009685,GO:0045543,GO:0046872,GO:0051213	nucleus|cytoplasm|gibberellin metabolic process|gibberellin 2-beta-dioxygenase activity|metal ion binding|dioxygenase activity	path:zma00904	Diterpenoid biosynthesis
Zm00001d003015	444.602	2.35655	1.23668	4.10031e-39	2.44971e-37	Up	2.74666	3.05722	2.88339	6.14421	6.38844	6.20692	ZB8	phenylalanine ammonia lyase6		GO:0005737,GO:0006559,GO:0009800,GO:0045548	cytoplasm|L-phenylalanine catabolic process|cinnamic acid biosynthetic process|phenylalanine ammonia-lyase activity	path:zma00360,path:zma00940	Phenylalanine metabolism|Phenylpropanoid biosynthesis
Zm00001d003016	13229.9	3.34873	1.74361	2.81548e-294	4.54167e-291	Up	60.3458	63.6611	66.9715	195.208	195.58	194.69	PAL	phenylalanine ammonia lyase2		GO:0005737,GO:0006559,GO:0009800,GO:0045548	cytoplasm|L-phenylalanine catabolic process|cinnamic acid biosynthetic process|phenylalanine ammonia-lyase activity	path:zma00360,path:zma00940	Phenylalanine metabolism|Phenylpropanoid biosynthesis
Zm00001d003023	35.095	1.65784	0.729304	0.0426272	0.114443	Up	0.394193	0.330443	0.347206	0.296921	0.675597	0.653296	WAK5	Wall-associated receptor kinase-like 8	LBD
Zm00001d003033	549.189	0.615078	-0.701159	1.5848e-12	2.48453e-11	Down	11.832	10.173	11.2914	6.46597	7.58661	6.2685		Nuclear transport factor 2 (NTF2) family protein with RNA binding (RRM-RBD-RNP motifs) domain
Zm00001d003039	28.5595	0.402497	-1.31295	0.000216307	0.00111779	Down	0.478437	0.363412	0.807546	0.145223	0.222765	0.228573	ARPC2B	Actin-related protein 2/3 complex subunit 2B		GO:0005200,GO:0005737,GO:0005885,GO:0007015,GO:0030041,GO:0034314,GO:0042995,GO:0051015	structural constituent of cytoskeleton|cytoplasm|Arp2/3 protein complex|actin filament organization|actin filament polymerization|Arp2/3 complex-mediated actin nucleation|cell projection|actin filament binding
Zm00001d003051	28.2898	2.23513	1.16036	0.000598683	0.00278988	Up	0.737533	0.700834	0.887071	1.51817	1.96395	1.85053		OSJNBb0070J16.14 protein; OSJNBb0072M01.10 protein; protein				path:zma00240	Pyrimidine metabolism
Zm00001d003052	485.643	0.639938	-0.643996	5.1729e-13	8.48738e-12	Down	12.1105	12.8018	12.572	7.28958	7.32123	8.03874	NAC054	NAC domain-containing protein 21/22	NAC	GO:0003677,GO:0003700,GO:0005634,GO:0009908,GO:0010014,GO:0010072,GO:0010223,GO:0048527,GO:0051782,GO:0090691	DNA binding|DNA-binding transcription factor activity|nucleus|flower development|meristem initiation|primary shoot apical meristem specification|secondary shoot formation|lateral root development|negative regulation of cell division|formation of plant organ boundary
Zm00001d003059	248.01	0.519069	-0.946002	1.70778e-12	2.67369e-11	Down	3.61182	4.08253	4.67348	2.56637	1.78415	2.21892	THA1	Probable low-specificity L-threonine aldolase 1		GO:0004793,GO:0005829,GO:0006545,GO:0006567,GO:0008732	threonine aldolase activity|cytosol|glycine biosynthetic process|threonine catabolic process|L-allo-threonine aldolase activity	path:zma00260	Glycine, serine and threonine metabolism
Zm00001d003062	59.7155	0.538327	-0.893445	0.000107651	0.000590761	Down	2.67285	3.48695	2.88622	1.64554	1.26781	1.64314
Zm00001d003064	524.494	1.68103	0.749347	7.62864e-18	1.78754e-16	Up	7.71767	8.30503	7.3466	12.1276	11.6465	12.0352	MYB4	R2R3MYB-domain protein	MYB	GO:0005634,GO:0009409,GO:0030154,GO:0043565,GO:0044212,GO:0045893	nucleus|response to cold|cell differentiation|sequence-specific DNA binding|transcription regulatory region DNA binding|positive regulation of transcription, DNA-templated
Zm00001d003112	1552.39	1.70393	0.768863	1.58915e-35	8.51503e-34	Up	5.96117	6.03087	5.70967	9.66509	10.2527	10.0696		Leucine-rich repeat family protein
Zm00001d003114	755.66	1.68329	0.751286	4.02665e-21	1.13327e-19	Up	3.29757	2.9471	3.11873	4.62107	5.76447	5.37679	At1g65750	calcium-binding EF hand family protein		GO:0003676,GO:0004523,GO:0046872	nucleic acid binding|RNA-DNA hybrid ribonuclease activity|metal ion binding
Zm00001d003144	15.6289	0.206592	-2.27515	0.00103156	0.00456354	Down	0.325256	0.787322	0.414213	0.135808	0.0563556	0.116657	CYP71C4	Cytochrome P450 CYP71C36		GO:0005506,GO:0016020,GO:0016021,GO:0016709,GO:0020037	iron ion binding|membrane|integral component of membrane|oxidoreductase activity, acting on paired donors, with incorporation or reduction of molecular oxygen, NAD(P)H as one donor, and incorporation of one atom of oxygen|heme binding
Zm00001d003149	13.5999	2.08357	1.05906	0.0343214	0.095707	Up	0.152341	0.0677049	0.20463	0.315452	0.368322	0.274826	At5g25050	Probable folate-biopterin transporter 2		GO:0016021	integral component of membrane
Zm00001d003162	36.9948	1.89628	0.923171	0.00538053	0.0196647	Up	0.386453	1.10606	0.604818	1.40845	1.28804	1.0023	COL5	Zinc finger protein CONSTANS-LIKE 5	CO-like	GO:0003700,GO:0005634,GO:0006355,GO:0008270,GO:0009909	DNA-binding transcription factor activity|nucleus|regulation of transcription, DNA-templated|zinc ion binding|regulation of flower development
Zm00001d003174	91.1068	0.626775	-0.673981	0.000312975	0.00156024	Down	4.1713	4.132	3.59562	2.36222	2.09885	2.52385	SDR1	NAD(P)-binding Rossmann-fold superfamily protein		GO:0005737,GO:0006952,GO:0047501,GO:0055114	cytoplasm|defense response|(+)-neomenthol dehydrogenase activity|oxidation-reduction process
Zm00001d003184	24.4531	0.551637	-0.85821	0.0164551	0.0513002	Down	0.530825	0.532815	0.707373	0.234959	0.340379	0.235135
Zm00001d003185	66.693	1.75264	0.809527	0.000213233	0.0011032	Up	0.453021	0.673173	0.736692	1.04396	0.938269	1.21448
Zm00001d003187	4.78696	0.211714	-2.23981	0.0158087	0.0495521	Down	0.0727456	0.155285	0.175624	0	0.0220423	0.0455022
Zm00001d003188	7.19863	20.1677	4.33398	5.1556e-06	3.60269e-05	Up	0	0.0883156	0	0.390933	0.410392	0.739947	CHIA	Endochitinase EP3		GO:0000272,GO:0005615,GO:0006032,GO:0006040,GO:0008061,GO:0008843,GO:0016998,GO:0050832	polysaccharide catabolic process|extracellular space|chitin catabolic process|amino sugar metabolic process|chitin binding|endochitinase activity|cell wall macromolecule catabolic process|defense response to fungus	path:zma00520	Amino sugar and nucleotide sugar metabolism
Zm00001d003190	165.653	1.91167	0.934835	5.01612e-11	6.86029e-10	Up	4.18985	3.12271	3.41519	6.48337	6.76874	5.85081	CHIA	Endochitinase A		GO:0000272,GO:0005615,GO:0006032,GO:0006040,GO:0008061,GO:0008843,GO:0016998,GO:0050832	polysaccharide catabolic process|extracellular space|chitin catabolic process|amino sugar metabolic process|chitin binding|endochitinase activity|cell wall macromolecule catabolic process|defense response to fungus	path:zma00520	Amino sugar and nucleotide sugar metabolism
Zm00001d003193	1030.57	0.506861	-0.980337	1.85376e-22	5.60314e-21	Down	24.9439	23.4625	26.033	11.7583	11.0454	11.7614	BHLH153	basic helix-loop-helix (bHLH) DNA-binding superfamily protein	bHLH	GO:0001228,GO:0003677,GO:0003700,GO:0005634,GO:0046983	DNA-binding transcription activator activity, RNA polymerase II-specific|DNA binding|DNA-binding transcription factor activity|nucleus|protein dimerization activity
Zm00001d003199	51.9636	0.440132	-1.18399	1.95837e-06	1.47801e-05	Down	0.990936	0.958645	1.02336	0.484917	0.538441	0.554882		CCR-like
Zm00001d003209	144.054	1.76437	0.819156	3.13884e-05	0.000190424	Up	1.37334	1.92311	1.47844	2.6978	1.74081	2.42375	AATP1	AAA-ATPase ASD mitochondrial		GO:0005524,GO:0005739,GO:0005783,GO:0009409,GO:0009414,GO:0009651,GO:0009737,GO:0010154,GO:0010431,GO:0016021,GO:0016887,GO:0031966	ATP binding|mitochondrion|endoplasmic reticulum|response to cold|response to water deprivation|response to salt stress|response to abscisic acid|fruit development|seed maturation|integral component of membrane|ATPase activity|mitochondrial membrane
Zm00001d003227	122.098	0.562194	-0.830861	3.36987e-07	2.86977e-06	Down	2.44681	1.96631	2.35338	1.17315	1.32814	1.16018	At1g06710	Tetratricopeptide repeat (TPR)-like superfamily protein	ZF-HD
Zm00001d003247	956.744	1.97443	0.981437	5.83897e-43	4.04537e-41	Up	8.0427	8.18695	8.11022	15.247	14.8033	16.0805	LIP	malate synthase1		GO:0004474,GO:0005737,GO:0006097,GO:0006099,GO:0009514	malate synthase activity|cytoplasm|glyoxylate cycle|tricarboxylic acid cycle|glyoxysome	path:zma00620,path:zma00630	Pyruvate metabolism|Glyoxylate and dicarboxylate metabolism
Zm00001d003248	267.409	2.56605	1.35955	4.85454e-11	6.64524e-10	Up	4.40439	3.72191	4.01846	10.7053	10.8711	8.00782		Acid phosphatase/vanadium-dependent haloperoxidase-related protein
Zm00001d003271	811.111	1.89951	0.925629	4.37045e-31	2.00524e-29	Up	17.2168	20.201	20.7617	35.1522	33.9003	32.9863	MSRA2-1	Peptide methionine sulfoxide reductase		GO:0005829,GO:0008113	cytosol|peptide-methionine (S)-S-oxide reductase activity
Zm00001d003272	549.637	1.72999	0.790765	5.28555e-19	1.33551e-17	Up	8.34569	8.72984	9.31458	13.9018	12.1462	14.5018	JGB	Nucleotide binding protein		GO:0005634,GO:0005737,GO:0009846	nucleus|cytoplasm|pollen germination
Zm00001d003273	8.09429	0.405451	-1.3024	0.0478019	0.125866	Down	5.41926	4.32007	4.3678	4.78457	5.8015	4.55607	ABCG5			GO:0005524,GO:0005886,GO:0016021,GO:0042626,GO:0055085	ATP binding|plasma membrane|integral component of membrane|ATPase activity, coupled to transmembrane movement of substances|transmembrane transport
Zm00001d003281	1559.84	1.7962	0.84495	9.74955e-06	6.49454e-05	Up	17.4832	13.1393	17.6016	29.3556	22.3839	29.0138		Cellulase (glycosyl hydrolase family 5) protein		GO:0004553,GO:0005975	hydrolase activity, hydrolyzing O-glycosyl compounds|carbohydrate metabolic process
Zm00001d003283	2174.72	5.55799	2.47456	0	0	Up	11.82	13.4489	12.1197	64.4876	62.5922	65.8295	CYP71A9	Cytochrome P450 71B10		GO:0005506,GO:0016020,GO:0016021,GO:0016709,GO:0020037	iron ion binding|membrane|integral component of membrane|oxidoreductase activity, acting on paired donors, with incorporation or reduction of molecular oxygen, NAD(P)H as one donor, and incorporation of one atom of oxygen|heme binding
Zm00001d003301	46.4441	2.86493	1.5185	1.61921e-08	1.64874e-07	Up	0.222679	0.316217	0.351768	0.687806	0.764024	0.825487	At5g50170	C2 and GRAM domain-containing protein		GO:0016021	integral component of membrane
Zm00001d003310	1017.08	1.51639	0.600643	4.26813e-18	1.01801e-16	Up	10.8786	9.5207	9.08232	13.5126	15.3105	13.771	OLE9			GO:0005576,GO:0006076,GO:0042803,GO:0042973	extracellular region|(1->3)-beta-D-glucan catabolic process|protein homodimerization activity|glucan endo-1,3-beta-D-glucosidase activity
Zm00001d003319	15.2113	0.490376	-1.02804	0.0268091	0.0776921	Down	0.128134	0.0921231	0.140613	0.0469909	0.087193	0.0297574	SID4	OSJNBb0022F23.18 protein		GO:0005524,GO:0005777,GO:0016874	ATP binding|peroxisome|ligase activity
Zm00001d003346	333.734	1.69543	0.761653	1.24544e-10	1.62987e-09	Up	39.0479	18.2504	31.0922	22.3314	24.157	24.5491
Zm00001d003349	1170.4	0.462689	-1.11188	6.82757e-27	2.619e-25	Down	23.3669	20.5584	21.796	11.318	8.52491	10.2535	CYP724B1	cytochrome P450 family 724 subfamily A polypeptide 1	bHLH	GO:0004497,GO:0005623,GO:0006826,GO:0006879,GO:0007275,GO:0008199,GO:0009647,GO:0010268,GO:0016021,GO:0016125,GO:0016132,GO:0016705,GO:0020037,GO:0055114	monooxygenase activity|cell|iron ion transport|cellular iron ion homeostasis|multicellular organism development|ferric iron binding|skotomorphogenesis|brassinosteroid homeostasis|integral component of membrane|sterol metabolic process|brassinosteroid biosynthetic process|oxidoreductase activity, acting on paired donors, with incorporation or reduction of molecular oxygen|heme binding|oxidation-re…	path:zma00905	Brassinosteroid biosynthesis
Zm00001d003353	14.2903	0.485787	-1.04161	0.0319079	0.0899425	Down	2.10443	4.13696	1.7028	0.912013	0.810721	0.694601	PIK-1	Copper transport protein family		GO:0005524,GO:0009626,GO:0009870,GO:0042742,GO:0043531	ATP binding|plant-type hypersensitive response|defense response signaling pathway, resistance gene-dependent|defense response to bacterium|ADP binding
Zm00001d003404	13.0029	2.4064	1.26688	0.0121889	0.0398059	Up	0.160583	0.335426	0.153733	0.737655	0.671625	0.529708		OSJNBa0072F16.18 protein; protein
Zm00001d003412	219.739	1.51416	0.598518	9.68011e-05	0.000535992	Up	2.50183	2.84624	3.44816	3.87563	4.56015	4.23628	MYB16	P-type R2R3 Myb protein	MYB	GO:0000902,GO:0003700,GO:0005634,GO:0009651,GO:0009723,GO:0009733,GO:0009739,GO:0009751,GO:0009753,GO:0030154,GO:0035017,GO:0043565,GO:0044212,GO:0046686,GO:1901957	cell morphogenesis|DNA-binding transcription factor activity|nucleus|response to salt stress|response to ethylene|response to auxin|response to gibberellin|response to salicylic acid|response to jasmonic acid|cell differentiation|cuticle pattern formation|sequence-specific DNA binding|transcription regulatory region DNA binding|response to cadmium ion|regulation of cutin biosynthetic process
Zm00001d003414	403.608	0.629536	-0.66764	4.2725e-12	6.42531e-11	Down	9.41576	10.2404	8.39095	5.50649	5.13358	5.32606	NAC100	NAC domain-containing protein 79	NAC	GO:0003677,GO:0003700,GO:0005634	DNA binding|DNA-binding transcription factor activity|nucleus
Zm00001d003438	1494.09	0.494135	-1.01702	1.3067e-58	1.32613e-56	Down	36.2949	36.8833	35.3866	16.8579	17.5756	17.5363		loricrin-related
Zm00001d003477	48.3146	0.632011	-0.661978	0.0121572	0.0397151	Down	0.485557	0.783	0.631363	0.395708	0.450348	0.374277	CRY1	cryptochrome2		GO:0004672,GO:0005524,GO:0005634,GO:0005737,GO:0006952,GO:0007623,GO:0009414,GO:0009416,GO:0009583,GO:0009637,GO:0009638,GO:0009640,GO:0009644,GO:0009646,GO:0009785,GO:0009882,GO:0010075,GO:0010114,GO:0010117,GO:0010118,GO:0010218,GO:0010244,GO:0010310,GO:0010343,GO:0010617,GO:0016301,GO:0016604,GO:0016605,GO:0018298,GO:0042752,GO:0042802,GO:0046283,GO:0046777,GO:0046872,GO:0051510,GO:0055114,GO:…	protein kinase activity|ATP binding|nucleus|cytoplasm|defense response|circadian rhythm|response to water deprivation|response to light stimulus|detection of light stimulus|response to blue light|phototropism|photomorphogenesis|response to high light intensity|response to absence of light|blue light signaling pathway|blue light photoreceptor activity|regulation of meristem growth|response to red …	path:zma04712	Circadian rhythm - plant
Zm00001d003494	35.3792	2.12715	1.08892	0.000333863	0.00165335	Up	16.6906	18.19	19.6344	49.0945	59.4489	48.7679
Zm00001d003499	244.146	1.87449	0.906494	2.88977e-14	5.25629e-13	Up	3.69503	4.19205	3.61817	6.4421	6.98994	5.87547	ATL6	E3 ubiquitin-protein ligase ATL6	HB-other	GO:0004842,GO:0005886,GO:0009814,GO:0009816,GO:0010200,GO:0016021,GO:0016567,GO:0046872	ubiquitin-protein transferase activity|plasma membrane|defense response, incompatible interaction|defense response to bacterium, incompatible interaction|response to chitin|integral component of membrane|protein ubiquitination|metal ion binding
Zm00001d003524	15.4013	0.532348	-0.909558	0.0478987	0.126028	Down	0.418308	0.389264	0.489985	0.282286	0.155637	0.258898	DMAS1	NAD(P)-linked oxidoreductase superfamily protein		GO:0004032,GO:0008106,GO:0016491,GO:0019290,GO:0033707,GO:0034224,GO:1990641	alditol:NADP+ 1-oxidoreductase activity|alcohol dehydrogenase (NADP+) activity|oxidoreductase activity|siderophore biosynthetic process|3''-deamino-3''-oxonicotianamine reductase activity|cellular response to zinc ion starvation|response to iron ion starvation
Zm00001d003530	20.6391	2.12172	1.08524	0.0111508	0.0368753	Up	0.342525	0.0358369	0.283546	0.194757	0.347006	0.261852	SCPL19	Serine carboxypeptidase-like 19		GO:0004185,GO:0005576,GO:0016752,GO:0019748,GO:0047202	serine-type carboxypeptidase activity|extracellular region|sinapoyltransferase activity|secondary metabolic process|sinapoylglucose-choline O-sinapoyltransferase activity
Zm00001d003533	5399.58	1.89198	0.919895	5.32155e-53	4.74128e-51	Up	28.3749	29.2092	27.6037	47.9903	48.1781	52.6043	Os04g0447100	Lipoxygenase		GO:0016165,GO:0031408,GO:0046872	linoleate 13S-lipoxygenase activity|oxylipin biosynthetic process|metal ion binding	path:zma00591,path:zma00592	Linoleic acid metabolism|alpha-Linolenic acid metabolism
Zm00001d003543	26.4697	1.85771	0.893527	0.00981274	0.0330568	Up	0.590331	0.361949	0.380558	0.76322	1.22383	0.902988	EMB2750	Pentatricopeptide repeat-containing protein	NAC
Zm00001d003545	89.3356	2.06141	1.04363	4.51367e-08	4.35577e-07	Up	2.85828	2.50246	2.64166	4.8497	3.98934	3.42028
Zm00001d003555	78.2829	0.328911	-1.60423	1.66921e-14	3.08377e-13	Down	1.42391	1.35128	1.26928	0.468393	0.375799	0.309765	Os04g0445000	Potassium channel SKOR		GO:0005249,GO:0016021,GO:0034765	voltage-gated potassium channel activity|integral component of membrane|regulation of ion transmembrane transport
Zm00001d003584	290.017	0.46148	-1.11566	4.48071e-17	9.92265e-16	Down	7.6998	7.02514	8.09294	3.4898	3.47465	3.23944	OPR11	12-oxo-phytodienoic acid reductase5		GO:0010181,GO:0016491,GO:0031408	FMN binding|oxidoreductase activity|oxylipin biosynthetic process	path:zma00592	alpha-Linolenic acid metabolism
Zm00001d003593	132.706	1.51036	0.594892	0.00419667	0.0157801	Up	6.91882	8.64865	8.31677	13.1044	10.2803	8.92562		Expressed protein; protein
Zm00001d003600	27.2576	0.523289	-0.93432	0.00664042	0.0236406	Down	1.32273	2.10974	1.34703	0.635166	0.684436	1.0056
Zm00001d003603	94.5113	1.95288	0.965605	1.82359e-07	1.61256e-06	Up	1.42932	1.32327	1.48337	2.64722	2.70454	2.83694	NPF4.4	Protein NRT1/ PTR FAMILY 4.4		GO:0005886,GO:0015333,GO:0016021,GO:0035673,GO:1904680	plasma membrane|peptide:proton symporter activity|integral component of membrane|oligopeptide transmembrane transporter activity|peptide transmembrane transporter activity
Zm00001d003624	7.25994	0.340186	-1.55561	0.0264596	0.0768973	Down	0.136754	0.407755	0.530154	0.0877388	0.041428	0.129735	PUB26	U-box domain-containing protein 26		GO:0009814,GO:0016567,GO:0061630	defense response, incompatible interaction|protein ubiquitination|ubiquitin protein ligase activity
Zm00001d003649	144.704	1.56896	0.649805	1.42939e-05	9.23861e-05	Up	1.33219	1.33094	1.14472	1.67463	2.22832	1.95076		OSJNBa0088K19.7 protein
Zm00001d003658	119.083	0.609544	-0.714197	1.477e-05	9.50822e-05	Down	2.12216	2.05586	2.11204	1.28625	1.44446	1.01946	PUR3	Phosphoribosylglycinamide formyltransferase chloroplastic		GO:0004644,GO:0006189,GO:0009507	phosphoribosylglycinamide formyltransferase activity|'de novo' IMP biosynthetic process|chloroplast	path:zma00230,path:zma00670	Purine metabolism|One carbon pool by folate
Zm00001d003666	23.2545	0.348968	-1.51883	5.85912e-05	0.000337994	Down	0.327101	0.452087	0.571165	0.212224	0.136687	0.0946258	MRS2-D	magnesium transporter7		GO:0015095,GO:0015693,GO:0016021	magnesium ion transmembrane transporter activity|magnesium ion transport|integral component of membrane
Zm00001d003674	50.3446	0.635238	-0.654631	0.00917443	0.0312743	Down	1.56447	1.49044	1.11255	0.681121	0.814226	0.848913	NAPRT2	Nicotinate phosphoribosyltransferase 2		GO:0004514,GO:0004516,GO:0005829,GO:0009435,GO:0019358,GO:0034355,GO:0046872	nicotinate-nucleotide diphosphorylase (carboxylating) activity|nicotinate phosphoribosyltransferase activity|cytosol|NAD biosynthetic process|nicotinate nucleotide salvage|NAD salvage|metal ion binding	path:zma00760	Nicotinate and nicotinamide metabolism
Zm00001d003742	524.674	1.67034	0.74014	1.62647e-17	3.72569e-16	Up	5.63092	5.18664	4.82693	7.98684	8.37335	8.13158	SPBC18H10.05	Protein phosphatase type 2A regulator/ signal transducer		GO:0005634,GO:0005829,GO:0017137,GO:0032153,GO:0051286	nucleus|cytosol|Rab GTPase binding|cell division site|cell tip
Zm00001d003767	3.33733	9.13023	3.19065	0.0108216	0.0359224	Up	0	0.0511074	0.0432649	0.313068	0.214912	0.223762	PSAO	Photosystem I subunit O		GO:0009507,GO:0009522,GO:0009535,GO:0009579,GO:0009767,GO:0009768,GO:0016021	chloroplast|photosystem I|chloroplast thylakoid membrane|thylakoid|photosynthetic electron transport chain|photosynthesis, light harvesting in photosystem I|integral component of membrane	path:zma00195	Photosynthesis
Zm00001d003774	60.8538	0.616976	-0.696714	0.00220284	0.00893054	Down	0.629903	0.579102	0.529556	0.284802	0.563161	0.29001		Metallo-hydrolase/oxidoreductase superfamily protein
Zm00001d003776	18873.7	0.596741	-0.744822	7.40488e-11	9.93227e-10	Down	348.209	312.619	327.654	205.313	158.518	183.151	CIN2	Beta-fructofuranosidase%252C insoluble isoenzyme 2		GO:0004564,GO:0005618,GO:0005975,GO:0042742,GO:0048046,GO:0050832,GO:0052576	beta-fructofuranosidase activity|cell wall|carbohydrate metabolic process|defense response to bacterium|apoplast|defense response to fungus|carbohydrate storage	path:zma00052,path:zma00500	Galactose metabolism|Starch and sucrose metabolism
Zm00001d003801	25.484	0.309108	-1.69382	3.77189e-06	2.70991e-05	Down	0.302632	0.284178	0.305673	0.175856	0.0460947	0.127533	GLB1	Vicilin-like seed storage protein		GO:0045735	nutrient reservoir activity
Zm00001d003817	8229.62	0.385979	-1.3734	1.35173e-176	7.96713e-174	Down	60.1289	61.833	60.9441	22.0979	24.5894	22.1977	SBE1	Starch branching enzyme IIa		GO:0003844,GO:0004553,GO:0005975,GO:0005978,GO:0005982,GO:0009501,GO:0009507,GO:0019252,GO:0043169,GO:0102752	1,4-alpha-glucan branching enzyme activity|hydrolase activity, hydrolyzing O-glycosyl compounds|carbohydrate metabolic process|glycogen biosynthetic process|starch metabolic process|amyloplast|chloroplast|starch biosynthetic process|cation binding|1,4-alpha-glucan branching enzyme activity (using a glucosylated glycogenin as primer for glycogen synthesis)	path:zma00500	Starch and sucrose metabolism
Zm00001d003830	3517.13	2.63343	1.39694	8.77827e-150	3.8435e-147	Up	48.2952	50.7825	50.4761	120.058	121.4	125.181	ADT6	Arogenate dehydratase/prephenate dehydratase 6 chloroplastic		GO:0004664,GO:0009094,GO:0009507,GO:0009570,GO:0047769	prephenate dehydratase activity|L-phenylalanine biosynthetic process|chloroplast|chloroplast stroma|arogenate dehydratase activity	path:zma00400	Phenylalanine, tyrosine and tryptophan biosynthesis
Zm00001d003840	1208.23	2.21649	1.14828	3.9535e-66	4.98646e-64	Up	23.7019	20.707	16.8336	41.5907	39.318	43.3161
Zm00001d003841	158.006	1.79321	0.842547	5.32126e-09	5.74467e-08	Up	2.09744	1.98037	1.91054	3.78291	3.31713	3.66214	Os04g0179200	Xanthoxin dehydrogenase		GO:0102960	momilactone-A synthase activity
Zm00001d003848	705.197	1.74555	0.80368	1.19283e-24	4.11239e-23	Up	8.61346	8.45922	8.46585	13.4451	14.7041	14.2885
Zm00001d003866	52.6805	1.59984	0.677926	0.0057043	0.0207023	Up	1.09405	0.829864	0.990798	1.11954	1.47647	1.22722	PI21			GO:0006952,GO:0009623,GO:0046872,GO:1900150	defense response|response to parasitic fungus|metal ion binding|regulation of defense response to fungus
Zm00001d003869	236.634	0.620371	-0.688797	5.65545e-06	3.9278e-05	Down	8.41373	7.53224	7.67395	5.72031	3.43034	4.42074	IPT5	isopentenyl transferase2		GO:0005524,GO:0005739,GO:0006400,GO:0009507,GO:0009536,GO:0009691,GO:0009824,GO:0009860,GO:0052381,GO:0052622,GO:0052623	ATP binding|mitochondrion|tRNA modification|chloroplast|plastid|cytokinin biosynthetic process|AMP dimethylallyltransferase activity|pollen tube growth|tRNA dimethylallyltransferase activity|ATP dimethylallyltransferase activity|ADP dimethylallyltransferase activity	path:zma00908	Zeatin biosynthesis
Zm00001d003877	9.36531	2.98413	1.57731	0.00924061	0.0314649	Up	0.0892573	0.376131	0.0806612	0.506785	0.548049	0.340277	MGS1	Pollen-specific protein-like		GO:0005615	extracellular space
Zm00001d003884	5.65184	3.32383	1.73285	0.0357054	0.0989454	Up	0	0.0690267	0.142174	0.30062	0.142208	0.119115	ERF113		ERF	GO:0003700,GO:0005634,GO:0009414,GO:0009651,GO:0009723,GO:0009737,GO:0009751,GO:0009753,GO:0009873,GO:0019760,GO:0043565,GO:0045893,GO:0071497	DNA-binding transcription factor activity|nucleus|response to water deprivation|response to salt stress|response to ethylene|response to abscisic acid|response to salicylic acid|response to jasmonic acid|ethylene-activated signaling pathway|glucosinolate metabolic process|sequence-specific DNA binding|positive regulation of transcription, DNA-templated|cellular response to freezing
Zm00001d003897	34.1466	1.51089	0.595397	0.047744	0.125756	Up	0.358483	0.694817	0.446269	0.659075	0.794306	0.739404	LAX2	RING finger protein		GO:0005634,GO:0007275,GO:0045893,GO:2000032	nucleus|multicellular organism development|positive regulation of transcription, DNA-templated|regulation of secondary shoot formation
Zm00001d003903	246.071	1.72226	0.784302	4.68587e-05	0.000275392	Up	6.12646	7.33557	5.05879	8.9541	11.0719	8.72532	TIFY9	Protein TIFY 9				path:zma04075	Plant hormone signal transduction
Zm00001d003930	41.5344	1.7748	0.827658	0.00487717	0.0180075	Up	2.31479	1.90194	3.36874	5.74005	4.30127	3.66002		Beta-13-N-Acetylglucosaminyltransferase family protein
Zm00001d003981	259.931	2.08802	1.06213	6.80666e-10	8.19071e-09	Up	9.12559	7.6573	9.38447	20.339	17.7549	16.335		Drought-induced protein 1
Zm00001d004006	2222.92	1.85111	0.888387	1.4263e-54	1.33684e-52	Up	28.3589	29.1383	27.5117	49.9821	52.6053	50.9131	KING1	SNF1-related protein kinase regulatory subunit gamma-1		GO:0005524,GO:0005975,GO:0006633,GO:0009505,GO:0019887,GO:0042128	ATP binding|carbohydrate metabolic process|fatty acid biosynthetic process|plant-type cell wall|protein kinase regulator activity|nitrate assimilation
Zm00001d004007	2.66969	15.0641	3.91305	0.0118478	0.0388261	Up	0.0218717	0	0	0.145609	0.121011	0.0414875	FIT	Transcription factor FER-LIKE IRON DEFICIENCY-INDUCED TRANSCRIPTION FACTOR	bHLH	GO:0003677,GO:0003700,GO:0005634,GO:0006355,GO:0010039,GO:0034756,GO:0046983,GO:0071281,GO:0071369,GO:0071732	DNA binding|DNA-binding transcription factor activity|nucleus|regulation of transcription, DNA-templated|response to iron ion|regulation of iron ion transport|protein dimerization activity|cellular response to iron ion|cellular response to ethylene stimulus|cellular response to nitric oxide
Zm00001d004090	224.728	0.65267	-0.615575	5.72516e-07	4.7043e-06	Down	2.86296	3.01538	3.00676	1.86949	1.70062	1.95533		DEAD-box helicase family protein
Zm00001d004129	20.4398	0.385478	-1.37528	0.0028542	0.0112109	Down	0.369933	0.870415	1.39726	0.532502	0.171625	0.535174
Zm00001d004130	58.0217	0.365852	-1.45067	1.26898e-09	1.48221e-08	Down	1.66561	1.47776	1.76364	0.721051	0.521314	0.414066
Zm00001d004208	18.1276	0.331364	-1.59351	0.000219269	0.00113176	Down	2.05122	2.51023	4.07914	1.31382	0.933048	0.828822	RHA2A	Zinc finger%252C C3HC4 type family protein	HB-other	GO:0004842,GO:0005634,GO:0005737,GO:0009651,GO:0009738,GO:0009789,GO:0016567,GO:0046872,GO:0047484	ubiquitin-protein transferase activity|nucleus|cytoplasm|response to salt stress|abscisic acid-activated signaling pathway|positive regulation of abscisic acid-activated signaling pathway|protein ubiquitination|metal ion binding|regulation of response to osmotic stress
Zm00001d004216	1.67269	Inf	Inf	0.0235161	0.0696373	Up	0	0	0	0	0	0	AGD14	NSP (nuclear shuttle protein)-interacting GTPase		GO:0005096,GO:0046872	GTPase activator activity|metal ion binding
Zm00001d004248	5.00207	5.06257	2.33987	0.0103849	0.0347135	Up	0.0223857	0.047468	0.040687	0.063106	0.182621	0.168306	UGT85A24	UDP-glycosyltransferase 85A7		GO:0035251	UDP-glucosyltransferase activity
Zm00001d004249	26.7877	1.70133	0.766663	0.02568	0.0749495	Up	1.42193	1.25473	1.19908	1.96418	1.81147	2.43705	PI4KB1	Phosphatidylinositol 4-kinase alpha 1		GO:0004430,GO:0005634,GO:0005737,GO:0005794,GO:0005829,GO:0005886,GO:0009860,GO:0016020,GO:0017137,GO:0030659,GO:0035619,GO:0043424,GO:0046854,GO:0048015,GO:0048768	1-phosphatidylinositol 4-kinase activity|nucleus|cytoplasm|Golgi apparatus|cytosol|plasma membrane|pollen tube growth|membrane|Rab GTPase binding|cytoplasmic vesicle membrane|root hair tip|protein histidine kinase binding|phosphatidylinositol phosphorylation|phosphatidylinositol-mediated signaling|root hair cell tip growth	path:zma00562,path:zma04070	Inositol phosphate metabolism|Phosphatidylinositol signaling system
Zm00001d004305	6.45123	0.261783	-1.93356	0.0118823	0.0389317	Down	0.237064	0.285959	0.221238	0.064742	0.0314269	0.129959	PHT1-13	phosphate transporter protein13		GO:0006817,GO:0015293,GO:0016021	phosphate ion transport|symporter activity|integral component of membrane
Zm00001d004310	3.64149	0	#NAME?	0.000277126	0.00139652	Down	1.64789	0.675094	0	0	0	0
Zm00001d004339	72.1469	0.460237	-1.11955	1.30574e-07	1.18402e-06	Down	1.51784	1.61495	1.41827	0.582785	0.560129	0.853896	APUM4	Pumilio homolog 3		GO:0003729,GO:0005737,GO:0006417	mRNA binding|cytoplasm|regulation of translation
Zm00001d004354	86.624	0.659288	-0.601019	0.00170941	0.00714755	Down	2.61865	3.49671	2.09305	2.02475	2.1603	1.96388	CBSX2	CBS domain-containing protein CBSX1 chloroplastic		GO:0009507,GO:0009570,GO:0045454	chloroplast|chloroplast stroma|cell redox homeostasis
Zm00001d004357	344.654	0.644166	-0.634495	5.01912e-10	6.10683e-09	Down	5.37322	5.43117	5.8007	3.66338	3.27926	3.66568	Os04g0167900	protein phosphatase homolog10		GO:0004722,GO:0046872	protein serine/threonine phosphatase activity|metal ion binding	path:zma04016,path:zma04075	MAPK signaling pathway - plant|Plant hormone signal transduction
Zm00001d004401	7925.3	0.607274	-0.719581	2.65284e-51	2.2775e-49	Down	352.017	358.256	347.742	201.695	198.18	192.313	Os08g0231400	Germin-like protein subfamily 1 member 8		GO:0005618,GO:0030145,GO:0045735,GO:0048046	cell wall|manganese ion binding|nutrient reservoir activity|apoplast
Zm00001d004413	1010.52	1.97617	0.982709	1.27937e-44	9.24796e-43	Up	11.4861	12.408	11.2486	22.2337	21.1748	22.3612	CAS2	Cysteine synthase		GO:0004124,GO:0005739,GO:0006535,GO:0009836,GO:0019499,GO:0050017	cysteine synthase activity|mitochondrion|cysteine biosynthetic process from serine|fruit ripening, climacteric|cyanide metabolic process|L-3-cyanoalanine synthase activity	path:zma00270,path:zma00460,path:zma00920	Cysteine and methionine metabolism|Cyanoamino acid metabolism|Sulfur metabolism
Zm00001d004443	335.404	5.94591	2.5719	5.14342e-109	1.38281e-106	Up	2.57195	2.77342	2.12237	12.7986	13.2318	14.3785	CAD6	Probable cinnamyl alcohol dehydrogenase 9		GO:0008270,GO:0009809,GO:0045551,GO:0052747	zinc ion binding|lignin biosynthetic process|cinnamyl-alcohol dehydrogenase activity|sinapyl alcohol dehydrogenase activity	path:zma00940	Phenylpropanoid biosynthesis
Zm00001d004513	574.763	2.78617	1.47829	2.32783e-65	2.86528e-63	Up	7.39046	7.66142	6.49727	17.6121	19.3983	19.5406	APS2	Bifunctional 3-phosphoadenosine 5-phosphosulfate synthetase 2		GO:0000103,GO:0004020,GO:0004781,GO:0005524,GO:0005829,GO:0009507,GO:0009570,GO:0009970,GO:0070814	sulfate assimilation|adenylylsulfate kinase activity|sulfate adenylyltransferase (ATP) activity|ATP binding|cytosol|chloroplast|chloroplast stroma|cellular response to sulfate starvation|hydrogen sulfide biosynthetic process	path:zma00230,path:zma00261,path:zma00450,path:zma00920	Purine metabolism|Monobactam biosynthesis|Selenocompound metabolism|Sulfur metabolism
Zm00001d004523	293.258	1.68389	0.751795	9.13712e-12	1.34056e-10	Up	13.2316	12.4294	13.223	21.378	20.8866	22.0759		maternal effect embryo arrest 60
Zm00001d004524	105.235	1.59263	0.671413	0.000935419	0.00418169	Up	3.73782	3.7096	2.58569	3.32761	4.69309	3.95228
Zm00001d004555	53.6039	0.551137	-0.859516	0.000548996	0.00258149	Down	1.14005	1.10104	1.34625	0.874394	0.544708	0.495024	CYP93G1	cytochrome P450 family 93 subfamily D polypeptide 1		GO:0005506,GO:0009813,GO:0016020,GO:0016021,GO:0016709,GO:0020037	iron ion binding|flavonoid biosynthetic process|membrane|integral component of membrane|oxidoreductase activity, acting on paired donors, with incorporation or reduction of molecular oxygen, NAD(P)H as one donor, and incorporation of one atom of oxygen|heme binding
Zm00001d004614	116.991	0.627536	-0.672229	4.81768e-05	0.000282273	Down	8.08251	6.68612	9.37903	4.95397	5.09464	5.11889		Protease inhibitor/seed storage/LTP family protein
Zm00001d004624	30.0173	4.67476	2.22489	2.14013e-10	2.72057e-09	Up	0.254793	0.345799	0.240506	1.28857	1.37341	1.2218	OMT2	O-methyltransferase ZRP4		GO:0008171,GO:0046983	O-methyltransferase activity|protein dimerization activity
Zm00001d004651	818.158	1.51717	0.601386	7.41766e-13	1.1997e-11	Up	11.7233	10.3808	12.9453	18.0368	17.1392	17.3034	Os11g0472000	Zinc finger CCCH domain-containing protein 33	C3H	GO:0003677,GO:0046872	DNA binding|metal ion binding
Zm00001d004664	241.356	2.85058	1.51125	1.56483e-34	8.10141e-33	Up	2.52764	2.71179	2.07872	6.19258	6.08887	7.75193	CYP94B1	Cytochrome P450 94B3		GO:0005506,GO:0009611,GO:0009694,GO:0016021,GO:0016705,GO:0020037,GO:0052694	iron ion binding|response to wounding|jasmonic acid metabolic process|integral component of membrane|oxidoreductase activity, acting on paired donors, with incorporation or reduction of molecular oxygen|heme binding|jasmonoyl-isoleucine-12-hydroxylase activity
Zm00001d004689	143.702	1.86595	0.899914	8.05046e-09	8.49944e-08	Up	3.00115	1.98725	3.15663	5.09754	4.86922	4.42769	Os11g0303600	O-methyltransferase ZRP4		GO:0008171,GO:0008757,GO:0019438,GO:0046983	O-methyltransferase activity|S-adenosylmethionine-dependent methyltransferase activity|aromatic compound biosynthetic process|protein dimerization activity
Zm00001d004691	56.9403	0.451624	-1.1468	1.39796e-06	1.07809e-05	Down	1.29221	1.50921	1.80586	0.611374	0.527147	0.709147	SCPL42	Serine carboxypeptidase-like 43		GO:0004185,GO:0005576,GO:0005618,GO:0005773,GO:0051603	serine-type carboxypeptidase activity|extracellular region|cell wall|vacuole|proteolysis involved in cellular protein catabolic process
Zm00001d004705	71.3874	5.85292	2.54916	1.18573e-24	4.09249e-23	Up	0.289899	0.437024	0.292091	1.7386	2.07131	1.46297	AAP3	Amino acid permease 2		GO:0003333,GO:0005886,GO:0015171,GO:0015293,GO:0015802,GO:0016021,GO:0031965	amino acid transmembrane transport|plasma membrane|amino acid transmembrane transporter activity|symporter activity|basic amino acid transport|integral component of membrane|nuclear membrane
Zm00001d004706	1094.2	2.79332	1.48198	1.94785e-81	3.33518e-79	Up	7.66474	8.11366	8.51584	19.3454	21.3129	20.7662	PAD4	Lipase-like PAD4		GO:0001666,GO:0002213,GO:0005634,GO:0005737,GO:0009617,GO:0009625,GO:0009626,GO:0009627,GO:0009751,GO:0009816,GO:0009862,GO:0009873,GO:0010105,GO:0010150,GO:0010225,GO:0010310,GO:0010618,GO:0010942,GO:0016042,GO:0016298,GO:0016740,GO:0031348,GO:0050829,GO:0051707,GO:0060866,GO:0071327,GO:0080142,GO:0080151,GO:1900367,GO:1900426,GO:1901183,GO:2000022,GO:2000031	response to hypoxia|defense response to insect|nucleus|cytoplasm|response to bacterium|response to insect|plant-type hypersensitive response|systemic acquired resistance|response to salicylic acid|defense response to bacterium, incompatible interaction|systemic acquired resistance, salicylic acid mediated signaling pathway|ethylene-activated signaling pathway|negative regulation of ethylene-activ…
Zm00001d004768	1129.09	1.5003	0.585252	5.66847e-17	1.24898e-15	Up	12.7001	11.198	12.6994	16.8408	17.7269	17.8684	GLC1	Glycosyl hydrolase superfamily protein		GO:0005975,GO:0006952,GO:0042973	carbohydrate metabolic process|defense response|glucan endo-1,3-beta-D-glucosidase activity
Zm00001d004805	671.426	0.609942	-0.713257	1.6335e-08	1.66163e-07	Down	17.2959	16.0344	18.1783	12.4333	8.66747	10.5046
Zm00001d004817	31.0905	0.40924	-1.28898	6.56913e-05	0.000375349	Down	0.280114	0.241567	0.283936	0.0730872	0.0711059	0.146691	FAAH	Fatty acid amide hydrolase		GO:0004040,GO:0005773,GO:0005774,GO:0005783,GO:0005789,GO:0005794,GO:0005886,GO:0016021,GO:0042742,GO:0047412,GO:0070291,GO:0102077,GO:0103073	amidase activity|vacuole|vacuolar membrane|endoplasmic reticulum|endoplasmic reticulum membrane|Golgi apparatus|plasma membrane|integral component of membrane|defense response to bacterium|N-(long-chain-acyl)ethanolamine deacylase activity|N-acylethanolamine metabolic process|oleamide hydrolase activity|anandamide amidohydrolase activity
Zm00001d004825	2.46661	0	#NAME?	0.00322552	0.0125027	Down	0.0499116	0.0499257	0.240775	0	0	0	BCHB	BEACH domain-containing protein B	MYB	GO:0005739	mitochondrion
Zm00001d004843	402.625	1.60876	0.685949	9.50382e-13	1.5171e-11	Up	9.28499	8.87848	7.81883	12.5846	13.5101	12.41		abscisic acid stress ripening2
Zm00001d004848	683.147	1.63018	0.705032	3.40556e-09	3.75862e-08	Up	13.5594	12.6427	13.1709	18.0741	16.513	19.603		from the Czech 'roh' meaning 'corner'
Zm00001d004867	1045.82	0.244335	-2.03307	3.46856e-108	9.08615e-106	Down	134.448	109.971	120.706	29.4646	32.0718	30.7198
Zm00001d004876	120.77	0.561863	-0.831709	4.12649e-07	3.46881e-06	Down	4.51398	4.46219	3.4427	2.19007	1.94595	2.0493	NHL10	Late embryogenesis abundant (LEA) hydroxyproline-rich glycoprotein family		GO:0009506,GO:0009507,GO:0010150,GO:0016021,GO:0046658,GO:0051607,GO:0051707	plasmodesma|chloroplast|leaf senescence|integral component of membrane|anchored component of plasma membrane|defense response to virus|response to other organism
Zm00001d004881	25.3334	0.602389	-0.731232	0.038412	0.104965	Down	0.419897	0.772596	0.955694	0.554494	0.285611	0.403534	OFP8	Transcription repressor OFP6		GO:0005634,GO:0005737,GO:0009742,GO:0045892,GO:1900457	nucleus|cytoplasm|brassinosteroid mediated signaling pathway|negative regulation of transcription, DNA-templated|regulation of brassinosteroid mediated signaling pathway
Zm00001d004903	36.8912	0.445169	-1.16758	7.50677e-05	0.000423555	Down	0.950859	1.32785	1.33361	0.644982	0.454008	0.395398
Zm00001d004917	134.422	0.5729	-0.803646	2.70891e-07	2.33677e-06	Down	4.73563	5.40547	4.24287	2.74164	2.45099	2.47286	ATL34	RING-H2 finger protein ATL7	HB-other	GO:0008270,GO:0016021,GO:0016567,GO:0016740	zinc ion binding|integral component of membrane|protein ubiquitination|transferase activity
Zm00001d004921	11.3416	34.5749	5.11165	2.59937e-07	2.24861e-06	Up	0	0	0.0595522	0.402109	0.92608	0.681611	OMT3	benzoxazinone synthesis14		GO:0008171,GO:0008757,GO:0032259,GO:0046983	O-methyltransferase activity|S-adenosylmethionine-dependent methyltransferase activity|methylation|protein dimerization activity
Zm00001d004933	982.287	0.569051	-0.813369	6.12225e-31	2.78399e-29	Down	29.5881	30.7498	30.923	16.5664	16.2656	15.4948	At4g29360	Carbohydrate-binding X8 domain superfamily protein		GO:0005576,GO:0005618,GO:0005975,GO:0006952,GO:0031225,GO:0042973,GO:0046658,GO:0071555	extracellular region|cell wall|carbohydrate metabolic process|defense response|anchored component of membrane|glucan endo-1,3-beta-D-glucosidase activity|anchored component of plasma membrane|cell wall organization
Zm00001d005010	12.9049	0.451556	-1.14702	0.0236105	0.0698395	Down	0.438102	0.487505	0.661267	0.283238	0.336329	0.490464	NHL13	Late embryogenesis abundant (LEA) hydroxyproline-rich glycoprotein family		GO:0005886,GO:0009506,GO:0016021,GO:0042742	plasma membrane|plasmodesma|integral component of membrane|defense response to bacterium
Zm00001d005018	6982.17	1.74601	0.80406	1.98754e-59	2.05798e-57	Up	62.0636	69.3106	66.7113	106.624	113.197	112.631	DTX21	Protein DETOXIFICATION 21	NAC	GO:0006855,GO:0015238,GO:0015297,GO:0016021	drug transmembrane transport|drug transmembrane transporter activity|antiporter activity|integral component of membrane
Zm00001d005037	27.4528	1.59709	0.675443	0.0471018	0.124418	Up	1.72529	1.53554	1.37984	2.02747	2.03064	2.81053		Protein kinase APK1B chloroplast
Zm00001d005073	49.4636	Inf	Inf	9.99541e-54	9.17213e-52	Up	0	0	0	0.987768	1.88152	1.24353
Zm00001d005082	20.2012	3.86481	1.9504	3.10969e-06	2.27034e-05	Up	0.216528	0.249992	0.0910651	0.6538	0.569562	0.822127	NFD4	Protein NUCLEAR FUSION DEFECTIVE 4		GO:0000741,GO:0005739,GO:0009651,GO:0010197,GO:0016021	karyogamy|mitochondrion|response to salt stress|polar nucleus fusion|integral component of membrane
Zm00001d005083	11.0232	10.0774	3.33305	3.27713e-07	2.79468e-06	Up	0.0154216	0.0313485	0.0286535	0.203713	0.198425	0.219751	At5g49770	Cysteine-rich receptor-like protein kinase 40	LBD
Zm00001d005089	248.61	0.62811	-0.67091	1.21515e-08	1.25313e-07	Down	4.5697	5.73002	5.90975	3.75741	3.30419	2.10336	CTHT_0025680	mRNA turnover protein 4		GO:0000027,GO:0005730,GO:0005840	ribosomal large subunit assembly|nucleolus|ribosome
Zm00001d005154	18.9113	0.568189	-0.815557	0.04901	0.128352	Down	0.342194	0.427981	0.446572	0.35207	0.164015	0.206936	RF4	Putative E3 ubiquitin-protein ligase RF4		GO:0016567,GO:0016740,GO:0046872	protein ubiquitination|transferase activity|metal ion binding
Zm00001d005158	15.1857	0.123657	-3.01559	1.71413e-08	1.73961e-07	Down	2.09371	1.02058	1.5059	0	0.16927	0.241194		CASP-like protein 3		GO:0005886,GO:0016021	plasma membrane|integral component of membrane
Zm00001d005159	1526.94	0.625107	-0.677824	1.00841e-27	4.03481e-26	Down	20.2301	21.5725	19.4817	11.3996	12.8779	12.442	SPDSYN1	Spermidine synthase 2		GO:0004766,GO:0006596,GO:0008295	spermidine synthase activity|polyamine biosynthetic process|spermidine biosynthetic process	path:zma00270,path:zma00330,path:zma00410,path:zma00480	Cysteine and methionine metabolism|Arginine and proline metabolism|beta-Alanine metabolism|Glutathione metabolism
Zm00001d005193	485.976	1.61429	0.690901	9.54075e-13	1.52141e-11	Up	12.3631	12.1721	14.3032	19.5203	20.4062	18.3572	At5g01750	Protein LURP1		GO:0009507,GO:0019904	chloroplast|protein domain specific binding
Zm00001d005250	11304.3	1.70325	0.768287	8.17958e-61	8.82732e-59	Up	65.8883	64.3995	67.0979	100.043	109.014	108.965	CESA8	Cellulose synthase A catalytic subunit 3 [UDP-forming]		GO:0005794,GO:0005802,GO:0005886,GO:0009833,GO:0016021,GO:0016759,GO:0016760,GO:0030244,GO:0046872,GO:0071555	Golgi apparatus|trans-Golgi network|plasma membrane|plant-type primary cell wall biogenesis|integral component of membrane|cellulose synthase activity|cellulose synthase (UDP-forming) activity|cellulose biosynthetic process|metal ion binding|cell wall organization
Zm00001d005297	246.343	0.574658	-0.799224	1.71247e-11	2.44915e-10	Down	1.97242	2.01235	1.93423	1.18125	1.0612	1.0713	LNG1	Protein LONGIFOLIA 2		GO:0005634,GO:0005829,GO:0051513	nucleus|cytosol|regulation of monopolar cell growth
Zm00001d005298	16.7489	0.448882	-1.15559	0.00907514	0.0309862	Down	0.252372	0.349334	0.316868	0.0530794	0.0885067	0.237789	At4g37250	receptor-like kinase	LBD	GO:0004674,GO:0005524,GO:0016021	protein serine/threonine kinase activity|ATP binding|integral component of membrane
Zm00001d005301	158.794	0.666379	-0.585585	4.63139e-05	0.000272442	Down	0.79337	0.734344	0.773999	0.37921	0.539604	0.536901		DNA binding
Zm00001d005333	57.1815	0.412474	-1.27762	8.37427e-08	7.80606e-07	Down	4.95281	4.15034	5.19132	1.20477	2.34098	0.826317	Os09g0568700	Germin-like protein 9-3		GO:0005618,GO:0030145,GO:0045735,GO:0048046	cell wall|manganese ion binding|nutrient reservoir activity|apoplast
Zm00001d005351	240.529	1.55102	0.633219	1.82035e-06	1.37962e-05	Up	5.32861	4.29398	4.40477	6.13441	6.09731	6.14453	ADT6	Arogenate dehydratase/prephenate dehydratase 6 chloroplastic		GO:0004664,GO:0009094,GO:0009507,GO:0009570,GO:0047769	prephenate dehydratase activity|L-phenylalanine biosynthetic process|chloroplast|chloroplast stroma|arogenate dehydratase activity	path:zma00400	Phenylalanine, tyrosine and tryptophan biosynthesis
Zm00001d005383	3.49936	9.97632	3.31851	0.0153899	0.0484375	Up	0.222963	0.23396	0.575928	0.486072	0.350214	0.805176	Os03g0232800	Lecithin-cholesterol acyltransferase-like 1		GO:0006629,GO:0008374	lipid metabolic process|O-acyltransferase activity	path:zma00564	Glycerophospholipid metabolism
Zm00001d005394	7862.7	1.67448	0.743711	1.26497e-54	1.18926e-52	Up	340.713	370.951	305.698	534.519	511.002	525.227		Fiber protein Fb34
Zm00001d005399	40.0637	0.601432	-0.733527	0.00938402	0.0318541	Down	1.73947	1.57319	1.31285	0.781354	0.826549	1.14175		kinesin-like protein
Zm00001d005423	35.2911	1.66784	0.73798	0.0133553	0.0429965	Up	1.33493	2.08508	2.29016	2.23579	2.65971	3.68841	NRPB12	DNA-directed RNA polymerases II IV and V subunit 12		GO:0000418,GO:0000419,GO:0003677,GO:0003899,GO:0005665,GO:0005666,GO:0005736,GO:0006360,GO:0006366,GO:0006383,GO:0046872	RNA polymerase IV complex|RNA polymerase V complex|DNA binding|DNA-directed 5'-3' RNA polymerase activity|RNA polymerase II, core complex|RNA polymerase III complex|RNA polymerase I complex|transcription by RNA polymerase I|transcription by RNA polymerase II|transcription by RNA polymerase III|metal ion binding	path:zma00230,path:zma00240,path:zma03020	Purine metabolism|Pyrimidine metabolism|RNA polymerase
Zm00001d005425	25.82	4.04628	2.0166	2.91312e-06	2.13752e-05	Up	0.226473	0.228347	0.410008	1.97124	2.72694	0.879312
Zm00001d005437	29.3681	0.467751	-1.09619	0.00095593	0.00426405	Down	1.19538	1.2694	1.11097	0.27001	0.658137	0.809459		Proteinase inhibitor propeptide
Zm00001d005446	60.9097	2.15332	1.10656	1.47034e-06	1.13127e-05	Up	1.45272	1.84899	1.5289	3.42386	4.03544	2.9108	PSAE	Photosystem I reaction center subunit IV A		GO:0009535,GO:0009538,GO:0015979	chloroplast thylakoid membrane|photosystem I reaction center|photosynthesis	path:zma00195	Photosynthesis
Zm00001d005451	7349.03	1.58938	0.668463	1.02294e-21	2.96894e-20	Up	38.8006	35.3278	37.261	51.7874	61.4168	55.7375	CESA3	Cellulose synthase A catalytic subunit 5 [UDP-forming]		GO:0005794,GO:0005802,GO:0005886,GO:0009833,GO:0016021,GO:0016759,GO:0016760,GO:0030244,GO:0046872,GO:0071555	Golgi apparatus|trans-Golgi network|plasma membrane|plant-type primary cell wall biogenesis|integral component of membrane|cellulose synthase activity|cellulose synthase (UDP-forming) activity|cellulose biosynthetic process|metal ion binding|cell wall organization
Zm00001d005454	374.692	2.55179	1.35151	4.25316e-40	2.66031e-38	Up	3.54265	3.60128	4.30769	8.68159	9.46195	9.14628		rRNA N-glycosidase [Source:UniProtKB/TrEMBL;Acc:A0A1D6EN25]
Zm00001d005456	114.419	0.628078	-0.670985	6.50046e-05	0.000371633	Down	3.14188	3.17614	2.56623	1.60842	1.50714	2.15279	Bx8	UDP-glycosyltransferase 76C1		GO:0008194,GO:0043231,GO:0047254,GO:0080043,GO:0080044	UDP-glycosyltransferase activity|intracellular membrane-bounded organelle|2,4-dihydroxy-7-methoxy-2H-1,4-benzoxazin-3(4H)-one 2-D-glucosyltransferase activity|quercetin 3-O-glucosyltransferase activity|quercetin 7-O-glucosyltransferase activity
Zm00001d005457	20.9464	1.95941	0.970423	0.0137795	0.0441903	Up	0.73015	0.956389	1.1677	1.25994	2.42259	1.27328
Zm00001d005465	15.8021	2.43106	1.28159	0.00538803	0.0196854	Up	0.324137	0.219191	0.25323	0.300072	0.504616	0.673067	PME1	Lustrin A [Source:UniProtKB/TrEMBL;Acc:B4FJ67]		GO:0000139,GO:0005576,GO:0005618,GO:0005768,GO:0005774,GO:0005794,GO:0005802,GO:0005886,GO:0009506,GO:0016020,GO:0030599,GO:0042545,GO:0045330,GO:0045490,GO:0046910,GO:0051722	Golgi membrane|extracellular region|cell wall|endosome|vacuolar membrane|Golgi apparatus|trans-Golgi network|plasma membrane|plasmodesma|membrane|pectinesterase activity|cell wall modification|aspartyl esterase activity|pectin catabolic process|pectinesterase inhibitor activity|protein C-terminal methylesterase activity
Zm00001d005466	44.2934	2.01023	1.00736	0.000167908	0.00088682	Up	0.634266	1.0697	0.690862	1.30651	2.04336	2.14891		S-adenosyl-L-methionine-dependent methyltransferases superfamily protein
Zm00001d005470	144.8	1.92227	0.942813	4.37813e-10	5.37601e-09	Up	4.13484	5.80231	5.28968	9.03661	8.03855	8.98547	NHL10			GO:0009506,GO:0009507,GO:0010150,GO:0016021,GO:0046658,GO:0051607,GO:0051707	plasmodesma|chloroplast|leaf senescence|integral component of membrane|anchored component of plasma membrane|defense response to virus|response to other organism
Zm00001d005528	25.1585	0.374887	-1.41547	9.31707e-05	0.000517584	Down	0.208732	0.211718	0.272241	0.0952668	0.0279308	0.115764	ABCB11	ABC transporter B family member 9		GO:0005524,GO:0005886,GO:0009506,GO:0010329,GO:0010540,GO:0016021,GO:0042626	ATP binding|plasma membrane|plasmodesma|auxin efflux transmembrane transporter activity|basipetal auxin transport|integral component of membrane|ATPase activity, coupled to transmembrane movement of substances	path:zma02010	ABC transporters
Zm00001d005535	386.335	0.61458	-0.702328	9.15366e-13	1.46655e-11	Down	3.21824	3.53134	2.97946	1.96726	1.85971	2.1116	AKHSDH2	Bifunctional aspartokinase/homoserine dehydrogenase 2%252C chloroplastic Aspartokinase Homoserine dehydrogenase		GO:0004072,GO:0004412,GO:0005524,GO:0009086,GO:0009088,GO:0009089,GO:0009090,GO:0009507,GO:0050661	aspartate kinase activity|homoserine dehydrogenase activity|ATP binding|methionine biosynthetic process|threonine biosynthetic process|lysine biosynthetic process via diaminopimelate|homoserine biosynthetic process|chloroplast|NADP binding	path:zma00260,path:zma00261,path:zma00270,path:zma00300	Glycine, serine and threonine metabolism|Monobactam biosynthesis|Cysteine and methionine metabolism|Lysine biosynthesis
Zm00001d005563	114.675	0.488064	-1.03486	9.29991e-10	1.10307e-08	Down	2.14118	2.19981	1.95536	1.06621	0.914815	1.00357	ASHH3	Histone-lysine N-methyltransferase ASHH3		GO:0000775,GO:0005634,GO:0005783,GO:0009506,GO:0016279,GO:0018024	chromosome, centromeric region|nucleus|endoplasmic reticulum|plasmodesma|protein-lysine N-methyltransferase activity|histone-lysine N-methyltransferase activity	path:zma00310	Lysine degradation
Zm00001d005570	87.4961	0.644077	-0.634695	0.000870183	0.00391289	Down	2.28775	2.63467	2.03713	1.64001	1.04528	2.0619	TPX2	TPX2 (targeting protein for Xklp2) protein family		GO:0000278,GO:0005634,GO:0005654,GO:0005819,GO:0005874,GO:0008017,GO:0009524,GO:0009941,GO:0032147,GO:0051225,GO:0051301,GO:0060236,GO:0090307	mitotic cell cycle|nucleus|nucleoplasm|spindle|microtubule|microtubule binding|phragmoplast|chloroplast envelope|activation of protein kinase activity|spindle assembly|cell division|regulation of mitotic spindle organization|mitotic spindle assembly
Zm00001d005581	7.47309	0.367315	-1.44491	0.0374469	0.102905	Down	0.465368	0.398302	0.249341	0.0883495	0.163966	0.174684
Zm00001d005587	47.5505	0.639956	-0.643955	0.0129532	0.0419221	Down	0.652554	0.73441	0.690929	0.369957	0.267764	0.444738	CDS1	Phosphatidate cytidylyltransferase		GO:0004605,GO:0016021,GO:0016024	phosphatidate cytidylyltransferase activity|integral component of membrane|CDP-diacylglycerol biosynthetic process	path:zma00564,path:zma04070	Glycerophospholipid metabolism|Phosphatidylinositol signaling system
Zm00001d005598	5.65756	0.260647	-1.93983	0.0200587	0.0608031	Down	0.40852	0.237909	0.132142	0.0667223	0.0659189	0.0676168	UGE-4	UDP-glucose 4-epimerase 4		GO:0003978,GO:0006012	UDP-glucose 4-epimerase activity|galactose metabolic process	path:zma00052,path:zma00520	Galactose metabolism|Amino sugar and nucleotide sugar metabolism
Zm00001d005620	754.092	0.557565	-0.842788	1.34593e-14	2.51379e-13	Down	23.2128	22.1586	23.4892	14.0295	10.0272	12.223	UGT82A1	UDP-glycosyltransferase 82A1		GO:0008194,GO:0043231,GO:0080043,GO:0080044	UDP-glycosyltransferase activity|intracellular membrane-bounded organelle|quercetin 3-O-glucosyltransferase activity|quercetin 7-O-glucosyltransferase activity
Zm00001d005654	709.252	1.81661	0.861248	9.95567e-14	1.72586e-12	Up	21.6579	25.8656	26.6691	47.156	37.2214	40.0323
Zm00001d005657	835.029	1.50939	0.593965	9.10772e-16	1.85971e-14	Up	17.7094	16.5681	17.5704	25.4952	25.0636	23.3284	FLZ6			GO:0005634,GO:0005737,GO:0005783,GO:0005829,GO:0019900,GO:0042594,GO:0046872,GO:0090351	nucleus|cytoplasm|endoplasmic reticulum|cytosol|kinase binding|response to starvation|metal ion binding|seedling development
Zm00001d005684	77.1304	0.535391	-0.901335	0.000362583	0.0017809	Down	3.63772	3.48056	2.28855	1.72493	1.69544	1.39774
Zm00001d005692	13.3609	0.356343	-1.48866	0.00308274	0.0120146	Down	0.388671	0.473634	0.656823	0.107031	0.153488	0.239424	HOX25	Homeobox-leucine zipper protein HAT5	HD-ZIP	GO:0003700,GO:0005634,GO:0043565	DNA-binding transcription factor activity|nucleus|sequence-specific DNA binding
Zm00001d005693	15.4337	1.94405	0.959067	0.0395345	0.107448	Up	0.727376	0.393708	0.778617	0.463152	0.878301	1.04245
Zm00001d005696	78.3094	0.658624	-0.602472	0.00266637	0.0105638	Down	0.620519	0.6495	0.727771	0.502134	0.338948	0.480757	NPK1	NPK1-related protein kinase 2	VOZ	GO:0000919,GO:0004709,GO:0005524,GO:0005634,GO:0005856,GO:0006952,GO:0009524	cell plate assembly|MAP kinase kinase kinase activity|ATP binding|nucleus|cytoskeleton|defense response|phragmoplast
Zm00001d005714	23.2599	1.89157	0.919583	0.0141407	0.0451801	Up	0.202755	0.214249	0.76124	0.888632	0.429961	1.09117
Zm00001d005726	4469.08	1.8588	0.894372	8.55147e-42	5.6977e-40	Up	54.6063	50.1201	57.2377	92.7091	97.1205	94.2938	TIFY6B	Protein TIFY 6B		GO:0009611,GO:0031347,GO:2000022	response to wounding|regulation of defense response|regulation of jasmonic acid mediated signaling pathway	path:zma04075	Plant hormone signal transduction
Zm00001d005742	31.3212	2.37868	1.25016	9.90226e-05	0.000547231	Up	0.489274	0.236434	0.323249	0.467452	0.691517	0.664769
Zm00001d005760	100.38	0.590035	-0.761127	2.15728e-05	0.000134524	Down	2.32567	2.74033	2.44268	1.13214	1.70194	1.33067	MYB306	R2R3MYB-domain protein	MYB	GO:0003677,GO:0005634	DNA binding|nucleus
Zm00001d005767	16.635	1.88604	0.915358	0.0397328	0.107891	Up	0.223174	0.324075	0.26109	0.64859	0.264396	0.486316		DNA glycosylase superfamily protein				path:zma03410	Base excision repair
Zm00001d005775	261.614	0.439721	-1.18534	1.49525e-11	2.14751e-10	Down	2.0847	1.96488	2.29097	0.943986	0.797316	0.924172	CESA9	Cellulose synthase A catalytic subunit 7 [UDP-forming]		GO:0005794,GO:0005802,GO:0005886,GO:0009833,GO:0009834,GO:0016021,GO:0016759,GO:0016760,GO:0030244,GO:0046872,GO:0071555	Golgi apparatus|trans-Golgi network|plasma membrane|plant-type primary cell wall biogenesis|plant-type secondary cell wall biogenesis|integral component of membrane|cellulose synthase activity|cellulose synthase (UDP-forming) activity|cellulose biosynthetic process|metal ion binding|cell wall organization
Zm00001d005793	4100.39	0.550766	-0.860489	1.64897e-11	2.362e-10	Down	270.936	347.34	262.007	150.536	130.395	165.395		Zein-beta		GO:0005773,GO:0033095,GO:0045735	vacuole|aleurone grain|nutrient reservoir activity
Zm00001d005798	2532.1	1.76425	0.819052	6.81039e-49	5.522e-47	Up	35.1286	37.5605	37.9038	63.0888	60.5856	61.479	EREBP1	Ethylene-responsive transcription factor RAP2-2	ERF	GO:0003677,GO:0003700,GO:0005634,GO:0006952	DNA binding|DNA-binding transcription factor activity|nucleus|defense response
Zm00001d005802	157.042	0.660954	-0.597379	3.4441e-05	0.000207588	Down	9.29572	13.9728	12.4362	8.57957	6.66311	7.09162	SAUR76	SAUR-like auxin-responsive protein family		GO:0005634,GO:0005737,GO:0007275,GO:0009733,GO:0009873,GO:0019897,GO:0030307	nucleus|cytoplasm|multicellular organism development|response to auxin|ethylene-activated signaling pathway|extrinsic component of plasma membrane|positive regulation of cell growth
Zm00001d005804	3.14214	0.190894	-2.38916	0.047372	0.124981	Down	0	0.478398	0.201486	0	0	0.219275	At1g56220	Auxin-repressed protein
Zm00001d005813	3635.6	2.52367	1.33552	1.48343e-139	5.61304e-137	Up	33.7667	37.905	35.323	83.8623	89.1941	87.9891	TIFY10C	Protein TIFY 10B		GO:0005634,GO:0005829,GO:0006952,GO:0009611,GO:0031347,GO:2000022	nucleus|cytosol|defense response|response to wounding|regulation of defense response|regulation of jasmonic acid mediated signaling pathway	path:zma04075	Plant hormone signal transduction
Zm00001d005822	756.587	1.5351	0.618337	1.29674e-10	1.69411e-09	Up	11.2243	12.4086	13.9774	18.4324	18.2601	16.8715	CYP75B2	cytochrome P450 12		GO:0004497,GO:0005506,GO:0005789,GO:0009813,GO:0016021,GO:0016705,GO:0020037	monooxygenase activity|iron ion binding|endoplasmic reticulum membrane|flavonoid biosynthetic process|integral component of membrane|oxidoreductase activity, acting on paired donors, with incorporation or reduction of molecular oxygen|heme binding
Zm00001d005823	74.8828	1.83513	0.875879	2.18783e-05	0.000136346	Up	0.861143	0.937168	0.800579	1.42349	1.45261	1.70268	CYP75B2	Flavonoid 3-monooxygenase		GO:0004497,GO:0005506,GO:0005789,GO:0009813,GO:0016021,GO:0016705,GO:0020037	monooxygenase activity|iron ion binding|endoplasmic reticulum membrane|flavonoid biosynthetic process|integral component of membrane|oxidoreductase activity, acting on paired donors, with incorporation or reduction of molecular oxygen|heme binding	path:zma00905	Brassinosteroid biosynthesis
Zm00001d005859	13.6094	0.0941678	-3.40862	8.73782e-09	9.18086e-08	Down	0.537738	1.07294	0.546467	0.0957472	0.0305431	0.0952777	nep1	Eukaryotic aspartyl protease family protein		GO:0004190,GO:0005576	aspartic-type endopeptidase activity|extracellular region
Zm00001d005863	22.955	0.572318	-0.805112	0.0328482	0.0921556	Down	0.716536	0.759482	0.439544	0.369371	0.35542	0.32339	SPO11-2			GO:0000737,GO:0003677,GO:0005524,GO:0005634,GO:0005694,GO:0016787,GO:0046872	DNA catabolic process, endonucleolytic|DNA binding|ATP binding|nucleus|chromosome|hydrolase activity|metal ion binding
Zm00001d005889	6.66854	3.034	1.60122	0.0307427	0.0872519	Up	0.0357651	0	0.0331099	0.170451	0.0334453	0.0512981	CYP707A7	abscisic acid 8'-hydroxylase5	bHLH	GO:0004497,GO:0005506,GO:0010295,GO:0016021,GO:0016125,GO:0020037,GO:0046345,GO:0055114	monooxygenase activity|iron ion binding|(+)-abscisic acid 8'-hydroxylase activity|integral component of membrane|sterol metabolic process|heme binding|abscisic acid catabolic process|oxidation-reduction process	path:zma00906	Carotenoid biosynthesis
Zm00001d005892	636.892	2.31502	1.21103	3.53808e-35	1.87286e-33	Up	11.1775	10.905	11.9685	25.5811	23.4522	27.3372	ERF109	Ethylene-responsive transcription factor ERF109	ERF	GO:0003677,GO:0003700,GO:0005634,GO:0009873,GO:0010087,GO:0010200,GO:0010928,GO:0050832,GO:0051301,GO:0090357	DNA binding|DNA-binding transcription factor activity|nucleus|ethylene-activated signaling pathway|phloem or xylem histogenesis|response to chitin|regulation of auxin mediated signaling pathway|defense response to fungus|cell division|regulation of tryptophan metabolic process
Zm00001d005895	33.7394	0.642914	-0.637302	0.0351184	0.0975921	Down	2.39916	3.39255	1.58051	1.4856	2.09	1.51177		EF hand family protein
Zm00001d005898	41.6633	0.647446	-0.627167	0.0208569	0.0628744	Down	2.41417	2.32419	3.78225	1.84199	1.80537	1.51741	KRP6			GO:0004861,GO:0005634,GO:0007050	cyclin-dependent protein serine/threonine kinase inhibitor activity|nucleus|cell cycle arrest
Zm00001d005905	99.4284	0.549589	-0.863575	1.53756e-06	1.17929e-05	Down	3.40636	4.32026	3.05845	1.98638	1.84348	1.52833	TCEA1	Probable carboxylesterase 2		GO:0006952,GO:0009507,GO:0016787,GO:0016829	defense response|chloroplast|hydrolase activity|lyase activity
Zm00001d005910	22.366	2.35937	1.2384	0.00109093	0.00479644	Up	0.671634	0.471043	0.173047	1.31461	0.992142	0.90207	TCEA1	Probable carboxylesterase 2		GO:0006952,GO:0009507,GO:0016787,GO:0016829	defense response|chloroplast|hydrolase activity|lyase activity
Zm00001d005932	41.8382	0.495689	-1.01249	0.00258507	0.0102776	Down	0.839529	1.28642	1.09817	0.516139	0.551078	0.49473	DMAS1	Aldose reductase		GO:0004032,GO:0008106,GO:0016491,GO:0019290,GO:0033707,GO:0034224,GO:1990641	alditol:NADP+ 1-oxidoreductase activity|alcohol dehydrogenase (NADP+) activity|oxidoreductase activity|siderophore biosynthetic process|3''-deamino-3''-oxonicotianamine reductase activity|cellular response to zinc ion starvation|response to iron ion starvation
Zm00001d005933	4.92873	0.0731074	-3.77384	0.000384193	0.00187413	Down	0.128938	0.422641	0.473756	0	0	0.081793	PUP1	PUP1		GO:0005345,GO:0005887,GO:0006863,GO:0010184,GO:0015211	purine nucleobase transmembrane transporter activity|integral component of plasma membrane|purine nucleobase transport|cytokinin transport|purine nucleoside transmembrane transporter activity
Zm00001d005969	3317.31	2.03531	1.02525	2.55935e-82	4.4569e-80	Up	19.8015	20.0037	19.5297	37.7001	39.052	38.7443	BIM2	Transcription factor BIM3	bHLH	GO:0003700,GO:0005634,GO:0006351,GO:0043565,GO:0046983	DNA-binding transcription factor activity|nucleus|transcription, DNA-templated|sequence-specific DNA binding|protein dimerization activity
Zm00001d005977	206.204	2.86489	1.51848	6.88387e-17	1.50488e-15	Up	5.38036	6.53033	7.92535	19.8219	25.5454	17.0957
Zm00001d005986	52.9269	0.601377	-0.733658	0.00271107	0.010716	Down	0.69016	0.771884	0.636842	0.418367	0.434797	0.314853	RGI3	Probable LRR receptor-like serine/threonine-protein kinase	LBD
Zm00001d005989	57.3721	0.594179	-0.75103	0.00407604	0.0153832	Down	7.58657	6.47449	7.38026	3.1214	3.6546	3.92465
Zm00001d005995	156.342	0.479138	-1.06149	4.72434e-13	7.7722e-12	Down	1.42629	1.71945	1.41632	0.695031	0.584618	0.68003	SFH6	Phosphatidylinositol/phosphatidylcholine transfer protein SFH13	C2H2	GO:0000139,GO:0005886,GO:0015031	Golgi membrane|plasma membrane|protein transport
Zm00001d005996	31.8529	1.69735	0.76328	0.0165823	0.0516389	Up	1.14504	1.7436	2.3209	2.62996	2.72316	2.33214	PSAG	Photosystem I reaction center subunit V		GO:0009522,GO:0009535,GO:0015979,GO:0016021	photosystem I|chloroplast thylakoid membrane|photosynthesis|integral component of membrane	path:zma00195	Photosynthesis
Zm00001d006016	3456.96	2.05274	1.03755	3.41975e-85	6.31398e-83	Up	90.0011	90.9968	84.7293	170.309	178.486	161.64	SAP1	Multiple stress-responsive zinc-finger protein ISAP1		GO:0003677,GO:0008270	DNA binding|zinc ion binding
Zm00001d006022	39.5983	2.94666	1.55908	9.0418e-08	8.40273e-07	Up	0.292549	0.38416	0.41631	0.993211	1.16619	0.947394	BHLH130	Transcription factor bHLH130	bHLH	GO:0001228,GO:0003677,GO:0003700,GO:0005634,GO:0006355,GO:0046983,GO:0048573	DNA-binding transcription activator activity, RNA polymerase II-specific|DNA binding|DNA-binding transcription factor activity|nucleus|regulation of transcription, DNA-templated|protein dimerization activity|photoperiodism, flowering
Zm00001d006027	95.5453	0.50212	-0.993896	6.14971e-08	5.82996e-07	Down	1.15319	1.26305	1.2662	0.543607	0.443907	0.79024	TGA10	bZIP transcription factor family protein	bZIP	GO:0003700,GO:0005634,GO:0006351,GO:0009733,GO:0009751,GO:0009753,GO:0043565,GO:0045893	DNA-binding transcription factor activity|nucleus|transcription, DNA-templated|response to auxin|response to salicylic acid|response to jasmonic acid|sequence-specific DNA binding|positive regulation of transcription, DNA-templated	path:zma04075	Plant hormone signal transduction
Zm00001d006029	161.072	2.34834	1.23164	3.3727e-17	7.58399e-16	Up	3.12274	3.49134	3.66831	8.7846	8.85467	8.23438
Zm00001d006034	1425.04	1.57245	0.653014	3.45561e-25	1.23296e-23	Up	9.91996	9.95138	9.4494	14.157	15.4774	14.5121	AHL10	DNA binding protein		GO:0003677,GO:0005634,GO:0005829	DNA binding|nucleus|cytosol
Zm00001d006053	25.2446	0.60628	-0.721945	0.0431261	0.11555	Down	0.457579	0.568887	0.553345	0.223984	0.294917	0.345326	NAC100	NAC domain containing protein 38	NAC	GO:0003677,GO:0003700,GO:0005634	DNA binding|DNA-binding transcription factor activity|nucleus
Zm00001d006059	584.319	1.79451	0.843586	4.8687e-15	9.46832e-14	Up	10.3485	9.91078	10.1822	19.6525	15.3852	18.2495		MTD1
Zm00001d006069	226.398	9.74919	3.28528	7.48646e-110	2.10507e-107	Up	0.903597	0.697804	1.04714	8.1545	8.27905	7.33147		Putative quinone-oxidoreductase homolog chloroplastic		GO:0003960,GO:0009707	NADPH:quinone reductase activity|chloroplast outer membrane
Zm00001d006073	17.8439	2.36348	1.24091	0.00376395	0.0143377	Up	0.523741	0.286113	0.223103	0.659531	0.712478	0.926187	Os01g0164500	B-block binding subunit of TFIIIC	bHLH	GO:0003723,GO:0004386,GO:0005524	RNA binding|helicase activity|ATP binding
Zm00001d006080	277.989	0.66113	-0.596994	2.03113e-07	1.78578e-06	Down	3.76462	3.83171	3.39869	2.74352	1.99198	2.39235	FATA	Oleoyl-acyl carrier protein thioesterase		GO:0004320,GO:0006633,GO:0009507,GO:0016295,GO:0016296,GO:0016297	oleoyl-[acyl-carrier-protein] hydrolase activity|fatty acid biosynthetic process|chloroplast|myristoyl-[acyl-carrier-protein] hydrolase activity|palmitoyl-[acyl-carrier-protein] hydrolase activity|acyl-[acyl-carrier-protein] hydrolase activity	path:zma00061	Fatty acid biosynthesis
Zm00001d006097	123.215	1.54031	0.62322	0.000633521	0.00293749	Up	3.16958	1.99808	2.09399	3.78364	3.11082	3.75117	PER73	Peroxidase 55		GO:0004601,GO:0005576,GO:0006979,GO:0020037,GO:0042744,GO:0046872	peroxidase activity|extracellular region|response to oxidative stress|heme binding|hydrogen peroxide catabolic process|metal ion binding	path:zma00940	Phenylpropanoid biosynthesis
Zm00001d006098	86.464	3.90672	1.96596	6.76928e-22	1.9778e-20	Up	0.395612	0.313707	0.433909	1.37315	1.70281	1.51369	MTS1	Cyclopropane fatty acid synthase		GO:0005886,GO:0006679,GO:0008168,GO:0009405,GO:0016021,GO:0030447	plasma membrane|glucosylceramide biosynthetic process|methyltransferase activity|pathogenesis|integral component of membrane|filamentous growth
Zm00001d006106	81.3041	1.6234	0.699018	0.000415865	0.00201516	Up	1.68135	1.81843	1.94754	2.6667	2.3902	2.91777	NAC041	NAC domain-containing protein 18	NAC	GO:0003677,GO:0003700,GO:0005634	DNA binding|DNA-binding transcription factor activity|nucleus
Zm00001d006110	7.82388	15.3606	3.94116	0.00015637	0.000831614	Up	0	0	0	0.231954	0.226722	0.105818	BHLH137	Transcription factor bHLH137	bHLH	GO:0003700,GO:0005634,GO:0009739,GO:0043565,GO:0046983	DNA-binding transcription factor activity|nucleus|response to gibberellin|sequence-specific DNA binding|protein dimerization activity
Zm00001d006111	35.4373	0.139744	-2.83914	1.07308e-16	2.31449e-15	Down	1.26873	3.45727	1.51244	0.304728	0.418493	0.227776	At5g47530	Cytochrome b561 and DOMON domain-containing protein		GO:0016021,GO:0046872,GO:0055114	integral component of membrane|metal ion binding|oxidation-reduction process
Zm00001d006133	108.743	0.463366	-1.10977	1.61287e-10	2.08314e-09	Down	1.70127	1.67585	1.76337	0.51791	0.785927	0.844674		Thioesterase/thiol ester dehydrase-isomerase superfamily protein	MYB_related
Zm00001d006142	6.84429	3.58216	1.84083	0.0125762	0.0409006	Up	0.0436596	0.0286738	0	0.0845672	0.06928	0.100298	At5g02620	Ankyrin repeat family protein		GO:0005783,GO:0005886,GO:0016021	endoplasmic reticulum|plasma membrane|integral component of membrane
Zm00001d006147	8.01289	2.70419	1.43519	0.029839	0.0850019	Up	0.0582073	0.0716791	0.0424304	0.140927	0.13854	0.186246	At5g02620	Ankyrin repeat family protein		GO:0005783,GO:0005886,GO:0016021	endoplasmic reticulum|plasma membrane|integral component of membrane
Zm00001d006157	81.7218	0.635701	-0.653579	0.000860543	0.00387566	Down	2.35794	1.99453	2.26356	1.54794	1.16103	1.40777	VIP1	Basic-leucine zipper (bZIP) transcription factor family protein	bZIP	GO:0003676,GO:0003682,GO:0003700,GO:0005634,GO:0005829,GO:0006952,GO:0006970,GO:0007231,GO:0008272,GO:0009294,GO:0009652,GO:0009970,GO:0043565,GO:0043621,GO:0045596,GO:0051019,GO:0051170	nucleic acid binding|chromatin binding|DNA-binding transcription factor activity|nucleus|cytosol|defense response|response to osmotic stress|osmosensory signaling pathway|sulfate transport|DNA mediated transformation|thigmotropism|cellular response to sulfate starvation|sequence-specific DNA binding|protein self-association|negative regulation of cell differentiation|mitogen-activated protein kin…
Zm00001d006169	279.513	2.42516	1.27808	3.2174e-12	4.89623e-11	Up	5.60681	6.41832	5.69268	10.7077	10.7008	14.3491	DREB1H	CBF3-like protein%253B CRT/DRE binding factor%253B DREB-like protein	ERF	GO:0003677,GO:0003700,GO:0005634	DNA binding|DNA-binding transcription factor activity|nucleus
Zm00001d006170	93.6434	1.88263	0.912752	8.85612e-07	7.04376e-06	Up	2.63638	3.03562	2.61854	5.24831	4.67426	4.65069	DREB1A	SbCBF6	ERF	GO:0003677,GO:0003700,GO:0005634	DNA binding|DNA-binding transcription factor activity|nucleus
Zm00001d006171	48.4689	2.02158	1.01549	0.00524579	0.0192272	Up	0.752266	0.825936	0.59721	1.01081	1.55516	1.63186	DTX49	Protein DETOXIFICATION 50	NAC	GO:0006855,GO:0015238,GO:0015297,GO:0016021	drug transmembrane transport|drug transmembrane transporter activity|antiporter activity|integral component of membrane
Zm00001d006181	211.567	0.505035	-0.985545	1.24346e-14	2.33236e-13	Down	5.28178	4.95594	4.69425	2.37642	2.52097	2.24335	MEG5			GO:0000398,GO:0035614	mRNA splicing, via spliceosome|snRNA stem-loop binding
Zm00001d006184	64.6994	0.578851	-0.788736	0.000372745	0.00182321	Down	1.81351	2.15004	2.28882	1.10769	1.2289	1.07189		Leaf angle-associated protein [Source:UniProtKB/TrEMBL;Acc:C4IZI7]
Zm00001d006193	59.9566	0.508564	-0.975498	2.3112e-05	0.000143451	Down	1.33445	1.4936	1.52472	0.754971	0.727553	0.568598	CYP78A9	cytochrome P450 family 78 subfamily A polypeptide 8		GO:0005506,GO:0010154,GO:0016020,GO:0016021,GO:0016709,GO:0020037,GO:0040008,GO:0048316	iron ion binding|fruit development|membrane|integral component of membrane|oxidoreductase activity, acting on paired donors, with incorporation or reduction of molecular oxygen, NAD(P)H as one donor, and incorporation of one atom of oxygen|heme binding|regulation of growth|seed development
Zm00001d006196	406.364	1.59519	0.673727	2.24493e-12	3.46974e-11	Up	17.3793	21.0941	25.4041	43.7456	41.9065	34.7451	Os09g0528100	30S ribosomal protein S31		GO:0005739,GO:0005840,GO:0009536,GO:0032544	mitochondrion|ribosome|plastid|plastid translation
Zm00001d006198	220.8	0.659433	-0.600702	1.2183e-06	9.48755e-06	Down	5.10463	5.90982	5.57417	3.43142	3.02746	3.3231	BBX19	B-box zinc finger protein 19	DBB	GO:0005634,GO:0006355,GO:0008270,GO:0009640,GO:0010100	nucleus|regulation of transcription, DNA-templated|zinc ion binding|photomorphogenesis|negative regulation of photomorphogenesis
Zm00001d006211	441.766	1.53362	0.616942	3.41705e-11	4.74531e-10	Up	8.45884	9.40707	9.3685	12.7591	12.2671	13.6746	SGR	Protein STAY-GREEN 1 chloroplastic		GO:0009570,GO:0031969	chloroplast stroma|chloroplast membrane	path:zma00860	Porphyrin and chlorophyll metabolism
Zm00001d006219	326.017	0.564652	-0.824567	5.61834e-15	1.08641e-13	Down	4.43917	4.871	5.50506	2.21646	3.06146	2.79405	ERD2	ER lumen protein retaining receptor family protein		GO:0005789,GO:0006621,GO:0015031,GO:0016021,GO:0016192,GO:0046923	endoplasmic reticulum membrane|protein retention in ER lumen|protein transport|integral component of membrane|vesicle-mediated transport|ER retention sequence binding
Zm00001d006238	2905.04	0.649799	-0.621936	1.58729e-30	7.11242e-29	Down	43.8339	43.7852	43.8062	27.1788	29.0667	29.4614	SYT1	Calcium lipid binding protein-like		GO:0005783,GO:0005886,GO:0006869,GO:0006897,GO:0008289,GO:0010008,GO:0016021,GO:0016032,GO:0046872	endoplasmic reticulum|plasma membrane|lipid transport|endocytosis|lipid binding|endosome membrane|integral component of membrane|viral process|metal ion binding
Zm00001d006254	423.324	2.11098	1.07791	8.36755e-14	1.46129e-12	Up	5.67003	7.10446	5.97762	14.3629	11.563	11.5135	B'ALPHA	Serine/threonine protein phosphatase 2A 59 kDa regulatory subunit B' zeta isoform		GO:0000159,GO:0005634,GO:0005737,GO:0005829,GO:0009742,GO:0031952,GO:0042325,GO:0072542	protein phosphatase type 2A complex|nucleus|cytoplasm|cytosol|brassinosteroid mediated signaling pathway|regulation of protein autophosphorylation|regulation of phosphorylation|protein phosphatase activator activity	path:zma03015	mRNA surveillance pathway
Zm00001d006257	245.949	1.88151	0.911895	1.89553e-14	3.48507e-13	Up	1.91316	1.66828	1.72028	3.23315	3.18101	3.27287	PLDDELTA	phospholipase D10		GO:0004630,GO:0005509,GO:0005773,GO:0005886,GO:0009409,GO:0009506,GO:0009789,GO:0012501,GO:0016020,GO:0016042,GO:0046470,GO:0046473,GO:0070290,GO:0090333	phospholipase D activity|calcium ion binding|vacuole|plasma membrane|response to cold|plasmodesma|positive regulation of abscisic acid-activated signaling pathway|programmed cell death|membrane|lipid catabolic process|phosphatidylcholine metabolic process|phosphatidic acid metabolic process|N-acylphosphatidylethanolamine-specific phospholipase D activity|regulation of stomatal closure	path:zma00564,path:zma00565,path:zma04144	Glycerophospholipid metabolism|Ether lipid metabolism|Endocytosis
Zm00001d006277	13.3268	3.03917	1.60368	0.00165182	0.0069304	Up	0.296809	0.311888	0.274104	1.89627	0.936413	0.885433	SAUR39	Auxin-responsive protein SAUR61	bHLH	GO:0005737,GO:0007275,GO:0009734,GO:0009926,GO:0046621,GO:2000012	cytoplasm|multicellular organism development|auxin-activated signaling pathway|auxin polar transport|negative regulation of organ growth|regulation of auxin polar transport
Zm00001d006279	7.81676	2.66099	1.41197	0.0370002	0.101925	Up	0.331098	0.22947	0.305306	1.06762	0.607123	0.32148	SAUR39	Auxin-responsive protein SAUR61		GO:0005737,GO:0007275,GO:0009734,GO:0009926,GO:0046621,GO:2000012	cytoplasm|multicellular organism development|auxin-activated signaling pathway|auxin polar transport|negative regulation of organ growth|regulation of auxin polar transport
Zm00001d006310	534.913	2.00484	1.00349	8.46017e-20	2.23531e-18	Up	5.91746	7.82519	6.60585	12.2398	15.672	13.3213	NUDT23	Nudix hydrolase 23 chloroplastic		GO:0009416,GO:0009507,GO:0042726,GO:0046872,GO:0047631,GO:0047884	response to light stimulus|chloroplast|flavin-containing compound metabolic process|metal ion binding|ADP-ribose diphosphatase activity|FAD diphosphatase activity	path:zma00230,path:zma00740	Purine metabolism|Riboflavin metabolism
Zm00001d006312	82.1642	0.348308	-1.52156	7.15844e-14	1.25514e-12	Down	1.65848	0.695004	1.15219	0.221522	0.41103	0.2655		PRLI-interacting factor A
Zm00001d006313	9.77715	0.286851	-1.80163	0.00300648	0.0117368	Down	0	0	0	0	0	0
Zm00001d006327	33.7944	1.55074	0.632955	0.0369199	0.101722	Up	1.23633	0.949048	0.684652	1.10078	1.64795	1.32667	PUP5	Probable purine permease 5		GO:0005345,GO:0006863,GO:0016020,GO:0016021	purine nucleobase transmembrane transporter activity|purine nucleobase transport|membrane|integral component of membrane
Zm00001d006333	129.895	0.337081	-1.56883	1.07828e-21	3.12661e-20	Down	5.88402	4.742	6.1961	2.20403	1.68749	1.79082	2022-10-07	Organic cation/carnitine transporter 7		GO:0005524,GO:0005886,GO:0016021,GO:0090416,GO:0090417,GO:2001142,GO:2001143	ATP binding|plasma membrane|integral component of membrane|nicotinate transmembrane transporter activity|N-methylnicotinate transmembrane transporter activity|nicotinate transport|N-methylnicotinate transport
Zm00001d006343	1027.33	3.93375	1.9759	4.31682e-160	2.2051e-157	Up	6.67593	6.01069	5.29572	21.775	21.4385	20.6938	At5g56590	Carbohydrate-binding X8 domain superfamily protein		GO:0005576,GO:0005886,GO:0005975,GO:0006952,GO:0009505,GO:0031225,GO:0042973,GO:0046658,GO:0071555	extracellular region|plasma membrane|carbohydrate metabolic process|defense response|plant-type cell wall|anchored component of membrane|glucan endo-1,3-beta-D-glucosidase activity|anchored component of plasma membrane|cell wall organization
Zm00001d006354	53.9309	2.14232	1.09917	6.75606e-06	4.62925e-05	Up	0.675294	0.41099	0.453395	0.913303	0.974838	1.1127		F22G5.33
Zm00001d006360	2489.76	1.68669	0.754191	9.33203e-42	6.20428e-40	Up	49.2458	51.3713	47.399	78.7805	76.6363	78.4967	EXLA3	Expansin-like A2
Zm00001d006364	87.6308	0.621589	-0.685967	0.00029482	0.00147815	Down	3.08608	3.04932	3.3176	1.68048	1.70085	1.85055	RD19D	Probable cysteine protease RD19D		GO:0004197,GO:0005615,GO:0005764,GO:0051603	cysteine-type endopeptidase activity|extracellular space|lysosome|proteolysis involved in cellular protein catabolic process
Zm00001d006384	857.776	0.635797	-0.653361	1.5662e-08	1.59857e-07	Down	25.7408	22.7994	22.2766	14.3377	15.3972	15.0704	rft1	lipid transporters		GO:0005319,GO:0005783,GO:0005789,GO:0008643,GO:0016021,GO:0034203	lipid transporter activity|endoplasmic reticulum|endoplasmic reticulum membrane|carbohydrate transport|integral component of membrane|glycolipid translocation
Zm00001d006420	334.401	2.05528	1.03934	5.35868e-23	1.6759e-21	Up	2.16309	2.29718	2.23489	4.43481	3.90779	4.31881	GSO1	LRR receptor-like serine/threonine-protein kinase GSO1	TCP
Zm00001d006454	1110.05	0.387497	-1.36774	1.25388e-86	2.3433e-84	Down	12.1264	13.6079	12.1737	4.62065	4.55081	4.94317	FPP3	Filament-like plant protein 3		GO:0030674,GO:0031410,GO:0060178	protein binding, bridging|cytoplasmic vesicle|regulation of exocyst localization
Zm00001d006456	55.7581	0.505297	-0.984797	4.02207e-05	0.000239364	Down	0.598847	0.447301	0.466659	0.245307	0.240814	0.247761	TPX2	Protein TPX2		GO:0000278,GO:0005634,GO:0005654,GO:0005819,GO:0005874,GO:0008017,GO:0009524,GO:0009941,GO:0032147,GO:0051225,GO:0051301,GO:0060236,GO:0090307	mitotic cell cycle|nucleus|nucleoplasm|spindle|microtubule|microtubule binding|phragmoplast|chloroplast envelope|activation of protein kinase activity|spindle assembly|cell division|regulation of mitotic spindle organization|mitotic spindle assembly
Zm00001d006463	233.464	1.82269	0.86607	1.27919e-12	2.0178e-11	Up	5.33691	4.67489	5.09031	8.62319	8.00786	8.65737	DOF1.4	Dof zinc finger protein DOF1.6	Dof	GO:0003677,GO:0005634,GO:0006355,GO:0046872	DNA binding|nucleus|regulation of transcription, DNA-templated|metal ion binding
Zm00001d006464	63.4233	2.06914	1.04903	2.93562e-06	2.15249e-05	Up	0.93462	1.32157	0.908927	2.26258	2.31601	1.54055	DIM1B	Ribosomal RNA small subunit methyltransferase mitochondrial		GO:0000179,GO:0003723,GO:0005739,GO:0031167,GO:0046085	rRNA (adenine-N6,N6-)-dimethyltransferase activity|RNA binding|mitochondrion|rRNA methylation|adenosine metabolic process
Zm00001d006467	259.757	0.606667	-0.721023	4.35369e-10	5.35029e-09	Down	6.1336	5.80305	5.71451	3.061	3.46024	3.24581	2022-04-01	adenosine 5'-phosphosulfate reductase-like2		GO:0009507,GO:0019344,GO:0019419,GO:0033741,GO:0045454,GO:0046872,GO:0051539	chloroplast|cysteine biosynthetic process|sulfate reduction|adenylyl-sulfate reductase (glutathione) activity|cell redox homeostasis|metal ion binding|4 iron, 4 sulfur cluster binding	path:zma00920	Sulfur metabolism
Zm00001d006473	79.658	0.554687	-0.850255	2.20818e-05	0.000137502	Down	1.202	1.54697	1.37237	0.798057	0.476653	0.791372
Zm00001d006476	34.1977	0.454771	-1.13679	0.000226666	0.00116601	Down	0.248351	0.364858	0.280549	0.114472	0.0756784	0.142126	Os08g0191100	aconitase5		GO:0003994,GO:0005739,GO:0005829,GO:0006097,GO:0006099,GO:0006101,GO:0046872,GO:0051539	aconitate hydratase activity|mitochondrion|cytosol|glyoxylate cycle|tricarboxylic acid cycle|citrate metabolic process|metal ion binding|4 iron, 4 sulfur cluster binding	path:zma00020,path:zma00630	Citrate cycle (TCA cycle)|Glyoxylate and dicarboxylate metabolism
Zm00001d006511	5018.26	0.27084	-1.88449	7.77653e-288	1.19171e-284	Down	129.618	141.268	135.28	32.71	35.592	32.371	GPT2	Glucose-6-phosphate/phosphate translocator 2 chloroplastic		GO:0005315,GO:0005774,GO:0009624,GO:0009643,GO:0009744,GO:0009749,GO:0010109,GO:0015120,GO:0015152,GO:0015713,GO:0015714,GO:0015760,GO:0015979,GO:0016021,GO:0031969,GO:0035436,GO:0071917,GO:0080167	inorganic phosphate transmembrane transporter activity|vacuolar membrane|response to nematode|photosynthetic acclimation|response to sucrose|response to glucose|regulation of photosynthesis|phosphoglycerate transmembrane transporter activity|glucose-6-phosphate transmembrane transporter activity|phosphoglycerate transmembrane transport|phosphoenolpyruvate transport|glucose-6-phosphate transport|p…
Zm00001d006521	58.1119	0.641563	-0.640336	0.0056675	0.0205821	Down	1.39391	1.14436	1.78122	0.819221	1.07273	0.426533
Zm00001d006535	19.7948	1.85637	0.892485	0.0271795	0.0785132	Up	0.0930895	0.197614	0.197729	0.233466	0.337952	0.394361	CRK6	Cysteine-rich receptor-like protein kinase 10	LBD	GO:0004672,GO:0004674,GO:0005524,GO:0005886,GO:0006468,GO:0016021,GO:0042742	protein kinase activity|protein serine/threonine kinase activity|ATP binding|plasma membrane|protein phosphorylation|integral component of membrane|defense response to bacterium
Zm00001d006536	10.5003	2.96509	1.56808	0.00646838	0.0231006	Up	0.0618627	0.0980366	0.0427361	0.131922	0.243311	0.220429	CRK6	Cysteine-rich receptor-like protein kinase 10	LBD	GO:0004672,GO:0004674,GO:0005524,GO:0005886,GO:0006468,GO:0016021,GO:0042742	protein kinase activity|protein serine/threonine kinase activity|ATP binding|plasma membrane|protein phosphorylation|integral component of membrane|defense response to bacterium
Zm00001d006548	2019.3	1.53811	0.621158	2.42832e-20	6.55732e-19	Up	99.4492	101.813	102.992	153.805	150.919	138.569	Os07g0545400	Histone H2A		GO:0000786,GO:0000790,GO:0003677,GO:0006325,GO:0046982	nucleosome|nuclear chromatin|DNA binding|chromatin organization|protein heterodimerization activity
Zm00001d006549	129.207	1.7906	0.840445	1.86821e-06	1.41414e-05	Up	0.719219	0.803179	0.725359	1.25335	1.43121	1.69673	FH11	Formin-like protein 5		GO:0016021	integral component of membrane
Zm00001d006551	2888.2	1.70538	0.770091	1.37173e-45	1.02044e-43	Up	35.5556	34.6866	37.2572	57.5106	58.0422	58.8899	CIGR1		GRAS	GO:0003700,GO:0005634,GO:0043565	DNA-binding transcription factor activity|nucleus|sequence-specific DNA binding
Zm00001d006556	37.6928	4.54951	2.18571	2.15307e-12	3.33448e-11	Up	4.50433	0	0.586914	7.4575	6.14498	6.58325
Zm00001d006587	57.046	3.58599	1.84237	5.04562e-11	6.89756e-10	Up	0.828436	0.819011	0.493836	2.77573	2.21383	1.94301	LHCB4.1	Chlorophyll a-b binding protein CP29.1 chloroplastic		GO:0009416,GO:0009507,GO:0009522,GO:0009523,GO:0009534,GO:0009535,GO:0009579,GO:0009637,GO:0009768,GO:0009941,GO:0010114,GO:0010218,GO:0010287,GO:0016020,GO:0016021,GO:0016168,GO:0018298,GO:0019904,GO:0046872	response to light stimulus|chloroplast|photosystem I|photosystem II|chloroplast thylakoid|chloroplast thylakoid membrane|thylakoid|response to blue light|photosynthesis, light harvesting in photosystem I|chloroplast envelope|response to red light|response to far red light|plastoglobule|membrane|integral component of membrane|chlorophyll binding|protein-chromophore linkage|protein domain specific …	path:zma00196	Photosynthesis - antenna proteins
Zm00001d006597	835.907	2.05227	1.03722	5.64348e-44	4.01316e-42	Up	3.86771	3.95356	3.97672	6.99308	7.8222	8.08344	Os07g0563300	B3 domain-containing transcription factor VAL3	B3	GO:0003677,GO:0005634,GO:0008270	DNA binding|nucleus|zinc ion binding
Zm00001d006601	699.826	1.66657	0.736884	6.27121e-21	1.74416e-19	Up	10.9922	11.856	10.7434	18.6659	16.0163	18.4945		Cotton fiber expressed protein 1
Zm00001d006603	121.581	1.7408	0.799755	8.76803e-07	6.98004e-06	Up	10.0753	7.41585	12.1805	13.9776	14.2486	23.848		uncharacterized protein [Source:UniProtKB/TrEMBL;Acc:B6SM46]
Zm00001d006614	527.307	1.50466	0.58944	7.30718e-07	5.89518e-06	Up	5.23698	4.96598	4.59643	7.01621	5.75382	7.44125	Os07g0566200	Probable protein phosphatase 2C 1		GO:0004722,GO:0046872	protein serine/threonine phosphatase activity|metal ion binding
Zm00001d006626	464.166	2.88783	1.52999	4.18003e-59	4.28474e-57	Up	5.60236	4.99254	5.23538	15.12	13.1498	14.0824	REM4.1	Remorin family protein		GO:0005886,GO:0009738,GO:1900458	plasma membrane|abscisic acid-activated signaling pathway|negative regulation of brassinosteroid mediated signaling pathway
Zm00001d006638	219.213	3.11072	1.63725	4.97291e-29	2.09649e-27	Up	1.29805	1.43413	1.25145	3.74536	4.17294	3.48474		Amine oxidase		GO:0005507,GO:0008131,GO:0009308,GO:0048038,GO:0052593,GO:0052594,GO:0052595,GO:0052596	copper ion binding|primary amine oxidase activity|amine metabolic process|quinone binding|tryptamine:oxygen oxidoreductase (deaminating) activity|aminoacetone:oxygen oxidoreductase(deaminating) activity|aliphatic-amine oxidase activity|phenethylamine:oxygen oxidoreductase (deaminating) activity	path:zma00260,path:zma00350,path:zma00360,path:zma00410,path:zma00950,path:zma00960	Glycine, serine and threonine metabolism|Tyrosine metabolism|Phenylalanine metabolism|beta-Alanine metabolism|Isoquinoline alkaloid biosynthesis|Tropane, piperidine and pyridine alkaloid biosynthesis
Zm00001d006639	518.121	2.69842	1.43212	5.9628e-57	5.80171e-55	Up	13.1944	13.148	14.2332	34.691	31.645	33.961
Zm00001d006658	161.126	0.55933	-0.838229	5.85429e-09	6.29572e-08	Down	1.19714	1.16461	0.974672	0.633537	0.646124	0.568172	At3g13560	Glucan endo-13-beta-glucosidase 4		GO:0005886,GO:0005975,GO:0006952,GO:0031225,GO:0042973,GO:0046658	plasma membrane|carbohydrate metabolic process|defense response|anchored component of membrane|glucan endo-1,3-beta-D-glucosidase activity|anchored component of plasma membrane	path:zma00500	Starch and sucrose metabolism
Zm00001d006663	76.1487	1.65443	0.726334	0.000379504	0.00185273	Up	1.40258	1.92099	2.00017	3.00155	2.46409	2.53492	LHCA2	light harvesting complex A1		GO:0009409,GO:0009416,GO:0009507,GO:0009522,GO:0009534,GO:0009535,GO:0009579,GO:0009644,GO:0009645,GO:0009768,GO:0009941,GO:0010287,GO:0016020,GO:0016021,GO:0016168,GO:0018298,GO:0019904,GO:0046872	response to cold|response to light stimulus|chloroplast|photosystem I|chloroplast thylakoid|chloroplast thylakoid membrane|thylakoid|response to high light intensity|response to low light intensity stimulus|photosynthesis, light harvesting in photosystem I|chloroplast envelope|plastoglobule|membrane|integral component of membrane|chlorophyll binding|protein-chromophore linkage|protein domain spec…	path:zma00196	Photosynthesis - antenna proteins
Zm00001d006668	5.49081	3.78785	1.92138	0.022958	0.0681556	Up	0.0515513	0.0279511	0.0699403	0.27113	0.0708011	0.17136		MADS transcription factor (Fragment) (Fragment) [Source:UniProtKB/TrEMBL;Acc:A0A060D762]	M-type_MADS
Zm00001d006677	1108.9	1.69373	0.760204	3.36043e-29	1.42849e-27	Up	21.0723	21.4987	18.2177	33.2072	28.5574	32.0299	BZR1	Protein BRASSINAZOLE-RESISTANT 1	BES1	GO:0003677,GO:0003700,GO:0005634,GO:0005737,GO:0006351,GO:0009742,GO:0040008	DNA binding|DNA-binding transcription factor activity|nucleus|cytoplasm|transcription, DNA-templated|brassinosteroid mediated signaling pathway|regulation of growth	path:zma04075	Plant hormone signal transduction
Zm00001d006683	415.5	2.00361	1.0026	8.3285e-19	2.08036e-17	Up	6.32909	7.20464	7.05543	12.3009	13.8133	11.9021	BZ1	UDP-glycosyltransferase 78D2		GO:0008194,GO:0009718,GO:0043231,GO:0047213	UDP-glycosyltransferase activity|anthocyanin-containing compound biosynthetic process|intracellular membrane-bounded organelle|anthocyanidin 3-O-glucosyltransferase activity
Zm00001d006688	555.135	2.13121	1.09167	1.25266e-36	7.00599e-35	Up	7.55942	7.98211	8.14093	14.9123	15.7068	16.5506	PLT5	Putative polyol transporter 1		GO:0005351,GO:0005354,GO:0005355,GO:0005365,GO:0005886,GO:0005887,GO:0008645,GO:0010311,GO:0015145,GO:0015148,GO:0015168,GO:0015575,GO:0015576,GO:0015591	carbohydrate:proton symporter activity|galactose transmembrane transporter activity|glucose transmembrane transporter activity|myo-inositol transmembrane transporter activity|plasma membrane|integral component of plasma membrane|hexose transmembrane transport|lateral root formation|monosaccharide transmembrane transporter activity|D-xylose transmembrane transporter activity|glycerol transmembrane…
Zm00001d006697	188.421	0.614338	-0.702895	5.0264e-07	4.17152e-06	Down	3.82665	4.73884	4.87082	2.66262	2.27312	2.7634	PLT5	Putative polyol transporter 1		GO:0005351,GO:0005354,GO:0005355,GO:0005365,GO:0005886,GO:0005887,GO:0008645,GO:0010311,GO:0015145,GO:0015148,GO:0015168,GO:0015575,GO:0015576,GO:0015591	carbohydrate:proton symporter activity|galactose transmembrane transporter activity|glucose transmembrane transporter activity|myo-inositol transmembrane transporter activity|plasma membrane|integral component of plasma membrane|hexose transmembrane transport|lateral root formation|monosaccharide transmembrane transporter activity|D-xylose transmembrane transporter activity|glycerol transmembrane…
Zm00001d006722	491.674	0.533936	-0.90526	6.12806e-24	2.03708e-22	Down	16.5121	15.6094	16.0142	9.3971	7.60336	8.54256	RRA3	Arabinosyltransferase RRA3		GO:0000139,GO:0005768,GO:0005794,GO:0005802,GO:0016021,GO:0016757,GO:0071555,GO:0080147	Golgi membrane|endosome|Golgi apparatus|trans-Golgi network|integral component of membrane|transferase activity, transferring glycosyl groups|cell wall organization|root hair cell development	path:zma00514	Other types of O-glycan biosynthesis
Zm00001d006731	1036.49	2.22122	1.15135	8.5104e-61	9.15212e-59	Up	8.12063	7.29311	6.68447	15.1306	16.5053	16.2166		interferon-related developmental regulator family protein / IFRD protein family
Zm00001d006732	1.48011	0	#NAME?	0.0385299	0.105184	Down	0.0296784	0.0465023	0.0544825	0	0	0
Zm00001d006739	469.689	0.640908	-0.64181	1.23013e-12	1.94643e-11	Down	24.452	24.0924	25.0204	14.7964	14.9425	13.2873	LBD37	Seed specific protein Bn15D17A	LBD	GO:0006807,GO:0060776	nitrogen compound metabolic process|simple leaf morphogenesis
Zm00001d006746	36.1044	0.636435	-0.651915	0.0263759	0.0767101	Down	1.89475	1.46841	1.38044	0.988029	0.519787	0.731724
Zm00001d006778	81.1558	1.70061	0.766051	0.00442177	0.0165229	Up	0.238061	0.118665	0.1337	0.200668	0.182073	0.238203		alpha/beta-Hydrolases superfamily protein
Zm00001d006791	733.198	0.616629	-0.697525	1.78358e-08	1.80472e-07	Down	40.1823	39.1016	40.019	28.0774	17.0816	24.8191	At5g61620	Duplicated homeodomain-like superfamily protein	MYB_related	GO:0003677,GO:0003700,GO:0005634,GO:0006355,GO:0008270	DNA binding|DNA-binding transcription factor activity|nucleus|regulation of transcription, DNA-templated|zinc ion binding
Zm00001d006793	183.101	1.86251	0.89725	3.40522e-11	4.73318e-10	Up	2.10758	2.60602	2.02629	3.85549	4.29712	3.89204	CRK6	Cysteine-rich receptor-like protein kinase 10	LBD	GO:0004672,GO:0004674,GO:0005524,GO:0005886,GO:0006468,GO:0016021,GO:0042742	protein kinase activity|protein serine/threonine kinase activity|ATP binding|plasma membrane|protein phosphorylation|integral component of membrane|defense response to bacterium
Zm00001d006795	6.94781	0.315901	-1.66246	0.0224347	0.0668028	Down	0.141208	0.403081	0.278878	0.107284	0.0508741	0	HSR201	(Z)-3-hexen-1-ol acetyltransferase		GO:0016747	transferase activity, transferring acyl groups other than amino-acyl groups
Zm00001d006823	253.56	1.55246	0.634558	4.83367e-08	4.64411e-07	Up	5.00813	4.43857	4.40383	6.70761	7.41562	7.18479	NPF8.3	Peptide transporter PTR2		GO:0000325,GO:0005773,GO:0005774,GO:0005794,GO:0009705,GO:0015031,GO:0015333,GO:0015334,GO:0015706,GO:0015833,GO:0016021,GO:0035673,GO:0042937,GO:0042938,GO:0042939,GO:1904680	plant-type vacuole|vacuole|vacuolar membrane|Golgi apparatus|plant-type vacuole membrane|protein transport|peptide:proton symporter activity|high-affinity oligopeptide transmembrane transporter activity|nitrate transport|peptide transport|integral component of membrane|oligopeptide transmembrane transporter activity|tripeptide transmembrane transporter activity|dipeptide transport|tripeptide tran…
Zm00001d006828	644.113	1.76408	0.818916	4.99312e-24	1.67617e-22	Up	3.41811	3.73877	3.97041	6.24347	6.31784	6.30459	LNG1	Protein LONGIFOLIA 2		GO:0005634,GO:0005829,GO:0051513	nucleus|cytosol|regulation of monopolar cell growth
Zm00001d006845	158.36	0.48406	-1.04674	2.96933e-10	3.707e-09	Down	1.84744	1.45958	1.52434	0.859188	0.572597	0.822661	Os07g0613300	Exportin-T		GO:0000049,GO:0005049,GO:0005643,GO:0005737,GO:0005829,GO:0008033,GO:0008536,GO:0009908,GO:0010014,GO:0016363,GO:0071528	tRNA binding|nuclear export signal receptor activity|nuclear pore|cytoplasm|cytosol|tRNA processing|Ran GTPase binding|flower development|meristem initiation|nuclear matrix|tRNA re-export from nucleus	path:zma03013	RNA transport
Zm00001d006860	1744.45	2.01126	1.0081	4.52183e-62	5.03962e-60	Up	22.5925	25.017	25.9829	47.7057	47.1412	49.4293	TIFY10B	Protein TIFY 10B		GO:0009611,GO:0031347,GO:2000022	response to wounding|regulation of defense response|regulation of jasmonic acid mediated signaling pathway	path:zma04075	Plant hormone signal transduction
Zm00001d006874	240.251	1.52073	0.604762	3.66297e-05	0.000219485	Up	6.33813	5.98199	5.59992	9.04834	7.43978	8.96116	FBX13	F-box only protein 13		GO:0004842,GO:0031146	ubiquitin-protein transferase activity|SCF-dependent proteasomal ubiquitin-dependent protein catabolic process
Zm00001d006877	7.78468	0.388035	-1.36574	0.0425492	0.114283	Down	0.232421	0.307183	0.374398	0.0373954	0.0370503	0.151562	Os06g0486800	Formate dehydrogenase chloroplastic/mitochondrial		GO:0005739,GO:0008863,GO:0016616,GO:0042183,GO:0051287	mitochondrion|formate dehydrogenase (NAD+) activity|oxidoreductase activity, acting on the CH-OH group of donors, NAD or NADP as acceptor|formate catabolic process|NAD binding	path:zma00630	Glyoxylate and dicarboxylate metabolism
Zm00001d006879	18.7122	0.418488	-1.25674	0.00269949	0.0106797	Down	0.766766	1.06416	1.1617	0.184297	0.179306	0.304996	ATL3	RING-H2 finger protein ATL3		GO:0005886,GO:0016021,GO:0016567,GO:0016740,GO:0046872	plasma membrane|integral component of membrane|protein ubiquitination|transferase activity|metal ion binding
Zm00001d006880	44.8487	0.164852	-2.60076	1.77975e-18	4.33262e-17	Down	2.15989	1.88411	2.95688	0.187651	0.229155	0.142209	GLYI-11	glyoxalase I homolog		GO:0004462,GO:0006970,GO:0006979,GO:0009651,GO:0016151,GO:0019243,GO:0019863	lactoylglutathione lyase activity|response to osmotic stress|response to oxidative stress|response to salt stress|nickel cation binding|methylglyoxal catabolic process to D-lactate via S-lactoyl-glutathione|IgE binding	path:zma00620	Pyruvate metabolism
Zm00001d006889	625.345	0.648501	-0.62482	1.85634e-14	3.41506e-13	Down	6.2046	6.1939	5.83978	4.62311	3.85259	3.92617	FK	Delta(14)-sterol reductase		GO:0016126,GO:0030176,GO:0050613,GO:0050661	sterol biosynthetic process|integral component of endoplasmic reticulum membrane|delta14-sterol reductase activity|NADP binding	path:zma00100	Steroid biosynthesis
Zm00001d006900	17330.9	1.91956	0.940775	1.39722e-93	3.01573e-91	Up	98.9602	106	110.257	188.736	199.625	191.625	DAHPS2	Phospho-2-dehydro-3-deoxyheptonate aldolase 2 chloroplastic		GO:0003849,GO:0009073,GO:0009423,GO:0009507	3-deoxy-7-phosphoheptulonate synthase activity|aromatic amino acid family biosynthetic process|chorismate biosynthetic process|chloroplast	path:zma00400	Phenylalanine, tyrosine and tryptophan biosynthesis
Zm00001d006903	368.401	2.79577	1.48324	9.58952e-32	4.52865e-30	Up	4.87327	5.51385	5.31493	13.2496	16.9042	14.5479	DTM1	peptidases		GO:0005787,GO:0005789,GO:0006465,GO:0008233,GO:0009555,GO:0016021,GO:0048658	signal peptidase complex|endoplasmic reticulum membrane|signal peptide processing|peptidase activity|pollen development|integral component of membrane|anther wall tapetum development
Zm00001d006913	5.65219	4.82702	2.27113	0.00799998	0.0277429	Up	0.0200765	0	0.0740939	0.0765039	0.0920585	0.134309	RA3	trehalose-6-phosphate phosphatase3		GO:0004805,GO:0005992,GO:0040008,GO:2000032	trehalose-phosphatase activity|trehalose biosynthetic process|regulation of growth|regulation of secondary shoot formation	path:zma00500	Starch and sucrose metabolism
Zm00001d006914	58.1033	3.72503	1.89725	2.02772e-10	2.5884e-09	Up	0.231064	0.317187	0.269986	0.87966	1.09713	1.16296	SKP1A			GO:0000226,GO:0005634,GO:0005819,GO:0005829,GO:0005886,GO:0006511,GO:0007059,GO:0007275,GO:0009524,GO:0009734,GO:0009873,GO:0016032,GO:0016567,GO:0045910,GO:0046686	microtubule cytoskeleton organization|nucleus|spindle|cytosol|plasma membrane|ubiquitin-dependent protein catabolic process|chromosome segregation|multicellular organism development|phragmoplast|auxin-activated signaling pathway|ethylene-activated signaling pathway|viral process|protein ubiquitination|negative regulation of DNA recombination|response to cadmium ion	path:zma04120,path:zma04141	Ubiquitin mediated proteolysis|Protein processing in endoplasmic reticulum
Zm00001d006920	20.7545	0.440683	-1.18219	0.0145512	0.0462588	Down	0.705804	0.504007	1.08664	0.412245	0.300993	0.258673	SBH1	Sphinganine C4-monooxygenase 1		GO:0000170,GO:0005506,GO:0005783,GO:0005789,GO:0005794,GO:0009640,GO:0016021,GO:0030148,GO:0046520	sphingosine hydroxylase activity|iron ion binding|endoplasmic reticulum|endoplasmic reticulum membrane|Golgi apparatus|photomorphogenesis|integral component of membrane|sphingolipid biosynthetic process|sphingoid biosynthetic process	path:zma00600	Sphingolipid metabolism
Zm00001d006944	130.367	2.35844	1.23783	1.2636e-14	2.36868e-13	Up	0.984338	0.712076	0.888373	2.05444	2.04661	1.33825	CIPK21	CBL-interacting serine/threonine-protein kinase 1	VOZ	GO:0004674,GO:0005524,GO:0007165	protein serine/threonine kinase activity|ATP binding|signal transduction
Zm00001d006947	67.654	1.89612	0.923048	2.33227e-05	0.000144671	Up	0.594042	0.685753	0.803808	1.14211	1.19392	1.35698	CYP709B2	Cytochrome P450 CYP709C14		GO:0004497,GO:0005506,GO:0016021,GO:0016705,GO:0020037	monooxygenase activity|iron ion binding|integral component of membrane|oxidoreductase activity, acting on paired donors, with incorporation or reduction of molecular oxygen|heme binding
Zm00001d006950	12.2664	0.48565	-1.04201	0.0462689	0.122577	Down	0.836749	0.389294	1.21293	0.587164	0.227295	0.234355
Zm00001d007018	211.346	2.19757	1.13591	3.60526e-10	4.45915e-09	Up	7.434	6.29607	7.12282	12.9706	14.8136	16.5103
Zm00001d007031	454.972	0.630526	-0.665372	4.60004e-13	7.584e-12	Down	19.635	21.1788	21.3655	13.1262	13.4877	11.6347	CPN10	Chaperonin		GO:0005507,GO:0005524,GO:0005739,GO:0005759,GO:0009408,GO:0046872,GO:0051082,GO:0051085,GO:0051087	copper ion binding|ATP binding|mitochondrion|mitochondrial matrix|response to heat|metal ion binding|unfolded protein binding|chaperone cofactor-dependent protein refolding|chaperone binding
Zm00001d007044	352.182	1.72073	0.783019	1.33927e-14	2.50442e-13	Up	7.13158	7.26611	6.79279	11.3296	12.2137	12.0157	CYP714C3	Cytochrome P450 CYP727A4		GO:0004497,GO:0005506,GO:0016021,GO:0016705,GO:0020037	monooxygenase activity|iron ion binding|integral component of membrane|oxidoreductase activity, acting on paired donors, with incorporation or reduction of molecular oxygen|heme binding
Zm00001d007050	193.694	1.56332	0.644612	1.05964e-06	8.33171e-06	Up	2.6755	2.18164	2.89957	3.94747	4.16554	3.83061	Os07g0646100	Probable protein phosphatase 2C 35		GO:0004721,GO:0046872	phosphoprotein phosphatase activity|metal ion binding
Zm00001d007072	188.91	0.510298	-0.970589	4.53137e-13	7.47481e-12	Down	8.93421	7.82591	7.9153	3.78375	4.21614	3.94246		Uncharacterised protein family (UPF0114)
Zm00001d007082	30.6863	0.602089	-0.731952	0.0263722	0.0767089	Down	0.497924	0.347992	0.38329	0.315139	0.153521	0.180651	PIP5K4	Phosphatidylinositol 4-phosphate 5-kinase 6		GO:0005524,GO:0005829,GO:0005886,GO:0006897,GO:0007164,GO:0009827,GO:0009846,GO:0009860,GO:0010118,GO:0016308,GO:0016324,GO:0046488,GO:0090406	ATP binding|cytosol|plasma membrane|endocytosis|establishment of tissue polarity|plant-type cell wall modification|pollen germination|pollen tube growth|stomatal movement|1-phosphatidylinositol-4-phosphate 5-kinase activity|apical plasma membrane|phosphatidylinositol metabolic process|pollen tube	path:zma00562,path:zma04070,path:zma04144	Inositol phosphate metabolism|Phosphatidylinositol signaling system|Endocytosis
Zm00001d007083	42.1427	1.92929	0.948066	0.00136278	0.00583839	Up	0.613469	0.601404	0.846945	1.86635	1.2632	2.09633
Zm00001d007085	123.387	0.546597	-0.871449	2.93479e-07	2.51956e-06	Down	4.73489	3.51172	3.69465	1.89328	2.05032	1.73216	SPAC7D4.05	Haloacid dehalogenase-like hydrolase (HAD) superfamily protein		GO:0005634,GO:0005829,GO:0016791	nucleus|cytosol|phosphatase activity
Zm00001d007097	1515.12	1.71388	0.777264	2.38917e-33	1.1926e-31	Up	58.1405	60.0597	59.4955	103.298	87.8156	101.324	ERD15	Protein EARLY RESPONSIVE TO DEHYDRATION 15		GO:0005737,GO:0009414,GO:0009617,GO:0009644	cytoplasm|response to water deprivation|response to bacterium|response to high light intensity
Zm00001d007100	36.0367	1.51853	0.602674	0.0435826	0.116587	Up	0.703488	0.503594	0.894646	1.072	0.897765	0.932207	CRR2	small kernel1	ZF-HD
Zm00001d007117	193.988	2.12397	1.08677	1.01466e-12	1.61466e-11	Up	1.23677	1.31167	1.53261	2.57432	2.36189	3.10928	OBGC1	GTP-binding protein OBGC chloroplastic		GO:0000287,GO:0003924,GO:0005525,GO:0009507	magnesium ion binding|GTPase activity|GTP binding|chloroplast
Zm00001d007130	74.8274	0.561387	-0.832932	5.5254e-05	0.000320492	Down	2.09235	2.16612	1.84789	1.1636	1.00373	0.993416	HIPP36	Heavy metal transport/detoxification superfamily protein		GO:0030001,GO:0046872	metal ion transport|metal ion binding
Zm00001d007146	229.489	0.601774	-0.732706	2.33953e-09	2.64299e-08	Down	3.34415	3.33061	3.03774	1.76593	2.43091	2.16844	At3g05520	F-actin-capping protein subunit alpha		GO:0008290,GO:0030036,GO:0030479,GO:0051015,GO:0051016	F-actin capping protein complex|actin cytoskeleton organization|actin cortical patch|actin filament binding|barbed-end actin filament capping	path:zma04144	Endocytosis
Zm00001d007157	5.29903	0.144546	-2.7904	0.00246258	0.00984806	Down	0.510919	0.367258	0.310725	0.0402867	0.0390436	0.0805487
Zm00001d007159	28.284	0.456993	-1.12976	0.00207862	0.00848192	Down	2.94289	2.88613	2.44559	1.50699	1.03046	1.09425	ATL64	RING-H2 finger protein ATL3		GO:0016021,GO:0016567,GO:0016740,GO:0031625,GO:0046872	integral component of membrane|protein ubiquitination|transferase activity|ubiquitin protein ligase binding|metal ion binding
Zm00001d007161	10.4907	4.80976	2.26597	0.000185137	0.000970124	Up	0.109745	0.0779454	0.165856	0.51122	0.528091	0.408072	PER66	Peroxidase 52		GO:0004601,GO:0005576,GO:0006979,GO:0020037,GO:0042744,GO:0046872	peroxidase activity|extracellular region|response to oxidative stress|heme binding|hydrogen peroxide catabolic process|metal ion binding	path:zma00940	Phenylpropanoid biosynthesis
Zm00001d007169	142.659	0.490506	-1.02766	1.24468e-10	1.62957e-09	Down	2.75416	2.44364	2.90804	0.992764	1.40234	1.3636		PAP/OAS1 substrate-binding domain superfamily
Zm00001d007175	2370.45	1.71936	0.781872	1.03538e-43	7.31182e-42	Up	23.8588	23.6514	23.3203	39.1859	35.1818	38.4425	EDR4	Expressed protein; protein		GO:0005768,GO:0005886,GO:0006897,GO:0006952,GO:0009620,GO:0009863,GO:0030100,GO:1900150	endosome|plasma membrane|endocytosis|defense response|response to fungus|salicylic acid mediated signaling pathway|regulation of endocytosis|regulation of defense response to fungus
Zm00001d007185	1097.94	1.80493	0.851943	5.32548e-36	2.91987e-34	Up	15.9917	18.1445	15.7162	28.091	28.514	28.6149	At5g39570			GO:0003729,GO:0005634,GO:0005829,GO:0070300	mRNA binding|nucleus|cytosol|phosphatidic acid binding
Zm00001d007187	18296.8	0.52521	-0.929034	4.73857e-22	1.39245e-20	Down	393.492	384.353	386.345	217.547	158.459	188.607	R40C1	hydroxyproline-rich glycoprotein family protein		GO:0030246	carbohydrate binding
Zm00001d007204	38.2288	0.590881	-0.759062	0.00789495	0.0274407	Down	0.768173	0.634385	0.795364	0.541884	0.386346	0.292606		zinc finger (C3HC4-type RING finger) family protein
Zm00001d007205	48.0619	0.49351	-1.01885	7.59749e-05	0.000428043	Down	1.1419	0.889838	0.850555	0.518122	0.370457	0.456878		Tetratricopeptide repeat (TPR)-like superfamily protein
Zm00001d007206	9.59195	0.354074	-1.49788	0.0129969	0.0420338	Down	1.75696	0.915083	1.99801	0.445777	0.367284	0		DUF3511 domain protein
Zm00001d007208	66.3938	0.544036	-0.878227	6.32773e-05	0.000362637	Down	1.41955	1.6067	1.21846	0.831544	0.675509	0.59635	COBL7	COBRA-like protein 7		GO:0005768,GO:0005794,GO:0005802,GO:0009506,GO:0010215,GO:0031225,GO:0046658	endosome|Golgi apparatus|trans-Golgi network|plasmodesma|cellulose microfibril organization|anchored component of membrane|anchored component of plasma membrane
Zm00001d007233	41.7748	0.592288	-0.75563	0.00590446	0.0213428	Down	1.74398	1.53397	1.63848	0.79888	1.02329	0.962809		zinc ion binding
Zm00001d007263	5.48318	0.22339	-2.16236	0.0120257	0.0393524	Down	0.204984	0.149521	0.13937	0	0.0839785	0.0571035	At1g68170	WAT1-related protein		GO:0005886,GO:0016021,GO:0022857	plasma membrane|integral component of membrane|transmembrane transporter activity
Zm00001d007267	103.121	1.52846	0.612082	0.000497705	0.00236133	Up	2.12528	1.63626	1.46083	2.56479	2.63295	2.84003	LHCB5	light harvesting chlorophyll a/b binding protein5		GO:0009416,GO:0009507,GO:0009517,GO:0009522,GO:0009534,GO:0009535,GO:0009579,GO:0009637,GO:0009768,GO:0009783,GO:0010114,GO:0010196,GO:0010207,GO:0010218,GO:0010287,GO:0015979,GO:0016020,GO:0016021,GO:0016168,GO:0018298,GO:0019904,GO:0042651,GO:0046872	response to light stimulus|chloroplast|PSII associated light-harvesting complex II|photosystem I|chloroplast thylakoid|chloroplast thylakoid membrane|thylakoid|response to blue light|photosynthesis, light harvesting in photosystem I|photosystem II antenna complex|response to red light|nonphotochemical quenching|photosystem II assembly|response to far red light|plastoglobule|photosynthesis|membran…	path:zma00196	Photosynthesis - antenna proteins
Zm00001d007269	12.043	0.3835	-1.3827	0.0430154	0.115313	Down	0.378702	0.828649	0.894544	0.357557	0.171547	0.0887341	GXM2	Plant-specific domain TIGR01627 family protein		GO:0000139,GO:0005794,GO:0009834,GO:0016021,GO:0030775,GO:0045491,GO:0045492	Golgi membrane|Golgi apparatus|plant-type secondary cell wall biogenesis|integral component of membrane|glucuronoxylan 4-O-methyltransferase activity|xylan metabolic process|xylan biosynthetic process
Zm00001d007299	168.683	0.57112	-0.808134	8.22618e-09	8.673e-08	Down	15.6102	19.1488	18.1918	11.5013	10.5329	8.62216		Probable non-specific lipid-transfer protein 2		GO:0006869,GO:0008289	lipid transport|lipid binding
Zm00001d007301	916.222	0.534153	-0.904674	4.15214e-36	2.28883e-34	Down	13.6473	13.3213	14.6612	7.17491	7.38595	7.09617	PDI	protein disulfide isomerase2	MYB_related	GO:0003756,GO:0005783,GO:0005788,GO:0006457,GO:0034976,GO:0045454	protein disulfide isomerase activity|endoplasmic reticulum|endoplasmic reticulum lumen|protein folding|response to endoplasmic reticulum stress|cell redox homeostasis	path:zma04141	Protein processing in endoplasmic reticulum
Zm00001d007310	244.973	0.389736	-1.35943	5.92197e-13	9.67498e-12	Down	12.3355	10.3325	11.4807	6.01153	2.7136	4.50915	NPF1.2	Protein NRT1/ PTR FAMILY 1.2		GO:0005886,GO:0015333,GO:0015706,GO:0016021,GO:0035673,GO:0080054,GO:1904680	plasma membrane|peptide:proton symporter activity|nitrate transport|integral component of membrane|oligopeptide transmembrane transporter activity|low-affinity nitrate transmembrane transporter activity|peptide transmembrane transporter activity
Zm00001d007311	256.547	2.21835	1.14949	2.71701e-22	8.10843e-21	Up	2.42297	1.63653	2.24605	4.64479	4.2088	4.94575	BHLH77	BHLH transcription factor	bHLH	GO:0003700,GO:0005634,GO:0006355,GO:0043565,GO:0044212,GO:0046983	DNA-binding transcription factor activity|nucleus|regulation of transcription, DNA-templated|sequence-specific DNA binding|transcription regulatory region DNA binding|protein dimerization activity
Zm00001d007329	11.1777	3.20864	1.68196	0.00263585	0.010455	Up	0.0868134	0.180688	0.132214	0.485524	0.363688	0.40513	WRKY75	Probable WRKY transcription factor 75	WRKY	GO:0000122,GO:0000978,GO:0003700,GO:0005634,GO:0010055,GO:0032107,GO:0043620,GO:0044212,GO:0048527	negative regulation of transcription by RNA polymerase II|RNA polymerase II proximal promoter sequence-specific DNA binding|DNA-binding transcription factor activity|nucleus|atrichoblast differentiation|regulation of response to nutrient levels|regulation of DNA-templated transcription in response to stress|transcription regulatory region DNA binding|lateral root development
Zm00001d007331	490.605	2.38338	1.25301	4.45547e-43	3.10354e-41	Up	8.41835	8.63244	7.97912	18.4039	17.183	18.5585		Expressed protein; protein
Zm00001d007349	13.1826	2.04224	1.03015	0.037583	0.103234	Up	0.533792	0.637675	0.209385	0.655744	1.36313	0.807119		Expressed protein; protein
Zm00001d007360	548.508	1.64512	0.718192	1.31365e-16	2.80768e-15	Up	8.90353	11.5338	7.70607	14.7006	13.682	15.1307		ARM repeat superfamily protein
Zm00001d007361	25.1283	0.386984	-1.36965	0.000154348	0.000822146	Down	1.47069	0.951192	0.991878	0.365451	0.582551	0.323892		Endosomal targeting BRO1-like domain-containing protein
Zm00001d007365	27.4897	0.332192	-1.58991	1.81186e-05	0.000114806	Down	1.33349	1.23984	1.19854	0.739893	0.119775	0.277632	SWEET14	sugars will eventually be exported transporter14a		GO:0005887,GO:0008515,GO:0051119	integral component of plasma membrane|sucrose transmembrane transporter activity|sugar transmembrane transporter activity
Zm00001d007367	2.64309	0.145126	-2.78462	0.0449003	0.119509	Down	0.0372142	0.0785554	0.170961	0.0356864	0	0.0356519		BAG domain containing protein expressed; protein
Zm00001d007372	105.35	0.610488	-0.711964	0.00162722	0.00683842	Down	1.19931	1.2982	0.983499	0.527635	0.784302	0.853977	SCPL45	Serine carboxypeptidase 1		GO:0004185,GO:0005576,GO:0005773,GO:0009505,GO:0009506,GO:0051603	serine-type carboxypeptidase activity|extracellular region|vacuole|plant-type cell wall|plasmodesma|proteolysis involved in cellular protein catabolic process
Zm00001d007382	131.965	0.488233	-1.03436	4.48864e-07	3.75573e-06	Down	2.45644	3.6398	3.04358	1.53196	1.16014	1.49799	SCRM	Transcription factor ICE1	bHLH	GO:0003677,GO:0003700,GO:0005634,GO:0009409,GO:0010440,GO:0045893,GO:0046983,GO:0050826	DNA binding|DNA-binding transcription factor activity|nucleus|response to cold|stomatal lineage progression|positive regulation of transcription, DNA-templated|protein dimerization activity|response to freezing
Zm00001d007391	39.4647	0.661161	-0.596927	0.0343591	0.0957948	Down	0.163579	0.187752	0.142317	0.133333	0.0935315	0.079393		aminopeptidases
Zm00001d007395	10.6573	3.62501	1.85798	0.00143882	0.00612224	Up	0.0641441	0.0522032	0.0576329	0.27043	0.188607	0.119941	GH3.17	Indole-3-acetic acid-amido synthetase GH3.17		GO:0005634,GO:0005737,GO:0009733,GO:0010252,GO:0010279	nucleus|cytoplasm|response to auxin|auxin homeostasis|indole-3-acetic acid amido synthetase activity	path:zma04075	Plant hormone signal transduction
Zm00001d007397	91.0006	1.98444	0.988732	1.66499e-07	1.47957e-06	Up	0.682258	0.425132	0.594523	1.00488	0.911407	1.14896	NRAMP4	Metal transporter Nramp6		GO:0005384,GO:0015086,GO:0016021,GO:0055072	manganese ion transmembrane transporter activity|cadmium ion transmembrane transporter activity|integral component of membrane|iron ion homeostasis
Zm00001d007431	27.4809	0.59011	-0.760945	0.0486138	0.127522	Down	2.51417	1.76273	2.54193	1.99199	0.594524	1.24463
Zm00001d007443	253.663	0.530124	-0.915597	4.87364e-11	6.66841e-10	Down	25.5718	24.8121	20.7203	14.7224	9.94133	9.444
Zm00001d007444	3097.84	0.548545	-0.866318	5.60064e-09	6.03141e-08	Down	542.154	539.612	471.908	346.249	225.735	236.576
Zm00001d007447	1123.79	0.484609	-1.04511	9.01034e-26	3.30332e-24	Down	155.919	135.558	144.098	74.7724	60.4471	66.7439
Zm00001d007464	185.547	2.64021	1.40065	2.77957e-05	0.000170416	Up	1.71394	2.27884	2.32205	6.55759	3.57134	5.58324	CYSEP	KDEL-tailed cysteine endopeptidase CEP1		GO:0008234,GO:0031410	cysteine-type peptidase activity|cytoplasmic vesicle
Zm00001d007465	65.5863	0.585747	-0.77165	0.000421053	0.00203643	Down	1.66086	1.21561	1.28985	0.717297	0.70629	0.785754	GRF8	Growth-regulating factor 2	GRF	GO:0005524,GO:0005634,GO:0006351,GO:0006355,GO:0032502	ATP binding|nucleus|transcription, DNA-templated|regulation of transcription, DNA-templated|developmental process
Zm00001d007466	162.994	0.655087	-0.610241	0.00576974	0.0209101	Down	22.4608	23.7877	26.8078	19.3073	11.6148	13.4256
Zm00001d007486	16.3155	2.08498	1.06003	0.0178544	0.0549305	Up	0.364569	0.298765	0.164163	0.434296	0.570984	0.431007	UGT72B3	UDP-glycosyltransferase 72B1		GO:0005783,GO:0008194,GO:0043231,GO:0080043,GO:0080044	endoplasmic reticulum|UDP-glycosyltransferase activity|intracellular membrane-bounded organelle|quercetin 3-O-glucosyltransferase activity|quercetin 7-O-glucosyltransferase activity
Zm00001d007504	713.728	0.429577	-1.21901	2.03211e-23	6.54913e-22	Down	16.3973	16.3165	15.7137	8.03431	4.75062	6.36419	CYP51	Sterol 14-demethylase		GO:0004497,GO:0005506,GO:0008168,GO:0016021,GO:0016126,GO:0016705,GO:0020037	monooxygenase activity|iron ion binding|methyltransferase activity|integral component of membrane|sterol biosynthetic process|oxidoreductase activity, acting on paired donors, with incorporation or reduction of molecular oxygen|heme binding	path:zma00100	Steroid biosynthesis
Zm00001d007513	98.5489	1.7968	0.845433	2.59874e-06	1.92621e-05	Up	0.610573	1.00336	0.996513	1.64764	1.46294	1.18653	At1g60995		bZIP	GO:0005783,GO:0016021,GO:0034976,GO:1904294	endoplasmic reticulum|integral component of membrane|response to endoplasmic reticulum stress|positive regulation of ERAD pathway
Zm00001d007531	27.4848	1.90934	0.933078	0.0299399	0.0852496	Up	0.532349	0.391257	0.359982	0.407897	1.11786	0.804051	Rf1	Pentatricopeptide repeat-containing protein mitochondrial	NAC	GO:0005739	mitochondrion
Zm00001d007652	76.434	0.488137	-1.03464	9.65054e-05	0.000534477	Down	3.01183	3.20702	2.90321	2.02986	1.20428	1.53768	FHA2	FHA domain-containing protein FHA2		GO:0005634,GO:0048638,GO:0080086	nucleus|regulation of developmental growth|stamen filament development
Zm00001d007654	113.216	0.452352	-1.14448	1.42985e-05	9.23959e-05	Down	5.59891	4.47379	6.21425	2.54476	1.72369	2.03353	CAF1-11	Putative CCR4-associated factor 1 homolog 3		GO:0000289,GO:0000932,GO:0003723,GO:0004535,GO:0005634,GO:0008408,GO:0017148,GO:0030015,GO:0042742,GO:0043928,GO:0046872	nuclear-transcribed mRNA poly(A) tail shortening|P-body|RNA binding|poly(A)-specific ribonuclease activity|nucleus|3'-5' exonuclease activity|negative regulation of translation|CCR4-NOT core complex|defense response to bacterium|exonucleolytic nuclear-transcribed mRNA catabolic process involved in deadenylation-dependent decay|metal ion binding	path:zma03018	RNA degradation
Zm00001d007688	6.65706	5.80894	2.53827	0.001408	0.00601112	Up	0	0.0190878	0.027082	0.117736	0.107084	0.0733715	RGA5	Disease resistance protein RPM1		GO:0005524,GO:0006952,GO:0043531	ATP binding|defense response|ADP binding
Zm00001d007700	52.5832	1.62952	0.704451	0.00721263	0.0253625	Up	1.40279	0.725702	1.48181	1.69815	1.93263	1.9773	TA1	NAD(P)-binding Rossmann-fold superfamily protein		GO:0016491	oxidoreductase activity
Zm00001d007714	33.8658	6.34234	2.66502	8.71706e-15	1.65532e-13	Up	0.224287	0.152227	0.187844	1.1289	0.985046	1.22493	GPAT3	Probable glycerol-3-phosphate acyltransferase 2		GO:0004366,GO:0010143,GO:0016020,GO:0016021,GO:0016024,GO:0016791,GO:0090447,GO:0102420	glycerol-3-phosphate O-acyltransferase activity|cutin biosynthetic process|membrane|integral component of membrane|CDP-diacylglycerol biosynthetic process|phosphatase activity|glycerol-3-phosphate 2-O-acyltransferase activity|sn-1-glycerol-3-phosphate C16:0-DCA-CoA acyl transferase activity	path:zma00561,path:zma00564	Glycerolipid metabolism|Glycerophospholipid metabolism
Zm00001d007718	60.0686	3.06467	1.61573	1.292e-11	1.86785e-10	Up	0.758154	0.452275	0.561379	1.6321	1.96627	2.11881	BX6	benzoxazinone synthesis13		GO:0005737,GO:0016706,GO:0046872,GO:0051213	cytoplasm|oxidoreductase activity, acting on paired donors, with incorporation or reduction of molecular oxygen, 2-oxoglutarate as one donor, and incorporation of one atom each of oxygen into both donors|metal ion binding|dioxygenase activity
Zm00001d007743	49.2269	0.561752	-0.831995	0.00102299	0.00453154	Down	1.20055	1.21782	1.07582	0.670663	0.572866	0.590364	ACD6	Ankyrin repeat family protein		GO:0005887,GO:0008219,GO:0009416,GO:0009615,GO:0009617,GO:0009751,GO:0009816,GO:0016020,GO:0016567,GO:0030176,GO:0050826,GO:0071446,GO:1900150,GO:1900426,GO:1902290,GO:2000031	integral component of plasma membrane|cell death|response to light stimulus|response to virus|response to bacterium|response to salicylic acid|defense response to bacterium, incompatible interaction|membrane|protein ubiquitination|integral component of endoplasmic reticulum membrane|response to freezing|cellular response to salicylic acid stimulus|regulation of defense response to fungus|positive…
Zm00001d007745	565.581	0.48947	-1.03071	1.60412e-33	8.05976e-32	Down	10.2826	9.90264	9.92964	4.71699	4.2395	4.76402	WAK2	S-receptor kinase1	LBD
Zm00001d007765	2562.15	4.01266	2.00456	3.47093e-109	9.4142e-107	Up	21.1521	22.3817	19.5908	88.5915	77.0497	78.1462	P4H7	Probable prolyl 4-hydroxylase 12		GO:0004656,GO:0005506,GO:0005783,GO:0005789,GO:0016021,GO:0018401,GO:0031418	procollagen-proline 4-dioxygenase activity|iron ion binding|endoplasmic reticulum|endoplasmic reticulum membrane|integral component of membrane|peptidyl-proline hydroxylation to 4-hydroxy-L-proline|L-ascorbic acid binding	path:zma00330	Arginine and proline metabolism
Zm00001d007773	405.718	1.96606	0.975305	8.46636e-24	2.78717e-22	Up	4.48885	4.16183	4.06741	7.39552	7.27883	8.49597	At3g28610	AAA-ATPase ASD mitochondrial		GO:0005524,GO:0009651,GO:0016887	ATP binding|response to salt stress|ATPase activity
Zm00001d007775	52.6773	1.764	0.818853	0.0194428	0.0591644	Up	0.574573	0.424814	0.408201	0.873943	0.65632	1.24629	AHA11	membrane H(+)-ATPase1		GO:0005524,GO:0005886,GO:0008553,GO:0016020,GO:0016021,GO:0046872,GO:0051453,GO:0120029,GO:1902600	ATP binding|plasma membrane|proton-exporting ATPase activity, phosphorylative mechanism|membrane|integral component of membrane|metal ion binding|regulation of intracellular pH|proton export across plasma membrane|proton transmembrane transport	path:zma00190	Oxidative phosphorylation
Zm00001d007785	57.5006	1.5269	0.610602	0.00909876	0.0310543	Up	0.900831	1.25993	1.17687	1.56587	1.57896	1.38939	NFD4	Nitrate and chloride transporter		GO:0000741,GO:0005739,GO:0009651,GO:0010197,GO:0016021	karyogamy|mitochondrion|response to salt stress|polar nucleus fusion|integral component of membrane
Zm00001d007789	29.3066	1.90494	0.929744	0.00469943	0.0174374	Up	0.217939	0.226831	0.155738	0.484257	0.309554	0.373575	At2g19130	receptor-like protein kinase 4	LBD
Zm00001d007820	500.033	0.576365	-0.794945	3.61853e-19	9.24973e-18	Down	10.7718	12.6379	11.2064	6.36573	6.02471	6.39906		Plant-specific domain TIGR01615 family protein
Zm00001d007827	1425.86	22.124	4.46754	0	0	Up	5.76173	5.08852	2.85844	83.0169	91.5304	88.0293		early light inducible protein1		GO:0016021,GO:0031969	integral component of membrane|chloroplast membrane
Zm00001d007828	14.0013	2.24712	1.16808	0.015971	0.0500099	Up	0.0817464	0.194208	0.0940678	0.212622	0.340368	0.310382	FMO1	Probable flavin-containing monooxygenase 1		GO:0004497,GO:0004499,GO:0009626,GO:0009627,GO:0009870,GO:0010204,GO:0031543,GO:0042742,GO:0050660,GO:0050661,GO:0050832,GO:0051707,GO:0062034,GO:0062047,GO:0071456	monooxygenase activity|N,N-dimethylaniline monooxygenase activity|plant-type hypersensitive response|systemic acquired resistance|defense response signaling pathway, resistance gene-dependent|defense response signaling pathway, resistance gene-independent|peptidyl-proline dioxygenase activity|defense response to bacterium|flavin adenine dinucleotide binding|NADP binding|defense response to fungus…
Zm00001d007845	46.4214	0.66545	-0.587597	0.0236099	0.0698395	Down	1.12092	1.37119	1.35009	1.00079	0.530982	0.6693		Formin-like protein 18
Zm00001d007857	34.9633	2.78503	1.47769	1.64838e-06	1.25768e-05	Up	0.459011	0.529669	0.559335	1.22262	1.59213	1.36982	PSBP	Oxygen-evolving enhancer protein 2-1 chloroplastic		GO:0005509,GO:0009535,GO:0009654,GO:0015979,GO:0019898	calcium ion binding|chloroplast thylakoid membrane|photosystem II oxygen evolving complex|photosynthesis|extrinsic component of membrane	path:zma00195	Photosynthesis
Zm00001d007858	171.947	1.54149	0.624326	6.78767e-06	4.64988e-05	Up	1.77151	2.12411	1.6892	2.66463	2.24463	2.81302	At1g06690	Pyridoxal reductase chloroplastic		GO:0009507,GO:0009535,GO:0009941,GO:0010287,GO:0016491	chloroplast|chloroplast thylakoid membrane|chloroplast envelope|plastoglobule|oxidoreductase activity
Zm00001d007868	49.1991	0.596135	-0.746288	0.00310597	0.0120934	Down	1.38576	1.26132	1.30082	0.696975	0.686514	0.66322	PCF6	Transcription factor TCP2	TCP	GO:0003700,GO:0005634,GO:0007275,GO:0043565	DNA-binding transcription factor activity|nucleus|multicellular organism development|sequence-specific DNA binding
Zm00001d007885	144.242	1.87274	0.905152	2.2145e-05	0.000137839	Up	3.60206	3.00627	3.43383	5.94051	5.1497	4.44557	At5g39865	Glutaredoxin family protein		GO:0005886,GO:0009055,GO:0015035,GO:0045454	plasma membrane|electron transfer activity|protein disulfide oxidoreductase activity|cell redox homeostasis
Zm00001d007918	170.089	0.530995	-0.91323	6.90542e-11	9.29079e-10	Down	4.56621	4.71439	4.80783	2.37809	2.30309	2.33142	CYP75B3	cytochrome P-450 20		GO:0005506,GO:0009813,GO:0016020,GO:0016021,GO:0016709,GO:0020037	iron ion binding|flavonoid biosynthetic process|membrane|integral component of membrane|oxidoreductase activity, acting on paired donors, with incorporation or reduction of molecular oxygen, NAD(P)H as one donor, and incorporation of one atom of oxygen|heme binding	path:zma00904	Diterpenoid biosynthesis
Zm00001d007921	19.6323	2.50588	1.32532	0.00126855	0.00548066	Up	0.256836	0.176691	0.212626	0.840539	0.667287	0.570444	TIC62	Tic62 protein		GO:0009570,GO:0009706,GO:0015031,GO:0098807	chloroplast stroma|chloroplast inner membrane|protein transport|chloroplast thylakoid membrane protein complex
Zm00001d007941	103.75	0.402221	-1.31394	1.10108e-09	1.29796e-08	Down	3.96283	3.54352	3.07072	1.2694	1.0738	1.53336	NFD4	Major facilitator superfamily protein		GO:0000741,GO:0005739,GO:0009651,GO:0010197,GO:0016021	karyogamy|mitochondrion|response to salt stress|polar nucleus fusion|integral component of membrane
Zm00001d007948	1.98638	0	#NAME?	0.0110291	0.0365435	Down	0.093181	0.192753	0.0857202	0	0	0	SPBC1271.03c	Haloacid dehalogenase-like hydrolase (HAD) superfamily protein		GO:0004721,GO:0005634,GO:0005730,GO:0005829,GO:0005886,GO:0023052	phosphoprotein phosphatase activity|nucleus|nucleolus|cytosol|plasma membrane|signaling
Zm00001d007953	7.68468	4.75551	2.2496	0.00153647	0.00649713	Up	0.0204648	0.0653833	0.0373978	0.174869	0.150348	0.0774135	QWRF2	Protein SNOWY COTYLEDON 3		GO:0005737,GO:0005813,GO:0005880,GO:0007098,GO:0008017,GO:0051225	cytoplasm|centrosome|nuclear microtubule|centrosome cycle|microtubule binding|spindle assembly
Zm00001d007959	26.4502	0.610518	-0.711895	0.0380147	0.10413	Down	0.975251	0.779667	1.50499	0.456215	0.700163	0.694238	RGA3			GO:0005524,GO:0006952,GO:0043531	ATP binding|defense response|ADP binding
Zm00001d008173	21.48	4.02556	2.00919	9.10694e-07	7.21796e-06	Up	0.0947056	0.175701	0.235101	0.571164	0.916878	0.74707	PER2	Peroxidase 2		GO:0004601,GO:0005576,GO:0006979,GO:0009505,GO:0009506,GO:0020037,GO:0032922,GO:0042744,GO:0042752,GO:0046872,GO:0097167	peroxidase activity|extracellular region|response to oxidative stress|plant-type cell wall|plasmodesma|heme binding|circadian regulation of gene expression|hydrogen peroxide catabolic process|regulation of circadian rhythm|metal ion binding|circadian regulation of translation	path:zma00940	Phenylpropanoid biosynthesis
Zm00001d008188	2.8428	7.5529	2.91703	0.0295965	0.0844235	Up	0.00613661	0	0	0.0235541	0.00584334	0	PIF1	ATP-dependent DNA helicase [Source:UniProtKB/TrEMBL;Acc:A0A1D6FAT0]		GO:0000002,GO:0000723,GO:0003678,GO:0005524,GO:0005634,GO:0005657,GO:0005739,GO:0006260,GO:0006281,GO:0006310,GO:0008408,GO:0010521,GO:0032211,GO:0032508,GO:0043141,GO:0051880	mitochondrial genome maintenance|telomere maintenance|DNA helicase activity|ATP binding|nucleus|replication fork|mitochondrion|DNA replication|DNA repair|DNA recombination|3'-5' exonuclease activity|telomerase inhibitor activity|negative regulation of telomere maintenance via telomerase|DNA duplex unwinding|ATP-dependent 5'-3' DNA helicase activity|G-quadruplex DNA binding
Zm00001d008193	42.0656	0.0120615	-6.37344	9.14759e-41	5.87766e-39	Down	0.776364	0.897059	1.09206	0.0172644	0	0.0175908			CPP
Zm00001d008200	154.596	1.55489	0.636816	1.27315e-05	8.31114e-05	Up	8.18439	6.76001	6.93015	10.5838	10.2607	11.6651	LTI6B	Hydrophobic protein LTI6B		GO:0016021	integral component of membrane
Zm00001d008205	16.4234	0.288095	-1.79539	0.000108985	0.000597546	Down	0.217743	0.40341	0.245368	0.119763	0.0930215	0.0358535	PIL15	phytochrome interacting factor3	bHLH	GO:0003677,GO:0005634,GO:0006355,GO:0046983,GO:0090229	DNA binding|nucleus|regulation of transcription, DNA-templated|protein dimerization activity|negative regulation of red or far-red light signaling pathway	path:zma04075,path:zma04712	Plant hormone signal transduction|Circadian rhythm - plant
Zm00001d008209	14.7309	0.142111	-2.81491	1.34937e-07	1.22032e-06	Down	0.653849	0.672478	0.575509	0.0837412	0.204267	0.0422868	CYP20-3	Peptidyl-prolyl cis-trans isomerase		GO:0003755,GO:0006457,GO:0006979,GO:0009535,GO:0009570,GO:0009642,GO:0009651,GO:0009737,GO:0009941,GO:0022626,GO:0048046,GO:0051082	peptidyl-prolyl cis-trans isomerase activity|protein folding|response to oxidative stress|chloroplast thylakoid membrane|chloroplast stroma|response to light intensity|response to salt stress|response to abscisic acid|chloroplast envelope|cytosolic ribosome|apoplast|unfolded protein binding
Zm00001d008210	1247.25	0.561805	-0.831859	6.97215e-37	3.93535e-35	Down	38.5089	43.2449	42.0169	21.6934	22.1093	19.9244	GER4	Germin-like protein subfamily 2 member 1		GO:0005618,GO:0009506,GO:0010497,GO:0030145,GO:0045735,GO:0048046,GO:2000280	cell wall|plasmodesma|plasmodesmata-mediated intercellular transport|manganese ion binding|nutrient reservoir activity|apoplast|regulation of root development
Zm00001d008221	53.0277	0.599995	-0.736976	0.00243251	0.00973926	Down	1.31302	1.39398	1.54999	0.698998	0.846691	0.844676	CYCB1-3	cyclin5		GO:0000079,GO:0000278,GO:0000307,GO:0005634,GO:0005737,GO:0006468,GO:0007088,GO:0008284,GO:0016538,GO:0019901,GO:0045787,GO:0051301	regulation of cyclin-dependent protein serine/threonine kinase activity|mitotic cell cycle|cyclin-dependent protein kinase holoenzyme complex|nucleus|cytoplasm|protein phosphorylation|regulation of mitotic nuclear division|positive regulation of cell proliferation|cyclin-dependent protein serine/threonine kinase regulator activity|protein kinase binding|positive regulation of cell cycle|cell divi…
Zm00001d008224	898.877	0.598749	-0.739976	6.97035e-13	1.13274e-11	Down	18.6665	19.6118	18.0937	11.6975	9.98544	12.161	At1g15480	DNA-binding protein	NAC
Zm00001d008226	497.58	1.59221	0.67103	3.14515e-14	5.70388e-13	Up	5.95826	7.03197	5.69003	8.44066	10.034	9.39034	PHT4	Sialin		GO:0005315,GO:0006811,GO:0009416,GO:0009535,GO:0009536,GO:0009624,GO:0016021,GO:0031969	inorganic phosphate transmembrane transporter activity|ion transport|response to light stimulus|chloroplast thylakoid membrane|plastid|response to nematode|integral component of membrane|chloroplast membrane
Zm00001d008230	187.867	1.5034	0.588229	1.14733e-05	7.55252e-05	Up	2.75486	2.69481	3.32587	4.41604	3.77582	4.33738	CRD1	Magnesium-protoporphyrin IX monomethyl ester [oxidative] cyclase chloroplastic		GO:0015979,GO:0015995,GO:0031969,GO:0046872,GO:0048529	photosynthesis|chlorophyll biosynthetic process|chloroplast membrane|metal ion binding|magnesium-protoporphyrin IX monomethyl ester (oxidative) cyclase activity	path:zma00860	Porphyrin and chlorophyll metabolism
Zm00001d008255	1123.26	2.03541	1.02532	2.72787e-51	2.33538e-49	Up	16.7103	18.6345	16.0391	32.7577	30.4638	32.9063	YUC10	Yucca6		GO:0004499,GO:0009851,GO:0050660,GO:0050661,GO:0103075	N,N-dimethylaniline monooxygenase activity|auxin biosynthetic process|flavin adenine dinucleotide binding|NADP binding|indole-3-pyruvate monooxygenase activity	path:zma00380	Tryptophan metabolism
Zm00001d008266	1068.46	1.58559	0.665018	2.71207e-22	8.10157e-21	Up	25.5018	24.3546	23.5913	37.6351	34.9494	36.1213	PER24	Peroxidase 24		GO:0004601,GO:0005576,GO:0006979,GO:0009505,GO:0009506,GO:0020037,GO:0042744,GO:0046872	peroxidase activity|extracellular region|response to oxidative stress|plant-type cell wall|plasmodesma|heme binding|hydrogen peroxide catabolic process|metal ion binding	path:zma00940	Phenylpropanoid biosynthesis
Zm00001d008285	93.3612	0.574772	-0.798937	1.81279e-05	0.000114841	Down	0.918432	1.06979	0.824532	0.618227	0.50634	0.507253	RTC2	PQ-loop repeat family protein / transmembrane family protein		GO:0015174,GO:0031966,GO:0034488,GO:0071627	basic amino acid transmembrane transporter activity|mitochondrial membrane|basic amino acid transmembrane export from vacuole|integral component of fungal-type vacuolar membrane
Zm00001d008288	237.692	1.56566	0.64677	7.68136e-08	7.19517e-07	Up	5.80312	5.0253	7.98023	20.4517	15.1107	13.7813
Zm00001d008303	323.397	0.455931	-1.13311	4.47388e-21	1.2511e-19	Down	2.79675	3.00525	2.5444	1.14068	1.28418	1.28539	MTP5	Electron transfer flavoprotein subunit alpha mitochondrial		GO:0005774,GO:0010486,GO:0016021	vacuolar membrane|manganese:proton antiporter activity|integral component of membrane
Zm00001d008327	415.39	0.549929	-0.862683	1.17909e-08	1.21718e-07	Down	8.15174	9.48399	7.3145	5.25483	3.90502	3.76067	CBF5	H/ACA ribonucleoprotein complex subunit 4		GO:0000495,GO:0003723,GO:0005730,GO:0005829,GO:0009506,GO:0009982,GO:0031118,GO:0031120,GO:0031429,GO:1990481	box H/ACA snoRNA 3'-end processing|RNA binding|nucleolus|cytosol|plasmodesma|pseudouridine synthase activity|rRNA pseudouridine synthesis|snRNA pseudouridine synthesis|box H/ACA snoRNP complex|mRNA pseudouridine synthesis	path:zma03008	Ribosome biogenesis in eukaryotes
Zm00001d008329	63.5164	1.69172	0.758488	0.000664977	0.00306467	Up	3.02594	1.45622	2.15717	6.54493	2.07702	2.76977		Zinc inducible protein
Zm00001d008333	1466.23	1.51192	0.59638	4.67746e-14	8.35915e-13	Up	18.5662	19.2517	18.0687	28.5614	28.2186	25.3803	SYP22	Syntaxin-22		GO:0000149,GO:0000325,GO:0005484,GO:0005773,GO:0006886,GO:0006906,GO:0009660,GO:0009705,GO:0009959,GO:0010118,GO:0012505,GO:0016021,GO:0031201,GO:0031902,GO:0045324,GO:0048278	SNARE binding|plant-type vacuole|SNAP receptor activity|vacuole|intracellular protein transport|vesicle fusion|amyloplast organization|plant-type vacuole membrane|negative gravitropism|stomatal movement|endomembrane system|integral component of membrane|SNARE complex|late endosome membrane|late endosome to vacuole transport|vesicle docking
Zm00001d008340	52.6639	0.444611	-1.16938	2.31717e-06	1.72754e-05	Down	0.712014	0.704134	0.793228	0.250791	0.302594	0.297335	PLIP2	alpha/beta-Hydrolases superfamily protein		GO:0002213,GO:0008970,GO:0009507,GO:0009570,GO:0016042,GO:0031349,GO:0031969,GO:0047714,GO:0052739,GO:0052740,GO:0102549	defense response to insect|phospholipase A1 activity|chloroplast|chloroplast stroma|lipid catabolic process|positive regulation of defense response|chloroplast membrane|galactolipase activity|phosphatidylserine 1-acylhydrolase activity|1-acyl-2-lysophosphatidylserine acylhydrolase activity|1-18:1-2-16:0-monogalactosyldiacylglycerol lipase activity
Zm00001d008359	26.1444	1.72262	0.784608	0.0238303	0.0703976	Up	1.16474	1.22923	0.433021	1.34007	1.3075	1.12544	MFS18	MFS18 protein
Zm00001d008399	13.316	2.22397	1.15313	0.0210022	0.0632253	Up	0.318382	0.170837	0.169833	0.452774	0.487592	0.376847	NAM-B1	Putative NAC domain transcription factor superfamily protein	NAC	GO:0003677,GO:0005634,GO:0006355	DNA binding|nucleus|regulation of transcription, DNA-templated
Zm00001d008403	1664.28	0.642919	-0.637291	3.49891e-15	6.91412e-14	Down	36.459	35.9753	38.9011	24.9797	21.0731	21.2454	NAC079	Arabidopsis NAC domain containing protein 87	NAC	GO:0003677,GO:0003700,GO:0005634	DNA binding|DNA-binding transcription factor activity|nucleus
Zm00001d008406	109.434	0.475353	-1.07293	6.1914e-10	7.46206e-09	Down	3.26325	3.19176	3.6521	1.64819	1.63968	1.44603	ADK2	pfkB-like carbohydrate kinase family protein		GO:0004001,GO:0005507,GO:0005524,GO:0005634,GO:0005737,GO:0005829,GO:0005886,GO:0006169,GO:0016032,GO:0019900,GO:0044209	adenosine kinase activity|copper ion binding|ATP binding|nucleus|cytoplasm|cytosol|plasma membrane|adenosine salvage|viral process|kinase binding|AMP salvage
Zm00001d008408	48.1366	0.384213	-1.38002	1.50446e-07	1.34904e-06	Down	1.76866	1.60024	1.5015	0.639133	0.719797	0.551302
Zm00001d008435	247.251	0.576209	-0.795337	1.75871e-11	2.51061e-10	Down	3.94611	3.49942	3.85844	2.16549	1.88586	1.70303	BGLU1	Beta-glucosidase 44		GO:0005975,GO:0008422,GO:0102483	carbohydrate metabolic process|beta-glucosidase activity|scopolin beta-glucosidase activity	path:zma00460,path:zma00500,path:zma00940	Cyanoamino acid metabolism|Starch and sucrose metabolism|Phenylpropanoid biosynthesis
Zm00001d008444	2.14504	0.084077	-3.57215	0.0385814	0.105278	Down	0.164277	0.103045	0.122565	0	0.0308085	0	BHLH86	Transcription factor bHLH83	bHLH	GO:0001228,GO:0003677,GO:0003700,GO:0005634,GO:0006355,GO:0046983	DNA-binding transcription activator activity, RNA polymerase II-specific|DNA binding|DNA-binding transcription factor activity|nucleus|regulation of transcription, DNA-templated|protein dimerization activity
Zm00001d008451	63.1238	1.93367	0.951339	2.14077e-05	0.00013363	Up	3.76214	6.89715	4.41713	10.0023	8.98036	8.8384
Zm00001d008452	694.386	1.61521	0.69172	1.21711e-18	3.00348e-17	Up	33.576	38.3658	30.8867	46.0618	45.3653	50.8712		Sulfated surface glycoprotein 185
Zm00001d008462	20.3608	0.386213	-1.37253	0.00500334	0.0184245	Down	0.474525	0.757418	0.833025	0.184337	0.41196	0.163938	LRK10	Cysteine-rich receptor-like protein kinase 37	LBD	GO:0004674,GO:0005524,GO:0005886,GO:0016021	protein serine/threonine kinase activity|ATP binding|plasma membrane|integral component of membrane
Zm00001d008467	17.6036	0.380128	-1.39544	0.00142983	0.0060882	Down	0.449057	0.44609	0.368157	0.12274	0.138267	0.214576	LRK10	Cysteine-rich receptor-like protein kinase 37	LBD	GO:0004674,GO:0005524,GO:0005886,GO:0016021	protein serine/threonine kinase activity|ATP binding|plasma membrane|integral component of membrane
Zm00001d008477	57.4424	1.84816	0.886086	0.000157856	0.000838497	Up	0.237386	0.195744	0.194206	0.379253	0.389894	0.444198	LRK10	receptor-like kinase4	LBD	GO:0004674,GO:0005524,GO:0005886,GO:0016021	protein serine/threonine kinase activity|ATP binding|plasma membrane|integral component of membrane
Zm00001d008493	87.8414	0.486175	-1.04045	6.20962e-08	5.87948e-07	Down	1.90642	1.85697	2.03791	0.686597	1.2249	0.911968	PSS1	CDP-diacylglycerol--serine O-phosphatidyltransferase 1		GO:0003882,GO:0005634,GO:0005789,GO:0006646,GO:0006659,GO:0016021	CDP-diacylglycerol-serine O-phosphatidyltransferase activity|nucleus|endoplasmic reticulum membrane|phosphatidylethanolamine biosynthetic process|phosphatidylserine biosynthetic process|integral component of membrane	path:zma00564	Glycerophospholipid metabolism
Zm00001d008496	19.4653	1.94681	0.961112	0.0182604	0.0560391	Up	0.31082	0.285318	0.261179	0.532389	0.52285	0.360929		Glycosyltransferase family 61 protein
Zm00001d008499	21.979	2.2406	1.16389	0.00670044	0.0238183	Up	0.657609	0.408397	0.407139	1.29606	1.20126	0.672266		PAP fibrillin domain proteinexpressed protein
Zm00001d008530	467.347	1.50452	0.589301	7.78124e-11	1.04143e-09	Up	8.20719	11.2922	9.5594	14.5516	14.8538	12.7507	MHZ4	Protein ABA DEFICIENT 4 chloroplastic		GO:0009688,GO:0009941,GO:0016021,GO:0016123,GO:0031969	abscisic acid biosynthetic process|chloroplast envelope|integral component of membrane|xanthophyll biosynthetic process|chloroplast membrane
Zm00001d008548	202.578	11.6456	3.54172	9.64397e-25	3.35503e-23	Up	2.65742	2.65638	2.18454	26.7094	32.714	23.9826	WIP1	Bowman-Birk type wound-induced proteinase inhibitor WIP1		GO:0004867,GO:0005576	serine-type endopeptidase inhibitor activity|extracellular region
Zm00001d008565	941.299	2.31722	1.21239	1.90916e-52	1.68628e-50	Up	6.0389	6.72115	6.39838	13.4727	14.6213	14.1375
Zm00001d008570	65.7577	1.80314	0.850514	0.0399656	0.108418	Up	0.794733	0.321816	0.239821	0.669686	0.630466	0.949652	CBP60D	Protein SAR DEFICIENT 1		GO:0003700,GO:0005516,GO:0005634,GO:0043565,GO:0080142	DNA-binding transcription factor activity|calmodulin binding|nucleus|sequence-specific DNA binding|regulation of salicylic acid biosynthetic process
Zm00001d008579	27.0459	0.573747	-0.801513	0.0197076	0.0598629	Down	1.68531	2.05478	1.58454	0.139312	0.799535	1.11037
Zm00001d008612	21.6405	2.54527	1.34782	0.000563434	0.00264249	Up	0.359043	0.475301	0.531857	1.42518	1.21508	1.03651	At2g44920	Putative homeobox DNA-binding domain superfamily protein	WOX	GO:0009507,GO:0009534,GO:0009535,GO:0009543,GO:0009579,GO:0031977	chloroplast|chloroplast thylakoid|chloroplast thylakoid membrane|chloroplast thylakoid lumen|thylakoid|thylakoid lumen
Zm00001d008618	1507.39	0.63874	-0.6467	5.85599e-11	7.92757e-10	Down	16.0596	18.8011	16.717	9.86173	10.7033	10.8161	FDM1	Putative XH domain family protein		GO:0003677,GO:0003723,GO:0003725,GO:0009506,GO:0010569,GO:0043621,GO:0080188	DNA binding|RNA binding|double-stranded RNA binding|plasmodesma|regulation of double-strand break repair via homologous recombination|protein self-association|RNA-directed DNA methylation
Zm00001d008628	1633.85	0.61569	-0.699725	2.01756e-30	8.97476e-29	Down	18.3138	21.1155	18.6226	11.6391	10.8807	10.4594	GGT3	Gamma-glutamyltranspeptidase 3		GO:0000048,GO:0005773,GO:0005774,GO:0006520,GO:0006536,GO:0006749,GO:0006751,GO:0006805,GO:0009636,GO:0016021,GO:0016756,GO:0019344,GO:0036374,GO:0102953,GO:0103068	peptidyltransferase activity|vacuole|vacuolar membrane|cellular amino acid metabolic process|glutamate metabolic process|glutathione metabolic process|glutathione catabolic process|xenobiotic metabolic process|response to toxic substance|integral component of membrane|glutathione gamma-glutamylcysteinyltransferase activity|cysteine biosynthetic process|glutathione hydrolase activity|hypoglycin A …	path:zma00430,path:zma00460,path:zma00480,path:zma00590	Taurine and hypotaurine metabolism|Cyanoamino acid metabolism|Glutathione metabolism|Arachidonic acid metabolism
Zm00001d008642	737.665	1.61582	0.692266	2.1189e-19	5.45732e-18	Up	11.8066	11.1327	10.0456	15.6643	17.3668	16.45	SCPL26	Serine carboxypeptidase-like 27		GO:0004185,GO:0005576,GO:0005773,GO:0051603	serine-type carboxypeptidase activity|extracellular region|vacuole|proteolysis involved in cellular protein catabolic process
Zm00001d008674	384.067	0.356671	-1.48733	6.55169e-30	2.86861e-28	Down	3.74255	4.21764	3.72156	1.50224	0.93258	1.0981	Os02g0139700	Cycloartenol synthase		GO:0016871	cycloartenol synthase activity	path:zma00100	Steroid biosynthesis
Zm00001d008681	19.0206	3.78885	1.92176	3.91128e-05	0.000233405	Up	0.595249	0.641359	0.538011	0.394613	1.75589	2.77036		Ultraviolet-B-repressible protein
Zm00001d008700	157.481	0.567091	-0.818348	1.59362e-08	1.62376e-07	Down	2.78624	2.76675	2.62475	1.74855	1.27085	1.4288	TAR2	vanishing tassel2		GO:0009851,GO:0016846,GO:0050362	auxin biosynthetic process|carbon-sulfur lyase activity|L-tryptophan:2-oxoglutarate aminotransferase activity	path:zma00380	Tryptophan metabolism
Zm00001d008715	32.3447	0.566747	-0.819224	0.00890078	0.0304839	Down	0.385648	0.504356	0.402686	0.187181	0.224583	0.263734	RGI3	Putative leucine-rich repeat receptor protein kinase family protein	LBD
Zm00001d008730	242.267	1.50073	0.585666	8.45244e-07	6.75095e-06	Up	7.13969	6.66504	4.93219	9.35129	7.95279	8.47772	ATS3A	seed gene 3		GO:0005576,GO:0009506	extracellular region|plasmodesma
Zm00001d008734	946.016	1.68391	0.751813	3.17644e-26	1.18581e-24	Up	12.6742	15.6931	13.6458	21.8468	21.5762	21.9684	HY5	Putative bZIP transcription factor superfamily protein	bZIP	GO:0003700,GO:0005634,GO:0009585,GO:0010017,GO:0010099,GO:0010114,GO:0010218,GO:0043565	DNA-binding transcription factor activity|nucleus|red, far-red light phototransduction|red or far-red light signaling pathway|regulation of photomorphogenesis|response to red light|response to far red light|sequence-specific DNA binding	path:zma04712	Circadian rhythm - plant
Zm00001d008750	127.449	0.40283	-1.31176	8.08815e-16	1.65926e-14	Down	5.76841	5.78274	5.38376	2.26105	1.77209	2.1742	At2g35615	Aspartic proteinase CDR1		GO:0004190,GO:0005576,GO:0006508,GO:0030163	aspartic-type endopeptidase activity|extracellular region|proteolysis|protein catabolic process
Zm00001d008756	1334.84	1.81964	0.863654	9.50132e-37	5.33344e-35	Up	22.4456	26.3475	21.3049	37.8235	34.7795	40.9592	AT7	HXXXD-type acyl-transferase family protein		GO:0016747	transferase activity, transferring acyl groups other than amino-acyl groups
Zm00001d008773	15.0229	1.91458	0.937025	0.0433007	0.115957	Up	0.219054	0.316454	0.117798	0.467378	0.254857	0.403878
Zm00001d008779	382.329	1.6486	0.721238	2.59999e-12	3.98481e-11	Up	7.96772	7.01148	7.52733	11.5297	10.6746	11.5704	LRX3	Leucine-rich repeat extensin-like protein 3		GO:0005199,GO:0005576,GO:0005618,GO:0009505,GO:0009506,GO:0071555	structural constituent of cell wall|extracellular region|cell wall|plant-type cell wall|plasmodesma|cell wall organization
Zm00001d008793	209.924	0.488201	-1.03445	4.25632e-14	7.63323e-13	Down	9.91326	9.44866	9.95068	4.24682	4.13136	4.99153	WRKY50	Probable WRKY transcription factor 50	WRKY	GO:0003700,GO:0005634,GO:0009867,GO:0043565,GO:0050832	DNA-binding transcription factor activity|nucleus|jasmonic acid mediated signaling pathway|sequence-specific DNA binding|defense response to fungus
Zm00001d008794	69.2497	1.63267	0.707229	0.00161979	0.00681185	Up	0.646424	1.0381	0.697816	1.02186	1.35915	1.35173	WRKY61	Putative WRKY DNA-binding domain superfamily protein	WRKY	GO:0003700,GO:0005634,GO:0043565	DNA-binding transcription factor activity|nucleus|sequence-specific DNA binding
Zm00001d008795	1317	2.1056	1.07423	5.72005e-61	6.2168e-59	Up	18.9927	19.8499	18.7599	37.0128	38.3078	40.9684		UDP-glycosyltransferase 74B1		GO:0000166,GO:0008194,GO:0016758,GO:0098754	nucleotide binding|UDP-glycosyltransferase activity|transferase activity, transferring hexosyl groups|detoxification
Zm00001d008803	12.4954	0.473357	-1.079	0.0389618	0.106146	Down	0.351954	0.381158	0.180103	0.118585	0.113527	0.165423
Zm00001d008805	140.417	1.64794	0.720662	2.48572e-06	1.84511e-05	Up	2.094	1.78906	2.06045	3.05344	2.97647	2.99616	NDL2			GO:0005737,GO:0040008,GO:2000012	cytoplasm|regulation of growth|regulation of auxin polar transport
Zm00001d008808	678.27	2.81092	1.49104	2.29459e-74	3.60599e-72	Up	8.05174	8.92054	8.27158	22.7381	22.3277	21.9535	MYBS3	Putative MYB DNA-binding domain superfamily protein	MYB_related	GO:0000122,GO:0000976,GO:0003700,GO:0005634,GO:0009646,GO:0009651,GO:0009723,GO:0009733,GO:0009737,GO:0009739,GO:0009744,GO:0009751,GO:0009753,GO:0010150,GO:0010252,GO:0030307,GO:0045892,GO:0046686,GO:0046872,GO:0048527,GO:0090697,GO:2000469	negative regulation of transcription by RNA polymerase II|transcription regulatory region sequence-specific DNA binding|DNA-binding transcription factor activity|nucleus|response to absence of light|response to salt stress|response to ethylene|response to auxin|response to abscisic acid|response to gibberellin|response to sucrose|response to salicylic acid|response to jasmonic acid|leaf senescenc…
Zm00001d008819	23.4544	1.847	0.885187	0.017054	0.0528288	Up	0.404969	0.38957	0.36348	0.72943	0.569069	0.845494		IQ-domain 25
Zm00001d008825	41.8057	0.611927	-0.708568	0.00997371	0.0335217	Down	2.72408	3.69364	1.5792	1.17161	2.8055	2.18002
Zm00001d008837	2.93851	0.12901	-2.95444	0.0443079	0.118199	Down	0.0815492	0.0589169	0.243361	0	0	0.051674	CYP96A15	cytochrome P450 family 96 subfamily A polypeptide 1		GO:0005506,GO:0005783,GO:0005789,GO:0010025,GO:0016021,GO:0020037,GO:0080133	iron ion binding|endoplasmic reticulum|endoplasmic reticulum membrane|wax biosynthetic process|integral component of membrane|heme binding|midchain alkane hydroxylase activity
Zm00001d008843	301.268	2.48752	1.31471	2.32864e-32	1.12928e-30	Up	13.6774	13.4912	14.0586	33.0791	32.6574	32.6485	GRXS2	Grx_A2-glutaredoxin subgroup III		GO:0005737,GO:0009055,GO:0015035,GO:0045454,GO:0046872,GO:0051537	cytoplasm|electron transfer activity|protein disulfide oxidoreductase activity|cell redox homeostasis|metal ion binding|2 iron, 2 sulfur cluster binding
Zm00001d008844	132.274	2.58777	1.37171	1.25945e-17	2.90232e-16	Up	2.39534	2.60614	1.56007	2.69354	3.49196	2.95346
Zm00001d008880	50.1709	0.545187	-0.875178	0.0018543	0.00768005	Down	0.54645	0.496585	0.562085	0.246181	0.366188	0.272572			GRAS	GO:0005743,GO:0006122,GO:0008121,GO:0070469	mitochondrial inner membrane|mitochondrial electron transport, ubiquinol to cytochrome c|ubiquinol-cytochrome-c reductase activity|respiratory chain
Zm00001d008907	1459.46	1.69854	0.764295	5.66459e-34	2.89357e-32	Up	19.744	22.8983	23.2543	36.7197	34.4935	36.4029	CID9	Polyadenylate-binding protein-interacting protein 9		GO:0003723,GO:0005634	RNA binding|nucleus
Zm00001d008923	889.308	1.50588	0.590608	2.78117e-16	5.83037e-15	Up	58.2835	62.4123	57.313	87.7809	80.9272	85.3024
Zm00001d008924	15.5535	0.347613	-1.52445	0.00110833	0.00486318	Down	1.29997	0.694607	1.6043	0.79008	0.251176	0.635358	FOS1	FON2 SPARE1		GO:0005576,GO:0007275,GO:0030154	extracellular region|multicellular organism development|cell differentiation
Zm00001d008933	117.431	0.643081	-0.636928	0.00011654	0.000635559	Down	3.56618	2.90354	3.24628	2.26439	1.81878	2.22723
Zm00001d008941	180.157	0.621354	-0.686514	4.67444e-07	3.89736e-06	Down	2.06011	1.95326	1.68215	1.38531	0.980165	1.09739	ATX4	Histone-lysine N-methyltransferase ATX3		GO:0005634,GO:0018024,GO:0046872,GO:0051571	nucleus|histone-lysine N-methyltransferase activity|metal ion binding|positive regulation of histone H3-K4 methylation
Zm00001d008952	35.9156	0.326997	-1.61265	2.88078e-06	2.11734e-05	Down	0.554955	0.898853	0.659309	0.357122	0.159395	0.0823903	GLU5	Endoglucanase 6		GO:0005576,GO:0008810,GO:0030245,GO:0030246,GO:0071555	extracellular region|cellulase activity|cellulose catabolic process|carbohydrate binding|cell wall organization	path:zma00500	Starch and sucrose metabolism
Zm00001d008954	557.218	3.05044	1.60902	7.41396e-64	8.73964e-62	Up	1.7455	1.81533	1.93831	4.44895	5.79725	5.04995	At1g65750	Ectonucleotide pyrophosphatase/phosphodiesterase family member 3		GO:0003676,GO:0004523,GO:0046872	nucleic acid binding|RNA-DNA hybrid ribonuclease activity|metal ion binding
Zm00001d008957	306.48	1.57994	0.659871	9.24874e-10	1.09785e-08	Up	3.25882	3.90503	3.33455	5.35255	4.71081	5.61377	GH3.5	Indole-3-acetic acid-amido synthetase GH3.6		GO:0005773,GO:0009416,GO:0009585,GO:0009611,GO:0009627,GO:0009640,GO:0009694,GO:0009733,GO:0009864,GO:0010119,GO:0010193,GO:0031348,GO:0040008,GO:0070566,GO:0080123,GO:2000377	vacuole|response to light stimulus|red, far-red light phototransduction|response to wounding|systemic acquired resistance|photomorphogenesis|jasmonic acid metabolic process|response to auxin|induced systemic resistance, jasmonic acid mediated signaling pathway|regulation of stomatal movement|response to ozone|negative regulation of defense response|regulation of growth|adenylyltransferase activit…	path:zma04075	Plant hormone signal transduction
Zm00001d008965	513.371	2.13353	1.09325	8.77587e-35	4.59781e-33	Up	3.55314	4.00841	3.7771	7.00323	8.09149	6.94942	At4g23740	Putative inactive receptor-like protein kinase	LBD
Zm00001d008999	116.127	2.73743	1.45282	2.32556e-17	5.29539e-16	Up	1.96488	2.34868	2.00486	4.76803	4.41788	4.78153		Thioesterase superfamily protein
Zm00001d009060	647.437	2.07169	1.0508	5.40325e-38	3.13051e-36	Up	4.57671	4.34789	4.41985	8.51976	8.65186	8.7654	Xyl1	Probable beta-D-xylosidase 5		GO:0005576,GO:0009044,GO:0045493,GO:0046556	extracellular region|xylan 1,4-beta-xylosidase activity|xylan catabolic process|alpha-L-arabinofuranosidase activity	path:zma00520	Amino sugar and nucleotide sugar metabolism
Zm00001d009063	8.98688	4.00642	2.00231	0.00202326	0.00828468	Up	0.0680172	0.0481009	0.103962	0.323576	0.188651	0.344723	At1g09380	WAT1-related protein		GO:0005886,GO:0016021,GO:0022857	plasma membrane|integral component of membrane|transmembrane transporter activity
Zm00001d009083	217.957	1.52669	0.610407	1.00813e-06	7.94093e-06	Up	6.48075	7.72552	6.4029	8.42337	8.4432	6.76382		Binding protein
Zm00001d009084	1478.04	2.33393	1.22276	1.85657e-82	3.25154e-80	Up	25.4471	29.0056	25.8377	55.5721	59.2457	58.7407	CRG1	S-adenosyl-L-methionine-dependent methyltransferases superfamily protein		GO:0003729,GO:0005737,GO:0008168,GO:0008757,GO:0055088	mRNA binding|cytoplasm|methyltransferase activity|S-adenosylmethionine-dependent methyltransferase activity|lipid homeostasis
Zm00001d009085	111.347	1.96933	0.977703	1.06892e-08	1.10867e-07	Up	1.33807	1.04723	0.985802	1.74167	2.21858	1.89727	Os03g0832400		FAR1	GO:0004722,GO:0046872	protein serine/threonine phosphatase activity|metal ion binding
Zm00001d009103	1535.5	2.00123	1.00088	7.06524e-58	7.0306e-56	Up	40.2674	42.2384	36.0872	75.3231	72.0691	73.8157	ERF071	Ethylene-responsive factor-like protein 1%253B Putative AP2/EREBP transcription factor superfamily protein	ERF	GO:0003677,GO:0003700,GO:0005634,GO:0009873,GO:0034059,GO:2000280	DNA binding|DNA-binding transcription factor activity|nucleus|ethylene-activated signaling pathway|response to anoxia|regulation of root development
Zm00001d009106	123.637	1.82327	0.866525	5.45478e-06	3.79876e-05	Up	1.8607	3.95652	2.48217	4.44445	4.1116	3.18868	ATL61	Putative RING zinc finger domain superfamily protein	HB-other	GO:0016021,GO:0016567,GO:0016740,GO:0046872	integral component of membrane|protein ubiquitination|transferase activity|metal ion binding
Zm00001d009110	4.82891	6.41553	2.68157	0.00540184	0.0197214	Up	0.07331	0	0.0342433	0.282107	0.274131	0.284056	C/VIF2	Pectinesterase inhibitor		GO:0004857,GO:0005773,GO:0043086,GO:0080167	enzyme inhibitor activity|vacuole|negative regulation of catalytic activity|response to karrikin
Zm00001d009117	431.08	0.635107	-0.654929	2.38683e-12	3.67793e-11	Down	7.59765	6.04458	9.57933	3.33761	4.3782	3.21839	RPL29B	60S ribosomal protein L29		GO:0002181,GO:0003735,GO:0022625	cytoplasmic translation|structural constituent of ribosome|cytosolic large ribosomal subunit	path:zma03010	Ribosome
Zm00001d009118	5860.85	7.23068	2.85413	0	0	Up	58.2368	57.3097	62.8122	426.337	406.625	407.392	PHOS34	Adenine nucleotide alpha hydrolases-like superfamily protein		GO:0002238,GO:0005524,GO:0009507	response to molecule of fungal origin|ATP binding|chloroplast
Zm00001d009138	90.5707	2.76359	1.46654	3.3866e-14	6.13089e-13	Up	1.87496	0.931483	1.2489	3.61981	3.40716	3.35768	PER1	Peroxidase 64		GO:0004601,GO:0005576,GO:0005773,GO:0006979,GO:0009505,GO:0009506,GO:0020037,GO:0042744,GO:0046872	peroxidase activity|extracellular region|vacuole|response to oxidative stress|plant-type cell wall|plasmodesma|heme binding|hydrogen peroxide catabolic process|metal ion binding	path:zma00940	Phenylpropanoid biosynthesis
Zm00001d009146	16563.2	1.62278	0.698463	1.55992e-51	1.34676e-49	Up	175.129	188.229	185.097	270.534	275.78	270.651	SAM2	S-adenosylmethionine synthase		GO:0004478,GO:0005524,GO:0005829,GO:0006556,GO:0006730,GO:0046872	methionine adenosyltransferase activity|ATP binding|cytosol|S-adenosylmethionine biosynthetic process|one-carbon metabolic process|metal ion binding	path:zma00270	Cysteine and methionine metabolism
Zm00001d009160	2333.63	1.61081	0.687782	4.38588e-34	2.24412e-32	Up	26.649	28.3089	27.9008	42.7528	39.5915	43.0513		sequence-specific DNA binding transcription factors	Trihelix
Zm00001d009161	176.937	0.631456	-0.663246	1.18709e-06	9.26485e-06	Down	1.95211	1.91665	2.49811	1.38154	1.56918	1.14288	UBF9	CONTAINS InterPro DOMAIN/s: Craniofacial development protein 1/Bucentaur (InterPro:IPR011421); Has 333 Blast hits to 324 proteins in 149 species: Archae - 0; Bacteria - 18; Metazoa - 117; Fungi - 96; Plants - 49; Viruses - 0; Other Eukaryotes - 53 ( /.../: NCBI BLink).		GO:0003735,GO:0005634,GO:0005737,GO:0005840,GO:0006412,GO:0016567,GO:0019941,GO:0031386,GO:0031625,GO:0046872	structural constituent of ribosome|nucleus|cytoplasm|ribosome|translation|protein ubiquitination|modification-dependent protein catabolic process|protein tag|ubiquitin protein ligase binding|metal ion binding
Zm00001d009184	3.67161	6.46591	2.69285	0.030188	0.0858604	Up	0.160821	0	0.0730232	0.151808	0.208634	0.378918	MYB77	Putative MYB DNA-binding domain superfamily protein	MYB	GO:0003700,GO:0005634,GO:0006355,GO:0009723,GO:0009751,GO:0010200,GO:0010929,GO:0043565,GO:0048527	DNA-binding transcription factor activity|nucleus|regulation of transcription, DNA-templated|response to ethylene|response to salicylic acid|response to chitin|positive regulation of auxin mediated signaling pathway|sequence-specific DNA binding|lateral root development
Zm00001d009210	19.7814	0.436808	-1.19493	0.0035517	0.0136309	Down	0.45424	0.45037	0.318521	0.159228	0.238428	0.221356	ERDJ3B	DnaJ protein ERDJ3B	TCP	GO:0005788,GO:0006457,GO:0051082	endoplasmic reticulum lumen|protein folding|unfolded protein binding	path:zma04141	Protein processing in endoplasmic reticulum
Zm00001d009222	6.64833	3.52428	1.81733	0.0162142	0.0506471	Up	0.0289636	0.0309688	0.0665137	0.124253	0.147481	0.110405	AVP1	Pyrophosphate-energized vacuolar membrane proton pump 1		GO:0000325,GO:0004427,GO:0005739,GO:0005773,GO:0005774,GO:0005794,GO:0005886,GO:0009414,GO:0009507,GO:0009651,GO:0009678,GO:0009705,GO:0009926,GO:0009941,GO:0010008,GO:0010248,GO:0016020,GO:0016021,GO:0046872,GO:0048366,GO:1902600	plant-type vacuole|inorganic diphosphatase activity|mitochondrion|vacuole|vacuolar membrane|Golgi apparatus|plasma membrane|response to water deprivation|chloroplast|response to salt stress|hydrogen-translocating pyrophosphatase activity|plant-type vacuole membrane|auxin polar transport|chloroplast envelope|endosome membrane|establishment or maintenance of transmembrane electrochemical gradient|m…	path:zma00190	Oxidative phosphorylation
Zm00001d009243	208.708	0.55369	-0.85285	2.3861e-11	3.35928e-10	Down	1.69295	1.77451	1.84852	0.860784	0.880695	1.1168	ABCC14	ABC transporter C family member 4		GO:0000325,GO:0005524,GO:0005773,GO:0005774,GO:0005794,GO:0008559,GO:0016020,GO:0016021,GO:0042626,GO:0055085	plant-type vacuole|ATP binding|vacuole|vacuolar membrane|Golgi apparatus|xenobiotic transmembrane transporting ATPase activity|membrane|integral component of membrane|ATPase activity, coupled to transmembrane movement of substances|transmembrane transport
Zm00001d009309	4185.27	2.04622	1.03296	2.27364e-84	4.14899e-82	Up	46.2497	45.3706	46.9467	86.8711	83.8195	86.959	XTH22	Xyloglucan endotransglucosylase/hydrolase protein 14		GO:0004553,GO:0005618,GO:0005794,GO:0009408,GO:0009409,GO:0009612,GO:0009664,GO:0009733,GO:0009741,GO:0010411,GO:0016762,GO:0042546,GO:0048046	hydrolase activity, hydrolyzing O-glycosyl compounds|cell wall|Golgi apparatus|response to heat|response to cold|response to mechanical stimulus|plant-type cell wall organization|response to auxin|response to brassinosteroid|xyloglucan metabolic process|xyloglucan:xyloglucosyl transferase activity|cell wall biogenesis|apoplast	path:zma04075	Plant hormone signal transduction
Zm00001d009327	25.0367	0.56345	-0.827642	0.0205287	0.0620192	Down	0.630028	0.79946	0.984563	0.936242	0.377292	0.390647	RPS4			GO:0003735,GO:0006412,GO:0019843,GO:0022627	structural constituent of ribosome|translation|rRNA binding|cytosolic small ribosomal subunit
Zm00001d009328	953.332	1.56349	0.644774	7.04798e-13	1.14293e-11	Up	14.2904	14.7692	13.6797	22.9424	18.5145	20.8852		Glycosyltransferase
Zm00001d009331	53.703	1.8577	0.893518	0.000239306	0.00122282	Up	0	0.705301	0.505008	0.500633	0.643058	0.675977	EDR2L			GO:0005789,GO:0005886,GO:0006952,GO:0008289,GO:0010008,GO:0016021	endoplasmic reticulum membrane|plasma membrane|defense response|lipid binding|endosome membrane|integral component of membrane
Zm00001d009374	135.219	0.595566	-0.747668	1.49809e-06	1.14989e-05	Down	2.8257	2.37927	2.33069	1.31349	1.42617	1.46312	MCM4	DNA replication licensing factor MCM4		GO:0000347,GO:0003677,GO:0003678,GO:0005524,GO:0005829,GO:0006270,GO:0007049,GO:0042555,GO:0046872	THO complex|DNA binding|DNA helicase activity|ATP binding|cytosol|DNA replication initiation|cell cycle|MCM complex|metal ion binding	path:zma03030	DNA replication
Zm00001d009402	7.62906	0.181224	-2.46415	0.000764529	0.0034838	Down	0.409245	0.731179	0.388813	0.176305	0.0427232	0.0893349		Dynein light chain type 1 family protein		GO:0003774,GO:0005874,GO:0005930,GO:0007017,GO:0030286,GO:0031514,GO:0044458,GO:0097014	motor activity|microtubule|axoneme|microtubule-based process|dynein complex|motile cilium|motile cilium assembly|ciliary plasm
Zm00001d009435	231.761	4.23728	2.08314	2.94625e-57	2.89422e-55	Up	1.72316	1.95131	1.56211	8.92095	7.69573	8.31749	MYB2	Transcription factor MYB86	MYB	GO:0003677,GO:0005634	DNA binding|nucleus
Zm00001d009447	284.628	0.605182	-0.724559	7.91096e-11	1.05787e-09	Down	3.11936	3.42146	2.93653	2.15351	1.54985	1.93401	ABCB11	ABC transporter B family member 9		GO:0005524,GO:0005886,GO:0009506,GO:0010329,GO:0010540,GO:0016021,GO:0042626	ATP binding|plasma membrane|plasmodesma|auxin efflux transmembrane transporter activity|basipetal auxin transport|integral component of membrane|ATPase activity, coupled to transmembrane movement of substances	path:zma02010	ABC transporters
Zm00001d009484	26.4127	1.87167	0.904329	0.00985134	0.0331593	Up	0.450414	0.538002	0.560157	0.663119	0.878312	1.04987	UGT84A13	Indole-3-acetate beta-glucosyltransferase		GO:0047913	gallate 1-beta-glucosyltransferase activity
Zm00001d009493	46.6367	0.575625	-0.796798	0.00227532	0.00919642	Down	2.2896	2.46537	1.89517	1.05884	1.60463	1.15271	ASF1B	Probable histone chaperone ASF1A		GO:0000724,GO:0005634,GO:0005737,GO:0006333,GO:0008361,GO:0009294,GO:0010091,GO:0031567,GO:0051301	double-strand break repair via homologous recombination|nucleus|cytoplasm|chromatin assembly or disassembly|regulation of cell size|DNA mediated transformation|trichome branching|mitotic cell size control checkpoint|cell division
Zm00001d009497	295.825	1.55717	0.638928	4.03314e-09	4.41628e-08	Up	1.32026	1.28192	1.14341	1.82409	2.18197	1.78744	PSS2	CDP-diacylglycerol--serine O-phosphatidyltransferase 1		GO:0003882,GO:0005789,GO:0006646,GO:0006659,GO:0016021	CDP-diacylglycerol-serine O-phosphatidyltransferase activity|endoplasmic reticulum membrane|phosphatidylethanolamine biosynthetic process|phosphatidylserine biosynthetic process|integral component of membrane	path:zma00564	Glycerophospholipid metabolism
Zm00001d009567	6743.43	1.63668	0.710769	1.79888e-48	1.43578e-46	Up	161.575	157.864	165.194	251.68	237.075	249.402	FLA13	Fasciclin-like arabinogalactan protein 7		GO:0005794,GO:0005886,GO:0009505,GO:0009506,GO:0009834,GO:0031225,GO:0046658	Golgi apparatus|plasma membrane|plant-type cell wall|plasmodesma|plant-type secondary cell wall biogenesis|anchored component of membrane|anchored component of plasma membrane
Zm00001d009568	79.6513	1.63926	0.713041	0.000360154	0.00177067	Up	1.86237	2.3374	1.05623	1.89265	3.21645	2.01274	GRXS9	Glutaredoxin-C9		GO:0005634,GO:0005737,GO:0009055,GO:0015035,GO:0045454,GO:0046872,GO:0051537	nucleus|cytoplasm|electron transfer activity|protein disulfide oxidoreductase activity|cell redox homeostasis|metal ion binding|2 iron, 2 sulfur cluster binding
Zm00001d009594	3931.59	0.661536	-0.596109	5.7259e-31	2.6193e-29	Down	64.7866	66.8511	64.2758	40.3287	42.3632	41.5374	Os05g0567100	Aspartic proteinase A1		GO:0004190,GO:0005773,GO:0006508,GO:0006629,GO:0030163	aspartic-type endopeptidase activity|vacuole|proteolysis|lipid metabolic process|protein catabolic process
Zm00001d009610	21.9057	0.5583	-0.840888	0.0288491	0.082581	Down	0.274763	0.209126	0.267754	0.0934074	0.231546	0.173908	SPAC869.04	Acetamidase/Formamidase family protein		GO:0004328,GO:0005634,GO:0005829	formamidase activity|nucleus|cytosol	path:zma00460,path:zma00630,path:zma00910	Cyanoamino acid metabolism|Glyoxylate and dicarboxylate metabolism|Nitrogen metabolism
Zm00001d009619	39.085	1.82228	0.865744	0.00239464	0.00961147	Up	0.363955	0.585093	0.435844	1.41415	0.798579	0.745988	WRKY30	Putative WRKY DNA-binding domain superfamily protein	WRKY	GO:0003700,GO:0005634,GO:0005737,GO:0009751,GO:0010150,GO:0010193,GO:0042542,GO:0043565,GO:0044212	DNA-binding transcription factor activity|nucleus|cytoplasm|response to salicylic acid|leaf senescence|response to ozone|response to hydrogen peroxide|sequence-specific DNA binding|transcription regulatory region DNA binding
Zm00001d009622	11.9491	0.415881	-1.26576	0.017777	0.0547147	Down	0.825236	0.836677	0.616051	0.459234	0.121798	0.129768	ERF061	Putative AP2/EREBP transcription factor superfamily protein	ERF	GO:0003677,GO:0003700,GO:0005634,GO:0009873,GO:0010200	DNA binding|DNA-binding transcription factor activity|nucleus|ethylene-activated signaling pathway|response to chitin
Zm00001d009628	25.2524	1.69322	0.759766	0.0336576	0.0941474	Up	0.387833	0.909097	1.06865	1.46127	1.23667	0.964495	AGL61	DNA binding protein%253B Putative MADS-box transcription factor family protein	M-type_MADS	GO:0000977,GO:0000982,GO:0003700,GO:0005634,GO:0007275,GO:0008134,GO:0009559,GO:0043078,GO:0043565,GO:0044212,GO:0045944,GO:0046983	RNA polymerase II regulatory region sequence-specific DNA binding|transcription factor activity, RNA polymerase II proximal promoter sequence-specific DNA binding|DNA-binding transcription factor activity|nucleus|multicellular organism development|transcription factor binding|embryo sac central cell differentiation|polar nucleus|sequence-specific DNA binding|transcription regulatory region DNA bi…
Zm00001d009631	3957.32	2.87573	1.52393	6.50897e-183	4.24454e-180	Up	13.3696	13.2261	14.0411	37.7343	39.8323	37.6664	ura7	CTP synthase family protein		GO:0003883,GO:0005524,GO:0005737,GO:0005829,GO:0006207,GO:0006541,GO:0044210	CTP synthase activity|ATP binding|cytoplasm|cytosol|'de novo' pyrimidine nucleobase biosynthetic process|glutamine metabolic process|'de novo' CTP biosynthetic process	path:zma00240	Pyrimidine metabolism
Zm00001d009637	43.7912	2.26951	1.18238	1.26679e-05	8.27315e-05	Up	3.99093	1.5483	0	5.92619	7.2589	3.0004
Zm00001d009646	168.88	0.28317	-1.82026	7.79227e-35	4.08948e-33	Down	6.74397	6.80109	6.6507	1.66832	1.66404	1.71584	GAI	scarecrow-like1	GRAS	GO:0003700,GO:0003713,GO:0005634,GO:0006808,GO:0007275,GO:0009723,GO:0009737,GO:0009739,GO:0009740,GO:0009863,GO:0009867,GO:0009938,GO:0009939,GO:0010187,GO:0010218,GO:0010233,GO:0010336,GO:0010628,GO:0010629,GO:0033206,GO:0042538,GO:0043565,GO:1900033,GO:1903508,GO:1905614,GO:1905622,GO:2000033,GO:2000377	DNA-binding transcription factor activity|transcription coactivator activity|nucleus|regulation of nitrogen utilization|multicellular organism development|response to ethylene|response to abscisic acid|response to gibberellin|gibberellic acid mediated signaling pathway|salicylic acid mediated signaling pathway|jasmonic acid mediated signaling pathway|negative regulation of gibberellic acid mediat…
Zm00001d009648	19.531	0.361583	-1.4676	0.000388911	0.00189503	Down	0.890327	1.28424	2.21286	0.432619	0	0.866892		Oleosin Bn-V		GO:0012511,GO:0016021	monolayer-surrounded lipid storage body|integral component of membrane
Zm00001d009660	4190.32	1.90172	0.927303	6.67391e-73	9.97798e-71	Up	54.1544	60.6472	54.0288	104.958	104.69	101.306	STY13	Protein kinase superfamily protein	LBD	GO:0004674,GO:0004712,GO:0004713,GO:0005524,GO:0005886,GO:0006468,GO:0010344	protein serine/threonine kinase activity|protein serine/threonine/tyrosine kinase activity|protein tyrosine kinase activity|ATP binding|plasma membrane|protein phosphorylation|seed oilbody biogenesis
Zm00001d009666	279.602	1.788	0.838347	1.11433e-13	1.92019e-12	Up	4.21276	3.87537	4.74864	7.05197	7.27855	7.37768	SNL6	NAD(P)-binding Rossmann-fold superfamily protein		GO:0003854,GO:0006694,GO:0009809,GO:0016491,GO:0016616,GO:0042742	3-beta-hydroxy-delta5-steroid dehydrogenase activity|steroid biosynthetic process|lignin biosynthetic process|oxidoreductase activity|oxidoreductase activity, acting on the CH-OH group of donors, NAD or NADP as acceptor|defense response to bacterium
Zm00001d009717	2726.6	0.601735	-0.7328	2.55862e-30	1.13323e-28	Down	67.7505	72.9194	70.4394	39.2047	40.4821	39.6676	GSVIVT00026920001	Pectin lyase-like superfamily protein		GO:0004650,GO:0005975,GO:0016021	polygalacturonase activity|carbohydrate metabolic process|integral component of membrane
Zm00001d009718	221.157	0.560108	-0.836222	1.76026e-11	2.51165e-10	Down	11.6954	11.5576	11.516	6.51156	4.89076	6.2429
Zm00001d009773	1537.83	0.544199	-0.877793	3.52049e-45	2.56904e-43	Down	47.6168	49.968	47.7027	24.4465	24.2784	25.4513	CO3	CCT motif family protein	NF-YB	GO:0003677,GO:0005634,GO:0008270,GO:0009908,GO:0009909,GO:0048577	DNA binding|nucleus|zinc ion binding|flower development|regulation of flower development|negative regulation of short-day photoperiodism, flowering
Zm00001d009774	2367.95	0.655604	-0.609103	1.09808e-17	2.54578e-16	Down	76.0496	84.4497	75.7758	48.1636	49.8073	51.5815	NDK4	Nucleoside diphosphate kinase		GO:0004550,GO:0005524,GO:0005739,GO:0005758,GO:0006183,GO:0006228,GO:0006241,GO:0008270,GO:0009543	nucleoside diphosphate kinase activity|ATP binding|mitochondrion|mitochondrial intermembrane space|GTP biosynthetic process|UTP biosynthetic process|CTP biosynthetic process|zinc ion binding|chloroplast thylakoid lumen	path:zma00230,path:zma00240,path:zma04016	Purine metabolism|Pyrimidine metabolism|MAPK signaling pathway - plant
Zm00001d009801	102.909	0.416443	-1.26381	2.16841e-12	3.35485e-11	Down	1.92089	1.49261	1.47186	0.803416	0.771514	0.816226	NIK3	Protein NSP-INTERACTING KINASE 3	LBD
Zm00001d009811	114.789	0.506608	-0.98106	5.87463e-09	6.31539e-08	Down	3.28514	2.40211	3.05457	1.36623	1.49448	1.40563	NET4A	Protein NETWORKED 4A		GO:0005774,GO:0051015	vacuolar membrane|actin filament binding
Zm00001d009826	52.6787	0.558688	-0.839884	0.0046351	0.01723	Down	3.43148	6.14948	3.05988	3.86957	2.14741	1.34209
Zm00001d009837	1188.99	1.54116	0.624019	4.13644e-21	1.1631e-19	Up	7.17211	7.40339	6.88742	10.1026	10.4247	10.5415	RFI2	RING/U-box superfamily protein		GO:0004842,GO:0005634,GO:0007623,GO:0009585,GO:0009908,GO:0010114,GO:0010218,GO:0010468,GO:0010629,GO:0046872,GO:0090227,GO:2000028	ubiquitin-protein transferase activity|nucleus|circadian rhythm|red, far-red light phototransduction|flower development|response to red light|response to far red light|regulation of gene expression|negative regulation of gene expression|metal ion binding|regulation of red or far-red light signaling pathway|regulation of photoperiodism, flowering
Zm00001d009858	8010.28	3.72661	1.89786	1.92154e-306	3.27184e-303	Up	40.0086	37.2919	40.3487	129.062	133.451	140.012	CYP73A14	Trans-cinnamate 4-monooxygenase		GO:0004497,GO:0005506,GO:0016705,GO:0020037	monooxygenase activity|iron ion binding|oxidoreductase activity, acting on paired donors, with incorporation or reduction of molecular oxygen|heme binding	path:zma00130,path:zma00360,path:zma00940,path:zma00941,path:zma00945	Ubiquinone and other terpenoid-quinone biosynthesis|Phenylalanine metabolism|Phenylpropanoid biosynthesis|Flavonoid biosynthesis|Stilbenoid, diarylheptanoid and gingerol biosynthesis
Zm00001d009888	430.411	0.575627	-0.796794	3.16794e-17	7.13404e-16	Down	16.5828	16.1675	15.2405	8.6681	8.82409	9.32185	pri1	DNA primase		GO:0000790,GO:0003697,GO:0003896,GO:0005634,GO:0005658,GO:0005737,GO:0006269,GO:0046872,GO:1902981	nuclear chromatin|single-stranded DNA binding|DNA primase activity|nucleus|alpha DNA polymerase:primase complex|cytoplasm|DNA replication, synthesis of RNA primer|metal ion binding|synthesis of RNA primer involved in mitotic DNA replication	path:zma00230,path:zma00240,path:zma03030	Purine metabolism|Pyrimidine metabolism|DNA replication
Zm00001d009891	75.5678	1.72224	0.784284	0.000127191	0.000688862	Up	2.55086	2.01465	1.80267	3.53395	2.7727	3.47016
Zm00001d009902	135.593	0.347039	-1.52683	1.67403e-21	4.80856e-20	Down	8.28449	12.0177	11.0484	3.8574	2.43371	3.38404	At5g01610	DUF538 family protein
Zm00001d009921	13.1444	2.32075	1.21459	0.0161492	0.0504749	Up	0.0985725	0.0984229	0.182674	0.655323	0.174978	0.471687
Zm00001d009929	12.8059	2.37962	1.25073	0.0281508	0.0808615	Up	0.0589813	0.250075	0.239519	0.520496	0.478199	0.274885	OsI_19898	Beta-propeller domain of methanol dehydrogenase type%253B Beta-propeller domains of methanol dehydrogenase type		GO:0009535,GO:0016021	chloroplast thylakoid membrane|integral component of membrane
Zm00001d009932	33.8242	0.564612	-0.824668	0.0482468	0.126678	Down	1.6216	1.41389	2.76278	0.629676	0.71757	1.20172	PM19L	Plasma membrane associated protein		GO:0016021	integral component of membrane
Zm00001d009939	253.55	1.6098	0.686886	4.78418e-09	5.19781e-08	Up	6.32916	4.79349	6.19008	9.20199	8.69357	8.75909	WRKY50	Probable WRKY transcription factor 50	WRKY	GO:0003700,GO:0005634,GO:0009867,GO:0043565,GO:0050832	DNA-binding transcription factor activity|nucleus|jasmonic acid mediated signaling pathway|sequence-specific DNA binding|defense response to fungus
Zm00001d009969	18.003	2.10362	1.07287	0.0113796	0.0375024	Up	0.159675	0.616795	0.292014	0.667697	0.715828	0.968422
Zm00001d009975	10.5075	0.370411	-1.4328	0.0157711	0.0494597	Down	0.942387	1.48224	0.385878	0.203129	0.485196	0.303617
Zm00001d009979	6.17858	0.275937	-1.85759	0.0256174	0.0748117	Down	0.253374	0.27029	0.0571593	0.0302099	0.0848886	0.060258		Annexin		GO:0005509,GO:0005544	calcium ion binding|calcium-dependent phospholipid binding
Zm00001d009993	16.597	0.391987	-1.35112	0.00273554	0.0108029	Down	0.985444	1.12997	0.657134	0.332192	0.499533	0.0951239	OFP2	Plant-specific domain TIGR01568 family protein		GO:0003677,GO:0005634,GO:0045892	DNA binding|nucleus|negative regulation of transcription, DNA-templated
Zm00001d010007	292.457	1.86956	0.902702	7.71979e-15	1.47601e-13	Up	6.68987	8.00255	9.32557	16.1499	14.3824	15.7808	LFS	Lachrymatory factor synthase
Zm00001d010016	1342.61	0.630497	-0.665438	2.99366e-25	1.07439e-23	Down	55.1754	55.6274	60.7726	35.2688	37.2847	34.121	RPL11	60S ribosomal protein L11-1		GO:0003735,GO:0005634,GO:0005840,GO:0006412,GO:0019843	structural constituent of ribosome|nucleus|ribosome|translation|rRNA binding	path:zma03010	Ribosome
Zm00001d010018	53.0308	0.657793	-0.604295	0.0128957	0.0417933	Down	0.4532	0.510218	0.530351	0.299483	0.247572	0.215475	PBL24	Protein kinase superfamily protein	LBD
Zm00001d010038	56.9677	0.557213	-0.843699	0.0003301	0.00163709	Down	4.99947	4.49584	5.06357	2.23161	2.37743	2.70854		CASP-like protein 5		GO:0005886,GO:0009733,GO:0009741,GO:0009826,GO:0016021,GO:0035264	plasma membrane|response to auxin|response to brassinosteroid|unidimensional cell growth|integral component of membrane|multicellular organism growth
Zm00001d010049	63.8282	0.571809	-0.806394	0.000294719	0.00147788	Down	1.49708	1.26197	1.18726	0.539412	0.864235	0.594313	PATL6	Patellin-5%253B Putative patellin family protein isoform 1%253B Putative patellin family protein isoform 2		GO:0005737,GO:0005886,GO:0007049,GO:0008289,GO:0051301	cytoplasm|plasma membrane|cell cycle|lipid binding|cell division
Zm00001d010079	22.5534	8.03737	3.00672	4.73088e-12	7.10072e-11	Up	0.118794	0.195112	0.0804583	0.875788	0.781406	1.09912	At3g50280	HXXXD-type acyl-transferase family protein		GO:0016747	transferase activity, transferring acyl groups other than amino-acyl groups
Zm00001d010115	993.74	2.39786	1.26175	2.79277e-70	4.03753e-68	Up	7.323	8.17901	7.49828	17.4476	19.3781	17.863	PHT4	Probable anion transporter 3 chloroplastic		GO:0005315,GO:0006811,GO:0009536,GO:0016021,GO:0031969	inorganic phosphate transmembrane transporter activity|ion transport|plastid|integral component of membrane|chloroplast membrane
Zm00001d010129	1.66973	Inf	Inf	0.0476384	0.125522	Up	0	0	0	0	0.182984	0.0310734	PCMP-H60	Putative pentatricopeptide repeat family protein	NAC
Zm00001d010175	97.9389	1.91229	0.935305	2.70049e-07	2.33082e-06	Up	1.36898	1.46365	1.79832	3.095	2.72091	2.67028	ERF110	Ethylene-responsive transcription factor ABR1	ERF	GO:0003677,GO:0003700,GO:0005634,GO:0009873,GO:0045893,GO:0048510	DNA binding|DNA-binding transcription factor activity|nucleus|ethylene-activated signaling pathway|positive regulation of transcription, DNA-templated|regulation of timing of transition from vegetative to reproductive phase
Zm00001d010179	10.8845	0.273568	-1.87003	0.00113855	0.00497796	Down	0.242765	0.194292	0.262274	0.0608519	0.0880094	0.0455242	SBT1.7	Putative subtilase family protein		GO:0004252,GO:0005576,GO:0005618,GO:0009505,GO:0010214,GO:0048046,GO:0048359,GO:0080001	serine-type endopeptidase activity|extracellular region|cell wall|plant-type cell wall|seed coat development|apoplast|mucilage metabolic process involved in seed coat development|mucilage extrusion from seed coat
Zm00001d010193	1012.81	1.71734	0.780177	1.18219e-07	1.08061e-06	Up	13.7934	10.4013	16.6909	23.1612	20.623	22.0404	GASA1	Gibberellin-regulated protein 2		GO:0005576,GO:0005618,GO:0009505,GO:0009737,GO:0009739,GO:0009740,GO:0009741,GO:0009826	extracellular region|cell wall|plant-type cell wall|response to abscisic acid|response to gibberellin|gibberellic acid mediated signaling pathway|response to brassinosteroid|unidimensional cell growth
Zm00001d010201	1396.44	3.15301	1.65673	8.40953e-140	3.2218e-137	Up	15.5373	18.6261	15.5907	48.3757	47.8575	46.3675	MYB308	Transcription repressor MYB6	MYB	GO:0003677,GO:0005634	DNA binding|nucleus
Zm00001d010212	33.9418	4.18631	2.06568	3.52843e-10	4.37118e-09	Up	0.0853623	0.11264	0.219556	0.531938	0.68921	0.527417	Os05g0428100	Beta-galactosidase		GO:0004565,GO:0005618,GO:0005773,GO:0005975,GO:0030246,GO:0048046	beta-galactosidase activity|cell wall|vacuole|carbohydrate metabolic process|carbohydrate binding|apoplast
Zm00001d010231	38.5638	0.426813	-1.22832	2.17837e-05	0.000135783	Down	1.36238	1.05006	1.2071	0.521297	0.396946	0.522302	AAP3	Amino acid carrier		GO:0003333,GO:0005886,GO:0015171,GO:0015293,GO:0015802,GO:0016021,GO:0031965	amino acid transmembrane transport|plasma membrane|amino acid transmembrane transporter activity|symporter activity|basic amino acid transport|integral component of membrane|nuclear membrane
Zm00001d010259	133.869	1.62465	0.700127	8.81585e-06	5.91629e-05	Up	0.624057	0.446643	0.62514	0.922044	0.91406	0.782628	MRL7L	Thioredoxin superfamily protein		GO:0006355,GO:0009570,GO:0009658	regulation of transcription, DNA-templated|chloroplast stroma|chloroplast organization
Zm00001d010265	11.9214	0.182129	-2.45697	2.00574e-05	0.000126039	Down	0.284206	0.2981	0.223262	0.0530411	0.0689261	0.0177009	CYP51	Putative cytochrome P450 superfamily protein		GO:0004497,GO:0005506,GO:0008168,GO:0016021,GO:0016126,GO:0016705,GO:0020037	monooxygenase activity|iron ion binding|methyltransferase activity|integral component of membrane|sterol biosynthetic process|oxidoreductase activity, acting on paired donors, with incorporation or reduction of molecular oxygen|heme binding	path:zma00100	Steroid biosynthesis
Zm00001d010271	846.538	1.52961	0.613167	6.2254e-17	1.3658e-15	Up	5.43795	6.3232	5.78953	8.0486	8.58263	8.87283	MED26B	Probable mediator of RNA polymerase II transcription subunit 26b		GO:0003746,GO:0005634	translation elongation factor activity|nucleus
Zm00001d010284	362.971	1.61876	0.694887	0.00229433	0.00926181	Up	9.20392	8.91642	8.08607	10.6582	11.0953	15.1691	CXE15	Probable carboxylesterase 17		GO:0052689	carboxylic ester hydrolase activity
Zm00001d010295	44.1914	0.473544	-1.07843	0.00464252	0.0172534	Down	2.03912	3.25419	1.84671	1.47815	0.590996	0.669489	SGR9	E3 ubiquitin-protein ligase SGR9 amyloplastic		GO:0004842,GO:0005737,GO:0009501,GO:0009630,GO:0016567,GO:0046872,GO:0061630	ubiquitin-protein transferase activity|cytoplasm|amyloplast|gravitropism|protein ubiquitination|metal ion binding|ubiquitin protein ligase activity
Zm00001d010304	55.1026	0.579126	-0.78805	0.00104419	0.0046141	Down	1.20114	1.1898	0.977827	0.572869	0.765097	0.568326		Leucine-rich repeat (LRR) family protein
Zm00001d010321	28130.5	0.526528	-0.925419	3.31924e-40	2.09324e-38	Down	150.93	163.133	148.207	79.9294	71.0183	76.111	PPDK2	pyruvate orthophosphate dikinase2		GO:0005524,GO:0005737,GO:0006090,GO:0015979,GO:0016301,GO:0046872,GO:0050242	ATP binding|cytoplasm|pyruvate metabolic process|photosynthesis|kinase activity|metal ion binding|pyruvate, phosphate dikinase activity	path:zma00620,path:zma00710	Pyruvate metabolism|Carbon fixation in photosynthetic organisms
Zm00001d010343	207.656	0.551951	-0.857389	2.3148e-11	3.2634e-10	Down	2.16597	2.07897	2.27001	1.075	1.35634	1.26891		alpha/beta-Hydrolases superfamily protein		GO:0005576,GO:0016787	extracellular region|hydrolase activity
Zm00001d010360	3.49917	0.0503978	-4.31049	0.00202068	0.00827632	Down	0.105873	0.137774	0.0732652	0	0	0	IAA16	Auxin-responsive protein IAA26	ARF	GO:0005634,GO:0006355,GO:0009734	nucleus|regulation of transcription, DNA-templated|auxin-activated signaling pathway	path:zma04075	Plant hormone signal transduction
Zm00001d010373	120.56	0.645356	-0.631832	0.0132526	0.0427288	Down	4.0435	4.36246	6.11123	2.95185	2.71304	2.78778	APS1	Stem glycoprotein		GO:0003993	acid phosphatase activity
Zm00001d010380	372.128	0.446815	-1.16225	6.42891e-27	2.46917e-25	Down	14.0713	13.7862	13.3926	5.41648	6.16921	4.71675	Os01g0192000	Zinc finger CCCH domain-containing protein 23	C3H	GO:0003677,GO:0005634,GO:0008270,GO:0009867,GO:0010150	DNA binding|nucleus|zinc ion binding|jasmonic acid mediated signaling pathway|leaf senescence
Zm00001d010422	61.8291	0.516778	-0.952384	2.68848e-05	0.000165228	Down	4.08234	4.3619	4.07354	2.09822	1.52801	2.09559		Pollen-specific protein-like		GO:0005615	extracellular space
Zm00001d010430	42.2105	0.311409	-1.68312	3.24624e-09	3.59444e-08	Down	1.86078	1.99876	2.37656	0.756453	0.732891	0.504428	SLAH3	S-type anion channel SLAH3		GO:0005886,GO:0006821,GO:0006873,GO:0008308,GO:0009414,GO:0009651,GO:0016021	plasma membrane|chloride transport|cellular ion homeostasis|voltage-gated anion channel activity|response to water deprivation|response to salt stress|integral component of membrane
Zm00001d010431	1918.47	1.53885	0.621848	4.37065e-26	1.62174e-24	Up	35.6865	33.1407	43.193	57.8027	59.3576	59.2486	Os07g0614500	Elongation factor 1-beta		GO:0003746,GO:0005853	translation elongation factor activity|eukaryotic translation elongation factor 1 complex
Zm00001d010440	24.4458	0.33819	-1.56409	9.96224e-05	0.00055005	Down	1.97011	1.88669	2.48517	1.07916	0.535611	0.181718	SWEET3A	sugars will eventually be exported transporter3a		GO:0005887,GO:0051119	integral component of plasma membrane|sugar transmembrane transporter activity
Zm00001d010445	1368.15	1.56336	0.644647	3.30881e-10	4.10574e-09	Up	21.1067	20.9295	21.264	34.0536	31.1073	28.3149	PYL5	Abscisic acid receptor PYL9		GO:0004864,GO:0005634,GO:0005737,GO:0005829,GO:0006970,GO:0009414,GO:0009651,GO:0009738,GO:0009845,GO:0010427,GO:0038023,GO:0080163,GO:0090351,GO:1905183	protein phosphatase inhibitor activity|nucleus|cytoplasm|cytosol|response to osmotic stress|response to water deprivation|response to salt stress|abscisic acid-activated signaling pathway|seed germination|abscisic acid binding|signaling receptor activity|regulation of protein serine/threonine phosphatase activity|seedling development|negative regulation of protein serine/threonine phosphatase act…	path:zma04016,path:zma04075	MAPK signaling pathway - plant|Plant hormone signal transduction
Zm00001d010459	104.165	2.81758	1.49446	1.95073e-16	4.12899e-15	Up	1.04529	1.01438	1.40937	2.96882	2.93445	3.28796	CIPK14	Putative CBL-interacting protein kinase family protein	VOZ	GO:0004674,GO:0005524,GO:0007165	protein serine/threonine kinase activity|ATP binding|signal transduction
Zm00001d010463	48.2869	2.44112	1.28754	1.30078e-05	8.47164e-05	Up	0.439006	0.315542	0.35285	0.62971	0.959621	0.924291	At1g06800	Phospholipase A1-Igamma1 chloroplastic		GO:0004620,GO:0004806,GO:0008970,GO:0009507,GO:0016042,GO:0047714	phospholipase activity|triglyceride lipase activity|phospholipase A1 activity|chloroplast|lipid catabolic process|galactolipase activity
Zm00001d010478	2738.34	2.30342	1.20377	1.38614e-104	3.54033e-102	Up	48.6334	48.5511	47.9405	106.53	109.172	110.888	PNC1	Peroxisomal adenine nucleotide carrier 1		GO:0005347,GO:0005777,GO:0005779,GO:0006635,GO:0007031,GO:0015217,GO:0015297,GO:0015866,GO:0015867,GO:0090351	ATP transmembrane transporter activity|peroxisome|integral component of peroxisomal membrane|fatty acid beta-oxidation|peroxisome organization|ADP transmembrane transporter activity|antiporter activity|ADP transport|ATP transport|seedling development
Zm00001d010493	230.369	0.607386	-0.719314	3.66577e-09	4.03393e-08	Down	16.1576	17.4395	16.597	10.705	9.00675	8.9766		F-box domain containing protein
Zm00001d010499	154.255	1.99592	0.997052	1.19296e-08	1.23108e-07	Up	2.06724	2.75956	2.42428	3.42081	4.82107	4.72226	SPCC23B6.04c	Sec14p-like phosphatidylinositol transfer family protein		GO:0005628,GO:0005886,GO:0120010,GO:0120014	prospore membrane|plasma membrane|intermembrane phospholipid transfer|intermembrane phospholipid transfer activity
Zm00001d010512	238.214	0.619077	-0.69181	9.00143e-09	9.43196e-08	Down	5.49148	5.22566	5.26257	3.35015	2.91593	3.41142	KPNB1	ARM repeat superfamily protein		GO:0005634,GO:0005737,GO:0006606,GO:0006607,GO:0006610,GO:0008139,GO:0008536,GO:0008565,GO:0009507,GO:0031965,GO:0034399	nucleus|cytoplasm|protein import into nucleus|NLS-bearing protein import into nucleus|ribosomal protein import into nucleus|nuclear localization sequence binding|Ran GTPase binding|protein transporter activity|chloroplast|nuclear membrane|nuclear periphery	path:zma03013	RNA transport
Zm00001d010529	799.544	0.395127	-1.33961	8.98988e-63	1.01298e-60	Down	10.438	12.0967	10.986	4.14675	3.799	4.26489	HSP70	Probable mediator of RNA polymerase II transcription subunit 37c		GO:0005524	ATP binding	path:zma03040,path:zma04141,path:zma04144	Spliceosome|Protein processing in endoplasmic reticulum|Endocytosis
Zm00001d010540	98.3559	2.75308	1.46105	1.92106e-08	1.93999e-07	Up	4.34589	4.30311	1.64956	6.57675	7.16875	5.13189
Zm00001d010560	14.9322	0.218104	-2.19691	1.19329e-05	7.8265e-05	Down	0.878865	0.622435	0.501674	0.122978	0	0
Zm00001d010565	239.718	1.90741	0.931614	1.00277e-14	1.89716e-13	Up	15.2277	22.613	19.8885	27.3981	35.5929	53.1456
Zm00001d010576	100.8	2.25827	1.17522	9.53557e-11	1.26737e-09	Up	0.535294	0.605517	0.775686	1.44086	1.70458	1.2048	TIM50	Haloacid dehalogenase-like hydrolase (HAD) superfamily protein		GO:0004721,GO:0005743,GO:0005744,GO:0016021,GO:0030150,GO:0030943,GO:0042802,GO:0046902	phosphoprotein phosphatase activity|mitochondrial inner membrane|TIM23 mitochondrial import inner membrane translocase complex|integral component of membrane|protein import into mitochondrial matrix|mitochondrion targeting sequence binding|identical protein binding|regulation of mitochondrial membrane permeability
Zm00001d010579	82.0891	0.593341	-0.753067	0.00102293	0.00453154	Down	1.31943	1.76655	2.16952	0.869214	1.1555	0.947157	CPK16	Putative calcium-dependent protein kinase family protein	VOZ	GO:0004683,GO:0005509,GO:0005524,GO:0005634,GO:0005737,GO:0009738,GO:0009931,GO:0016020,GO:0018105,GO:0035556	calmodulin-dependent protein kinase activity|calcium ion binding|ATP binding|nucleus|cytoplasm|abscisic acid-activated signaling pathway|calcium-dependent protein serine/threonine kinase activity|membrane|peptidyl-serine phosphorylation|intracellular signal transduction	path:zma04626	Plant-pathogen interaction
Zm00001d010588	1460.45	7.01188	2.8098	1.14159e-114	3.49885e-112	Up	4.84218	5.32041	4.70737	31.7215	29.8015	35.5264	PDC1	pyruvate decarboxylase1		GO:0000287,GO:0004737,GO:0005622,GO:0005829,GO:0016831,GO:0030976	magnesium ion binding|pyruvate decarboxylase activity|intracellular|cytosol|carboxy-lyase activity|thiamine pyrophosphate binding	path:zma00010	Glycolysis / Gluconeogenesis
Zm00001d010592	221.699	0.496348	-1.01058	5.56163e-16	1.15097e-14	Down	28.1636	24.3557	27.5192	12.1363	11.5304	13.1885
Zm00001d010606	156.108	1.57952	0.659487	4.97613e-06	3.48921e-05	Up	0.587261	0.67291	0.54884	0.9448	0.905373	0.958128	RER5	Protein RETICULATA-RELATED 6 chloroplastic	NAC	GO:0007275,GO:0009507,GO:0009741,GO:0015995,GO:0016021,GO:0031969	multicellular organism development|chloroplast|response to brassinosteroid|chlorophyll biosynthetic process|integral component of membrane|chloroplast membrane
Zm00001d010616	55.632	3.62394	1.85756	1.36035e-13	2.32016e-12	Up	0.625273	0.753238	0.841609	2.92466	2.31238	2.20028	WRKY55	Putative WRKY DNA-binding domain superfamily protein	WRKY	GO:0003700,GO:0005634,GO:0043565	DNA-binding transcription factor activity|nucleus|sequence-specific DNA binding
Zm00001d010617	148.474	3.26112	1.70537	5.02805e-28	2.05473e-26	Up	1.69189	1.58419	1.56848	5.26856	4.77748	4.94439	WRKY54	Putative WRKY DNA-binding domain superfamily protein	WRKY	GO:0000302,GO:0003700,GO:0005634,GO:0006970,GO:0009742,GO:0009751,GO:0009873,GO:0010104,GO:0031347,GO:0042742,GO:0043565,GO:0044212,GO:0047484,GO:0050832,GO:0090333,GO:1900056,GO:1900457,GO:2000022,GO:2000031,GO:2000070	response to reactive oxygen species|DNA-binding transcription factor activity|nucleus|response to osmotic stress|brassinosteroid mediated signaling pathway|response to salicylic acid|ethylene-activated signaling pathway|regulation of ethylene-activated signaling pathway|regulation of defense response|defense response to bacterium|sequence-specific DNA binding|transcription regulatory region DNA b…
Zm00001d010652	279.389	1.64228	0.715702	1.62281e-10	2.0951e-09	Up	6.15239	6.71693	4.72662	7.4777	6.74078	7.28189	EDL3	EID1-like F-box protein 3		GO:0005634,GO:0006970,GO:0009414,GO:0009651,GO:0009737,GO:0009738,GO:0010029,GO:0010228	nucleus|response to osmotic stress|response to water deprivation|response to salt stress|response to abscisic acid|abscisic acid-activated signaling pathway|regulation of seed germination|vegetative to reproductive phase transition of meristem
Zm00001d010653	326.125	0.623906	-0.680599	7.1646e-10	8.59444e-09	Down	14.8746	16.9139	19.0407	11.288	10.9666	9.16088
Zm00001d010655	22.546	0.32396	-1.62611	2.9253e-05	0.000178743	Down	0.526555	0.963015	0.751122	0.221961	0.213706	0.195011	At5g07050	WAT1-related protein		GO:0005886,GO:0016021,GO:0022857	plasma membrane|integral component of membrane|transmembrane transporter activity
Zm00001d010656	77.4539	0.526892	-0.924421	5.68528e-06	3.94494e-05	Down	1.93073	1.85665	1.67922	1.04057	0.938538	0.571618	CYCB1-5	Cyclin1		GO:0000079,GO:0000278,GO:0000307,GO:0005634,GO:0005737,GO:0006468,GO:0007088,GO:0008284,GO:0016538,GO:0019901,GO:0045787,GO:0051301	regulation of cyclin-dependent protein serine/threonine kinase activity|mitotic cell cycle|cyclin-dependent protein kinase holoenzyme complex|nucleus|cytoplasm|protein phosphorylation|regulation of mitotic nuclear division|positive regulation of cell proliferation|cyclin-dependent protein serine/threonine kinase regulator activity|protein kinase binding|positive regulation of cell cycle|cell divi…
Zm00001d010658	201.514	0.439268	-1.18683	2.07844e-19	5.35761e-18	Down	5.09542	5.89535	5.4118	1.89104	2.08226	2.27677	TGAL1	Transcription factor TGA6	bZIP	GO:0003700,GO:0005634,GO:0006351,GO:0006952,GO:0043565	DNA-binding transcription factor activity|nucleus|transcription, DNA-templated|defense response|sequence-specific DNA binding	path:zma04075	Plant hormone signal transduction
Zm00001d010659	20.6012	0.480164	-1.0584	0.00802051	0.0278046	Down	0.266147	0.450599	0.253643	0.0994054	0.169406	0.149203	CPK2	Putative calcium-dependent protein kinase family protein	VOZ	GO:0004683,GO:0005509,GO:0005524,GO:0005634,GO:0005737,GO:0009738,GO:0009931,GO:0016020,GO:0018105,GO:0035556	calmodulin-dependent protein kinase activity|calcium ion binding|ATP binding|nucleus|cytoplasm|abscisic acid-activated signaling pathway|calcium-dependent protein serine/threonine kinase activity|membrane|peptidyl-serine phosphorylation|intracellular signal transduction
Zm00001d010661	44.4101	0.103823	-3.26781	1.39817e-24	4.80408e-23	Down	4.52466	4.69211	4.79416	0.320157	0.592366	0.319211		VQ motif family protein [Source:UniProtKB/TrEMBL;Acc:B6TDS5]
Zm00001d010690	82.6811	1.62063	0.696553	0.000830583	0.00375244	Up	0.975208	1.10888	1.46847	1.57202	1.92865	1.91799	TOGT1	Anthocyanidin 3-O-glucosyltransferase		GO:0042802,GO:0050275	identical protein binding|scopoletin glucosyltransferase activity
Zm00001d010693	43.0365	0.51874	-0.946916	0.000537986	0.002534	Down	1.90726	2.51175	1.62237	1.00243	1.0116	0.863401	HSP22.3	21.7 kDa class VI heat shock protein		GO:0005737	cytoplasm
Zm00001d010698	97.6419	0.653817	-0.613041	0.000721602	0.00330638	Down	4.22739	3.94616	3.30413	2.50156	2.36847	2.07702	FQR1	NAD(P)H dehydrogenase (quinone) FQR1		GO:0003955,GO:0005886,GO:0010181,GO:0055114,GO:0071365	NAD(P)H dehydrogenase (quinone) activity|plasma membrane|FMN binding|oxidation-reduction process|cellular response to auxin stimulus	path:zma00130	Ubiquinone and other terpenoid-quinone biosynthesis
Zm00001d010700	175.384	1.93586	0.952976	6.2899e-12	9.33104e-11	Up	1.50775	1.57421	1.52285	2.59145	2.80248	3.00031	SD18	G-type lectin S-receptor-like serine/threonine-protein kinase B120	LBD
Zm00001d010715	11.0128	2.89829	1.5352	0.0060022	0.0216578	Up	0.374608	0.402075	0.170411	0.718806	0.91997	0.898445	PSBW	Photosystem II reaction center W protein chloroplastic		GO:0009523,GO:0009535,GO:0015979,GO:0016021,GO:0042549	photosystem II|chloroplast thylakoid membrane|photosynthesis|integral component of membrane|photosystem II stabilization	path:zma00195	Photosynthesis
Zm00001d010726	11.2753	0.392495	-1.34925	0.0143452	0.0457098	Down	0.591441	0.384111	0.658846	0.236545	0.223875	0.236803
Zm00001d010731	321.253	0.563757	-0.826855	6.49533e-15	1.2489e-13	Down	6.9975	7.31782	7.51848	4.87703	4.14465	4.38108	TIM50	Mitochondrial import inner membrane translocase subunit TIM50		GO:0004721,GO:0005739,GO:0005743,GO:0005744,GO:0016021,GO:0030150	phosphoprotein phosphatase activity|mitochondrion|mitochondrial inner membrane|TIM23 mitochondrial import inner membrane translocase complex|integral component of membrane|protein import into mitochondrial matrix
Zm00001d010743	9.14327	2.99659	1.58332	0.0116635	0.038335	Up	0.0223248	0.0706143	0.161912	0.187408	0.258133	0.291408	CIPK19	Putative CBL-interacting protein kinase family protein	VOZ	GO:0004674,GO:0005524,GO:0007165	protein serine/threonine kinase activity|ATP binding|signal transduction
Zm00001d010751	646.364	0.516831	-0.952234	1.85856e-15	3.72551e-14	Down	23.1274	19.4273	23.5389	11.1671	10.3673	10.1298	LBD41	Seed specific protein Bn15D17A	LBD	GO:0006355	regulation of transcription, DNA-templated
Zm00001d010783	291.501	1.58919	0.668295	1.18667e-09	1.3935e-08	Up	6.21079	5.99326	5.04017	7.76153	9.93586	8.07642	NUP35	MPPN domain containing protein		GO:0003697,GO:0005543,GO:0006607,GO:0006999,GO:0017056,GO:0031965,GO:0044613,GO:0044615,GO:0051028	single-stranded DNA binding|phospholipid binding|NLS-bearing protein import into nucleus|nuclear pore organization|structural constituent of nuclear pore|nuclear membrane|nuclear pore central transport channel|nuclear pore nuclear basket|mRNA transport	path:zma03013	RNA transport
Zm00001d010791	11.0512	0.372674	-1.42401	0.0105229	0.0350722	Down	0.222287	0.190212	0.367071	0.0610665	0.271585	0	PHP5	Histidine-containing phosphotransfer protein 4		GO:0000160,GO:0005634,GO:0005737,GO:0009736,GO:0009927,GO:0043424	phosphorelay signal transduction system|nucleus|cytoplasm|cytokinin-activated signaling pathway|histidine phosphotransfer kinase activity|protein histidine kinase binding	path:zma04075	Plant hormone signal transduction
Zm00001d010793	332.33	1.74146	0.800295	1.79164e-14	3.29802e-13	Up	4.08387	4.96783	3.82606	7.077	5.91054	6.9814	PME53	Probable pectinesterase 53		GO:0005576,GO:0005618,GO:0005737,GO:0030599,GO:0042545,GO:0045330,GO:0045490	extracellular region|cell wall|cytoplasm|pectinesterase activity|cell wall modification|aspartyl esterase activity|pectin catabolic process	path:zma00040	Pentose and glucuronate interconversions
Zm00001d010795	51.0644	1.57775	0.657866	0.00802029	0.0278046	Up	0.664134	0.951637	0.782973	0.947436	1.22905	1.31645		IQ-domain 25
Zm00001d010798	847.459	2.59649	1.37656	1.74112e-74	2.7507e-72	Up	11.9822	13.9415	12.9363	33.3892	30.7984	32.2314		oxidative stress 3
Zm00001d010800	69.8502	1.64604	0.718998	0.000731186	0.00334679	Up	1.03247	0.671156	0.666397	1.00623	1.3214	1.39544	Os05g0525900	Zinc finger CCCH domain-containing protein 54	C3H	GO:0003677,GO:0046872	DNA binding|metal ion binding
Zm00001d010812	181.971	1.60678	0.684169	4.34334e-07	3.63912e-06	Up	2.76625	2.64637	2.45282	4.01109	3.83099	4.48868	HSFA4D	Heat stress transcription factor A-4a	HSF	GO:0000978,GO:0003700,GO:0005634,GO:0034605,GO:0043565,GO:0061408	RNA polymerase II proximal promoter sequence-specific DNA binding|DNA-binding transcription factor activity|nucleus|cellular response to heat|sequence-specific DNA binding|positive regulation of transcription from RNA polymerase II promoter in response to heat stress
Zm00001d010815	2.17617	11.7981	3.56049	0.035489	0.0984436	Up	0	0	0	0	0.0497377	0.153436	PCMP-H28	Flowering locus K homology domain
Zm00001d010825	132.532	2.83412	1.5029	9.00011e-12	1.32173e-10	Up	0.862377	1.06449	1.10924	2.81901	1.96666	2.75537	At1g09390	GDSL esterase/lipase LIP-4		GO:0005576,GO:0009570,GO:0016042,GO:0016788	extracellular region|chloroplast stroma|lipid catabolic process|hydrolase activity, acting on ester bonds
Zm00001d010840	17.0083	0.121574	-3.04009	1.78504e-09	2.04828e-08	Down	0.706941	0.464587	0.553869	0.0371584	0	0.148417		triacylglycerol lipase-like 1		GO:0004806,GO:0005615,GO:0016042,GO:0046872	triglyceride lipase activity|extracellular space|lipid catabolic process|metal ion binding
Zm00001d010852	2579.11	1.52668	0.610402	1.89925e-28	7.87686e-27	Up	12.5922	13.699	13.4411	18.8166	19.7295	20.5336	TOC159	Translocase of chloroplast 159 chloroplastic		GO:0003924,GO:0004888,GO:0004930,GO:0005525,GO:0005829,GO:0009507,GO:0009536,GO:0009707,GO:0009941,GO:0016020,GO:0016021,GO:0043024,GO:0045036,GO:0045037,GO:0046872,GO:0051087,GO:0061927	GTPase activity|transmembrane signaling receptor activity|G protein-coupled receptor activity|GTP binding|cytosol|chloroplast|plastid|chloroplast outer membrane|chloroplast envelope|membrane|integral component of membrane|ribosomal small subunit binding|protein targeting to chloroplast|protein import into chloroplast stroma|metal ion binding|chaperone binding|TOC-TIC supercomplex I
Zm00001d010889	473.828	0.654716	-0.611059	2.05397e-08	2.06943e-07	Down	26.6273	22.7571	24.2237	17.3945	14.3855	14.0268	At5g61620	Myb protein1	MYB_related	GO:0003677,GO:0003700,GO:0005634,GO:0006355,GO:0008270	DNA binding|DNA-binding transcription factor activity|nucleus|regulation of transcription, DNA-templated|zinc ion binding
Zm00001d010907	226.117	1.60225	0.680097	3.68833e-08	3.59896e-07	Up	2.94963	2.02247	3.08703	3.80973	4.03417	4.52891	MYB86	Putative MYB DNA-binding domain superfamily protein	MYB	GO:0005634,GO:0010119,GO:0030154,GO:0043565,GO:0044212	nucleus|regulation of stomatal movement|cell differentiation|sequence-specific DNA binding|transcription regulatory region DNA binding
Zm00001d010920	10407.4	1.55326	0.635297	3.52016e-39	2.11548e-37	Up	136.026	140.593	143.166	199.404	206.647	197.609	SAM1	S-adenosylmethionine synthase		GO:0004478,GO:0005524,GO:0005829,GO:0006556,GO:0006730,GO:0046872	methionine adenosyltransferase activity|ATP binding|cytosol|S-adenosylmethionine biosynthetic process|one-carbon metabolic process|metal ion binding	path:zma00270	Cysteine and methionine metabolism
Zm00001d010926	16.4344	0.528053	-0.921246	0.0397723	0.10798	Down	0.914466	1.0867	0.930051	0.533726	0.259249	0.177736	PER2	Peroxidase 2		GO:0004601,GO:0005576,GO:0006979,GO:0009505,GO:0009506,GO:0020037,GO:0032922,GO:0042744,GO:0042752,GO:0046872,GO:0097167	peroxidase activity|extracellular region|response to oxidative stress|plant-type cell wall|plasmodesma|heme binding|circadian regulation of gene expression|hydrogen peroxide catabolic process|regulation of circadian rhythm|metal ion binding|circadian regulation of translation	path:zma00940	Phenylpropanoid biosynthesis
Zm00001d010945	497.638	1.65934	0.730612	2.02031e-16	4.27037e-15	Up	4.99357	5.38434	4.81858	7.48371	7.9626	8.47319	CRK2	Cysteine-rich receptor-like protein kinase 2	LBD
Zm00001d011001	13.8187	0.459326	-1.12241	0.0232299	0.0688828	Down	0.770555	0.876188	0.36789	0.280443	0.201625	0.417934	STAR2	Protein ALUMINUM SENSITIVE 3		GO:0005460,GO:0005887,GO:0010044,GO:0012506,GO:0015786	UDP-glucose transmembrane transporter activity|integral component of plasma membrane|response to aluminum ion|vesicle membrane|UDP-glucose transmembrane transport
Zm00001d011016	396.626	0.476749	-1.0687	2.88584e-05	0.000176402	Down	3.29748	3.85942	3.07443	0.881988	1.39769	1.54806
Zm00001d011023	27.6069	1.88655	0.915754	0.00712271	0.0250982	Up	0.572785	0.362733	0.445622	0.806655	0.808206	0.844188
Zm00001d011035	520.183	0.403534	-1.30924	9.47766e-35	4.95701e-33	Down	22.7256	22.782	22.7116	10.3644	7.3658	6.9688	DHAR1	Glutathione S-transferase DHAR2		GO:0004364,GO:0005829,GO:0033355,GO:0045174,GO:0098869	glutathione transferase activity|cytosol|ascorbate glutathione cycle|glutathione dehydrogenase (ascorbate) activity|cellular oxidant detoxification	path:zma00053,path:zma00480	Ascorbate and aldarate metabolism|Glutathione metabolism
Zm00001d011062	30.0229	0.334213	-1.58116	2.10527e-06	1.58071e-05	Down	0.643475	0.432301	0.862232	0.23323	0.163092	0.295086	Os05g0111800	Probable protein phosphatase 2C 4		GO:0004722,GO:0046872	protein serine/threonine phosphatase activity|metal ion binding
Zm00001d011063	932.976	0.361285	-1.46879	9.78731e-16	1.99317e-14	Down	95.336	83.9054	100.754	29.867	25.485	37.8492		Metallothionein-like protein 2C
Zm00001d011070	8.95141	0.354158	-1.49753	0.017157	0.0531103	Down	0.21252	0.256361	0.250245	0.0910476	0.0893687	0.138352	SCL9	GRAS transcription factor [Source:UniProtKB/TrEMBL;Acc:K7V627]	GRAS	GO:0003700,GO:0005634,GO:0006355,GO:0043565	DNA-binding transcription factor activity|nucleus|regulation of transcription, DNA-templated|sequence-specific DNA binding
Zm00001d011073	18.4774	3.66806	1.87502	0.0133844	0.043072	Up	0.396998	0.484163	0.260129	0.929729	2.2285	0.823654		AT5g02160
Zm00001d011078	289.934	0.647912	-0.626131	1.16437e-08	1.20279e-07	Down	5.06534	5.23811	5.73573	3.5323	3.00959	3.65907	APUM1	Pumilio homolog 3		GO:0003729,GO:0005737,GO:0006417	mRNA binding|cytoplasm|regulation of translation
Zm00001d011079	190.725	1.84385	0.882723	3.18674e-11	4.43957e-10	Up	15.9411	16.7154	18.861	25.686	26.9957	27.1851		Subtilisin-chymotrypsin inhibitor-2A		GO:0004867,GO:0009611	serine-type endopeptidase inhibitor activity|response to wounding
Zm00001d011080	2330.36	1.8323	0.873654	7.82802e-54	7.27033e-52	Up	176.447	175.5	191.534	335.801	320.699	271.464		Protease inhibitor%253B Proteinase inhibitor		GO:0004867,GO:0009611	serine-type endopeptidase inhibitor activity|response to wounding
Zm00001d011081	3852.46	2.12624	1.08831	4.96533e-50	4.14666e-48	Up	118.473	137.542	133.778	265.833	272.16	248.607	Os05g0108800	Cytochrome B5 isoform D		GO:0005789,GO:0016021,GO:0020037,GO:0031090,GO:0046872,GO:0055114	endoplasmic reticulum membrane|integral component of membrane|heme binding|organelle membrane|metal ion binding|oxidation-reduction process
Zm00001d011099	998.815	0.547749	-0.868414	1.57044e-31	7.34847e-30	Down	11.3935	10.6317	11.7571	5.98747	5.6673	6.41547	MMT1	Methionine S-methyltransferase		GO:0005737,GO:0009058,GO:0030170,GO:0030732	cytoplasm|biosynthetic process|pyridoxal phosphate binding|methionine S-methyltransferase activity	path:zma00450	Selenocompound metabolism
Zm00001d011143	85.0556	1.5205	0.604547	0.00164469	0.00690709	Up	1.79841	2.25997	1.40547	2.4466	2.02308	2.3218
Zm00001d011189	54.842	1.6863	0.753865	0.00174699	0.00728879	Up	0.614468	0.483879	1.41401	1.38387	1.93942	2.17225		DUF3511 domain protein
Zm00001d011198	44.578	1.97355	0.980796	0.000252425	0.0012828	Up	0.265433	0.309036	0.31993	0.676894	0.538996	0.602432
Zm00001d011208	8397.57	3.07634	1.62121	1.32966e-171	7.54679e-169	Up	75.6702	70.2761	74.9011	210.033	201.37	206.804	ACO1	1-aminocyclopropane-1-carboxylate oxidase 1		GO:0006952,GO:0009693,GO:0009815,GO:0031418,GO:0046872,GO:0051213,GO:0051365,GO:0071281,GO:0071398,GO:0071732	defense response|ethylene biosynthetic process|1-aminocyclopropane-1-carboxylate oxidase activity|L-ascorbic acid binding|metal ion binding|dioxygenase activity|cellular response to potassium ion starvation|cellular response to iron ion|cellular response to fatty acid|cellular response to nitric oxide	path:zma00270	Cysteine and methionine metabolism
Zm00001d011210	77.6585	1.98346	0.988019	0.0002914	0.00146292	Up	0.280647	0.327351	0.355615	0.69535	0.529088	0.482453	LUT2	lycopene epsilon cyclase1	LBD	GO:0006744,GO:0016021,GO:0016117,GO:0016123,GO:0016705,GO:0031969,GO:0045435	ubiquinone biosynthetic process|integral component of membrane|carotenoid biosynthetic process|xanthophyll biosynthetic process|oxidoreductase activity, acting on paired donors, with incorporation or reduction of molecular oxygen|chloroplast membrane|lycopene epsilon cyclase activity
Zm00001d011211	14.0227	0.293135	-1.77036	0.000385614	0.00188016	Down	0.315997	0.292483	0.385634	0.14952	0.0288051	0.103996	CRK17	Putative leucine-rich repeat protein kinase family protein	LBD
Zm00001d011256	11.1818	6.55471	2.71253	8.57405e-06	5.76792e-05	Up	0.0578635	0.183412	0.208725	0.867549	0.729495	1.35327	OHP2	OHP2		GO:0009507,GO:0009534,GO:0009535,GO:0009642,GO:0016021	chloroplast|chloroplast thylakoid|chloroplast thylakoid membrane|response to light intensity|integral component of membrane
Zm00001d011257	11.8327	8.03209	3.00578	8.06105e-07	6.46762e-06	Up	0.192863	0.201549	0.364835	1.78622	2.05205	1.5121
Zm00001d011260	5.0041	30.3924	4.92564	5.55765e-05	0.00032218	Up	0	0	0	0.443055	0	0
Zm00001d011263	322.128	0.496071	-1.01138	9.44659e-19	2.34816e-17	Down	13.4894	16.0117	14.945	6.3908	6.53049	7.81514		Ribosomal protein L25/Gln-tRNA synthetase anti-codon-binding domain				path:zma03010	Ribosome
Zm00001d011277	5.96426	0.0286934	-5.12314	6.57998e-06	4.51668e-05	Down	0.197981	0.163076	0.0830643	0	0.0140477	0	SUN3	SUN domain protein5		GO:0005635,GO:0005737,GO:0005783,GO:0005789,GO:0016020,GO:0016021,GO:0031965,GO:0034975,GO:0043621	nuclear envelope|cytoplasm|endoplasmic reticulum|endoplasmic reticulum membrane|membrane|integral component of membrane|nuclear membrane|protein folding in endoplasmic reticulum|protein self-association
Zm00001d011297	27.1171	1.98687	0.9905	0.00391609	0.014849	Up	0.365837	0.618685	0.362674	0.917985	0.755436	0.379572	KUA1	Putative MYB DNA-binding domain superfamily protein	MYB_related	GO:0000122,GO:0000976,GO:0003700,GO:0005634,GO:0006355,GO:0008270,GO:0009646,GO:0009651,GO:0009723,GO:0009733,GO:0009737,GO:0009739,GO:0009744,GO:0009751,GO:0009753,GO:0010150,GO:0010252,GO:0030307,GO:0045892,GO:0046686,GO:0048366,GO:0048527,GO:0090697,GO:2000469	negative regulation of transcription by RNA polymerase II|transcription regulatory region sequence-specific DNA binding|DNA-binding transcription factor activity|nucleus|regulation of transcription, DNA-templated|zinc ion binding|response to absence of light|response to salt stress|response to ethylene|response to auxin|response to abscisic acid|response to gibberellin|response to sucrose|respons…
Zm00001d011334	22.6425	0.481602	-1.05409	0.0112415	0.0371226	Down	1.00425	0.614657	1.05473	0.20581	0.348264	0.68365	At2g27360	GDSL esterase/lipase		GO:0005576,GO:0016042,GO:0016788	extracellular region|lipid catabolic process|hydrolase activity, acting on ester bonds	path:zma00901	Indole alkaloid biosynthesis
Zm00001d011340	30.3656	0.433912	-1.20452	0.000239083	0.00122189	Down	3.63278	4.21696	2.76244	0.93487	1.69977	1.421		Acanthoscurrin-2
Zm00001d011342	130.977	0.537416	-0.895888	0.0019043	0.00786061	Down	10.8356	7.73499	15.0356	5.59349	5.56793	6.3084		Acanthoscurrin-2%252C mRNA
Zm00001d011357	321.172	0.658706	-0.602292	1.77423e-08	1.79704e-07	Down	4.71791	5.09127	5.73996	3.39229	3.03883	4.04352	URA7	CTP synthase family protein		GO:0003883,GO:0005524,GO:0006541,GO:0008654,GO:0019856,GO:0044210,GO:0097268	CTP synthase activity|ATP binding|glutamine metabolic process|phospholipid biosynthetic process|pyrimidine nucleobase biosynthetic process|'de novo' CTP biosynthetic process|cytoophidium	path:zma00240	Pyrimidine metabolism
Zm00001d011418	1353.87	1.50025	0.585206	5.12433e-20	1.36451e-18	Up	15.352	15.9778	16.7673	23.671	23.8647	25.1034	CYP72A15	cytochrome P450 family 72 subfamily A polypeptide 8		GO:0004497,GO:0005506,GO:0016021,GO:0016705,GO:0020037	monooxygenase activity|iron ion binding|integral component of membrane|oxidoreductase activity, acting on paired donors, with incorporation or reduction of molecular oxygen|heme binding
Zm00001d011435	154.737	0.465176	-1.10415	7.36149e-14	1.29001e-12	Down	6.64032	6.74876	6.91435	3.18059	2.28138	2.39363
Zm00001d011438	109.884	3.42582	1.77645	6.2167e-23	1.93437e-21	Up	1.17593	0.91971	1.41991	3.63295	3.77323	4.05496	A1	Dihydroflavonol-4-reductase		GO:0009718,GO:0016491,GO:0016616,GO:0045552,GO:0047890,GO:0050662	anthocyanin-containing compound biosynthetic process|oxidoreductase activity|oxidoreductase activity, acting on the CH-OH group of donors, NAD or NADP as acceptor|dihydrokaempferol 4-reductase activity|flavanone 4-reductase activity|coenzyme binding	path:zma00941	Flavonoid biosynthesis
Zm00001d011442	43.8121	0.616555	-0.697699	0.0094	0.0318907	Down	0.616755	1.02322	0.836662	0.553392	0.402192	0.325958	PME11	Putative pectinesterase 11		GO:0005618,GO:0016021,GO:0030599,GO:0042545,GO:0045330,GO:0045490	cell wall|integral component of membrane|pectinesterase activity|cell wall modification|aspartyl esterase activity|pectin catabolic process	path:zma00040	Pentose and glucuronate interconversions
Zm00001d011451	509.674	1.70676	0.771262	2.15536e-18	5.2221e-17	Up	11.5603	12.2466	9.70332	18.1513	16.2957	17.8325		DUF1645 family protein
Zm00001d011454	758.939	2.32844	1.21936	1.81273e-55	1.72007e-53	Up	8.55451	8.77257	8.40702	19.3067	17.7802	18.2769		carbonic anhydrase6		GO:0004089,GO:0008270,GO:0009570,GO:0015976	carbonate dehydratase activity|zinc ion binding|chloroplast stroma|carbon utilization	path:zma00910	Nitrogen metabolism
Zm00001d011468	796.484	2.07257	1.05142	1.22998e-43	8.6661e-42	Up	30.3504	35.9033	30.5898	71.5387	63.8978	71.8977
Zm00001d011473	7.81828	0.271971	-1.87847	0.00676759	0.0240292	Down	0.121625	0.231681	0.129448	0.0651974	0	0.0131919	AKT1	Potassium channel AKT1		GO:0005249,GO:0016021,GO:0034765	voltage-gated potassium channel activity|integral component of membrane|regulation of ion transmembrane transport
Zm00001d011498	7.55997	0.321129	-1.63877	0.0461364	0.122311	Down	0.112396	0.0958107	0.30675	0	0.0819987	0.0422483	PHT1-11	phosphate transporter protein6		GO:0005315,GO:0006817,GO:0015293,GO:0016021	inorganic phosphate transmembrane transporter activity|phosphate ion transport|symporter activity|integral component of membrane
Zm00001d011576	17.6561	5.7561	2.52509	9.60948e-08	8.89254e-07	Up	0.13028	0.275908	0.415889	1.76284	1.35248	1.63675
Zm00001d011577	8.58472	0.338804	-1.56148	0.014924	0.0472772	Down	0.130788	0.110584	0.178647	0.0534253	0.0880402	0.0903455	GRXS11	Monothiol glutaredoxin-S17		GO:0005634,GO:0005829,GO:0006879,GO:0009055,GO:0015035,GO:0015038,GO:0042802,GO:0045454,GO:0046872,GO:0051537	nucleus|cytosol|cellular iron ion homeostasis|electron transfer activity|protein disulfide oxidoreductase activity|glutathione disulfide oxidoreductase activity|identical protein binding|cell redox homeostasis|metal ion binding|2 iron, 2 sulfur cluster binding
Zm00001d011610	1726.89	1.75476	0.811276	1.93878e-19	5.01449e-18	Up	4.61944	3.81486	4.25756	6.67668	7.57614	7.49478	Os01g0681900	Glutamate synthase 1 [NADH] chloroplastic		GO:0005506,GO:0006537,GO:0009507,GO:0009536,GO:0010181,GO:0016040,GO:0016491,GO:0019676,GO:0048589,GO:0050660,GO:0051538,GO:0060359,GO:0097054	iron ion binding|glutamate biosynthetic process|chloroplast|plastid|FMN binding|glutamate synthase (NADH) activity|oxidoreductase activity|ammonia assimilation cycle|developmental growth|flavin adenine dinucleotide binding|3 iron, 4 sulfur cluster binding|response to ammonium ion|L-glutamate biosynthetic process	path:zma00250,path:zma00910	Alanine, aspartate and glutamate metabolism|Nitrogen metabolism
Zm00001d011611	1228.84	1.67812	0.74685	7.78241e-30	3.39293e-28	Up	9.2913	9.16376	9.84953	14.5539	16.2436	15.8668	AAA1	Katanin p60 ATPase-containing subunit A1		GO:0000226,GO:0005524,GO:0005737,GO:0005874,GO:0008017,GO:0008568,GO:0009825,GO:0009832,GO:0010091,GO:0016887,GO:0031122,GO:0043622	microtubule cytoskeleton organization|ATP binding|cytoplasm|microtubule|microtubule binding|microtubule-severing ATPase activity|multidimensional cell growth|plant-type cell wall biogenesis|trichome branching|ATPase activity|cytoplasmic microtubule organization|cortical microtubule organization
Zm00001d011614	22.9508	1.96525	0.97471	0.0094814	0.0321313	Up	0.596127	0.212396	0.337695	0.702243	0.587412	0.743676	RAX3	Putative MYB DNA-binding domain superfamily protein	MYB	GO:0003700,GO:0005634,GO:0007275,GO:0009751,GO:0030154,GO:0043565,GO:0044212	DNA-binding transcription factor activity|nucleus|multicellular organism development|response to salicylic acid|cell differentiation|sequence-specific DNA binding|transcription regulatory region DNA binding
Zm00001d011620	82.9169	0.610505	-0.711925	0.000266137	0.00134579	Down	3.9884	3.04905	3.32276	2.3242	1.5792	2.33131		DUF1639 family protein
Zm00001d011626	135.748	1.63382	0.708246	5.19863e-06	3.62945e-05	Up	3.79779	4.71579	4.94139	7.03924	7.10303	6.21211		Kinase superfamily protein
Zm00001d011631	41.4214	0.665748	-0.586953	0.0318616	0.0898452	Down	1.96822	1.7342	2.04822	0.908038	1.02748	1.63538	RTNLB2	Reticulon-like protein B9		GO:0005783,GO:0005789,GO:0005794,GO:0005886,GO:0071458,GO:0071782,GO:0071786	endoplasmic reticulum|endoplasmic reticulum membrane|Golgi apparatus|plasma membrane|integral component of cytoplasmic side of endoplasmic reticulum membrane|endoplasmic reticulum tubular network|endoplasmic reticulum tubular network organization
Zm00001d011638	532.495	1.52581	0.609574	1.48263e-12	2.32912e-11	Up	3.49642	2.9366	3.38016	5.32581	5.75692	5.77487	LPP2	Lipid phosphate phosphatase 2		GO:0003993,GO:0005886,GO:0005887,GO:0008195	acid phosphatase activity|plasma membrane|integral component of plasma membrane|phosphatidate phosphatase activity	path:zma00561,path:zma00564	Glycerolipid metabolism|Glycerophospholipid metabolism
Zm00001d011639	183.171	1.74782	0.805555	1.1107e-07	1.02013e-06	Up	2.86034	3.30556	3.64907	5.10728	4.03319	5.41464	Os01g0693400	AP2/ERF and B3 domain-containing transcription repressor TEM1	RAV	GO:0003677,GO:0003700,GO:0005634	DNA binding|DNA-binding transcription factor activity|nucleus
Zm00001d011640	19.7602	0.420918	-1.24839	0.00228677	0.00923902	Down	0.148201	0.738282	0.422834	0	0	0.426432	RBOHA			GO:0004601,GO:0005509,GO:0016021,GO:0031226,GO:0050664	peroxidase activity|calcium ion binding|integral component of membrane|intrinsic component of plasma membrane|oxidoreductase activity, acting on NAD(P)H, oxygen as acceptor
Zm00001d011641	8.29268	0.319265	-1.64717	0.0126088	0.0409937	Down	0.190694	0.112509	0.06585	0.0223655	0.0108909	0.0449593	XA21	Putative leucine-rich repeat receptor-like protein kinase family protein	LBD	GO:0004674,GO:0005524,GO:0005634,GO:0005789,GO:0005886,GO:0006952,GO:0016021,GO:0031349,GO:0046777,GO:1900426	protein serine/threonine kinase activity|ATP binding|nucleus|endoplasmic reticulum membrane|plasma membrane|defense response|integral component of membrane|positive regulation of defense response|protein autophosphorylation|positive regulation of defense response to bacterium
Zm00001d011642	1555.52	0.660201	-0.599022	7.74941e-12	1.14464e-10	Down	30.5068	35.4841	34.2156	20.789	22.078	20.6458	NMT1	Phosphoethanolamine N-methyltransferase 3		GO:0000234,GO:0005737,GO:0005829,GO:0006656,GO:0008168,GO:0009555,GO:0009826,GO:0009860,GO:0010183,GO:0042425,GO:0048528	phosphoethanolamine N-methyltransferase activity|cytoplasm|cytosol|phosphatidylcholine biosynthetic process|methyltransferase activity|pollen development|unidimensional cell growth|pollen tube growth|pollen tube guidance|choline biosynthetic process|post-embryonic root development	path:zma00564	Glycerophospholipid metabolism
Zm00001d011644	31.78	0.557325	-0.84341	0.0071835	0.0252775	Down	0.306639	0.286558	0.346613	0.224915	0.0928527	0.217822	ABCB11	ABC transporter B family member 9		GO:0005524,GO:0005886,GO:0009506,GO:0010329,GO:0010540,GO:0016021,GO:0042626	ATP binding|plasma membrane|plasmodesma|auxin efflux transmembrane transporter activity|basipetal auxin transport|integral component of membrane|ATPase activity, coupled to transmembrane movement of substances	path:zma02010	ABC transporters
Zm00001d011645	26.2507	2.02	1.01435	0.0121712	0.0397521	Up	0.38662	0.416182	0.598814	0.839294	0.647799	1.19882	MYB5	Putative MYB DNA-binding domain superfamily protein	MYB	GO:0003700,GO:0005634,GO:0010090,GO:0010214,GO:0010468,GO:0030154,GO:0043565,GO:0044212,GO:0048354	DNA-binding transcription factor activity|nucleus|trichome morphogenesis|seed coat development|regulation of gene expression|cell differentiation|sequence-specific DNA binding|transcription regulatory region DNA binding|mucilage biosynthetic process involved in seed coat development
Zm00001d011649	3581.78	1.84205	0.881314	5.51431e-63	6.25956e-61	Up	53.7121	59.9944	57.0634	97.6406	92.9274	98.5015	UGT88F3	UDP-glycosyltransferase 88A1		GO:0016758	transferase activity, transferring hexosyl groups	path:zma00941	Flavonoid biosynthesis
Zm00001d011687	91.7976	4.47701	2.16253	9.2674e-27	3.5416e-25	Up	0.534867	0.51493	0.696424	2.24287	2.36289	2.46868	ILL2	IAA-amino acid hydrolase ILR1-like 4		GO:0005788,GO:0016787	endoplasmic reticulum lumen|hydrolase activity
Zm00001d011712	66.2311	0.662472	-0.594068	0.00665145	0.0236772	Down	0.978828	1.18725	1.16214	0.384894	0.82172	0.666288	LFL1	Putative B3 DNA binding domain family protein	B3	GO:0003700,GO:0005634,GO:0006355,GO:0009908,GO:0044212,GO:0048573	DNA-binding transcription factor activity|nucleus|regulation of transcription, DNA-templated|flower development|transcription regulatory region DNA binding|photoperiodism, flowering
Zm00001d011714	4.80461	0	#NAME?	9.6121e-06	6.41414e-05	Down	0.0538848	0.079676	0.0788107	0	0	0	XYLA	Mitochondrial fission protein ELM1	NAC	GO:0009045,GO:0042732,GO:0046872	xylose isomerase activity|D-xylose metabolic process|metal ion binding	path:zma00040,path:zma00051	Pentose and glucuronate interconversions|Fructose and mannose metabolism
Zm00001d011734	564.619	1.88372	0.913581	5.44485e-13	8.91925e-12	Up	11.1275	13.0756	9.3931	21.6605	16.9024	17.7859	At1g17710	Inorganic pyrophosphatase 1		GO:0004427,GO:0046872,GO:0051262,GO:0052731,GO:0052732	inorganic diphosphatase activity|metal ion binding|protein tetramerization|phosphocholine phosphatase activity|phosphoethanolamine phosphatase activity	path:zma00564	Glycerophospholipid metabolism
Zm00001d011735	27.5199	6.94767	2.79653	4.27461e-13	7.06731e-12	Up	0.205724	0.226997	0.232813	1.28695	1.73902	1.37834	SAT1	serine acetyltransferase1		GO:0005829,GO:0006535,GO:0009001	cytosol|cysteine biosynthetic process from serine|serine O-acetyltransferase activity	path:zma00270,path:zma00920	Cysteine and methionine metabolism|Sulfur metabolism
Zm00001d011746	416.8	4.59178	2.19905	1.70313e-51	1.46627e-49	Up	2.38967	2.17884	1.91012	8.63089	10.0441	10.5099	SPA4	SPA1-related 3		GO:0004672,GO:0005524,GO:0005634,GO:0009585,GO:0009637,GO:0042802,GO:0080008	protein kinase activity|ATP binding|nucleus|red, far-red light phototransduction|response to blue light|identical protein binding|Cul4-RING E3 ubiquitin ligase complex
Zm00001d011748	53.5922	1.70115	0.766514	0.00152011	0.00643684	Up	0.615211	1.04423	0.933991	1.42189	1.44338	1.3124	MADS32	Floral homeotic protein APETALA 3	MIKC_MADS	GO:0000982,GO:0005634,GO:0007275,GO:0008134,GO:0009910,GO:0010048,GO:0043565,GO:0044212,GO:0046983	transcription factor activity, RNA polymerase II proximal promoter sequence-specific DNA binding|nucleus|multicellular organism development|transcription factor binding|negative regulation of flower development|vernalization response|sequence-specific DNA binding|transcription regulatory region DNA binding|protein dimerization activity
Zm00001d011782	313.714	2.5127	1.32924	3.69756e-34	1.89827e-32	Up	3.16326	3.26197	2.84609	6.749	7.31416	6.53199	SPAC24B11.05	Haloacid dehalogenase-like hydrolase (HAD) superfamily protein		GO:0005634,GO:0005829,GO:0006206,GO:0008252,GO:0008253,GO:0009166	nucleus|cytosol|pyrimidine nucleobase metabolic process|nucleotidase activity|5'-nucleotidase activity|nucleotide catabolic process
Zm00001d011785	347.001	2.62199	1.39066	7.4741e-40	4.63712e-38	Up	4.89081	4.07791	4.9113	11.7096	10.8653	13.238	PCL1	Transcription factor LUX	G2-like	GO:0003677,GO:0003700,GO:0005634,GO:0048511	DNA binding|DNA-binding transcription factor activity|nucleus|rhythmic process
Zm00001d011797	14.3046	2.10135	1.07132	0.0262852	0.0764777	Up	0.606239	0.417617	0.452831	1.10912	0.765526	0.897539	CCB3	Protein COFACTOR ASSEMBLY OF COMPLEX C SUBUNIT B CCB3 chloroplastic		GO:0009507,GO:0009535,GO:0010190,GO:0016021	chloroplast|chloroplast thylakoid membrane|cytochrome b6f complex assembly|integral component of membrane
Zm00001d011799	109.824	10.6623	3.41445	6.47011e-38	3.74156e-36	Up	0.4757	0.6945	0.434154	6.07926	8.1685	6.89088		Nuclear transport factor 2 (NTF2) family protein
Zm00001d011843	164.625	1.79677	0.845405	3.63867e-09	4.0058e-08	Up	2.60776	2.13751	2.42031	4.21664	3.67857	3.39447	LRP1	Protein SHI RELATED SEQUENCE 6	SRS	GO:0003677,GO:0005634,GO:0009555,GO:0009733,GO:0009734,GO:0009851,GO:0042803,GO:0046872,GO:0048364,GO:0048653	DNA binding|nucleus|pollen development|response to auxin|auxin-activated signaling pathway|auxin biosynthetic process|protein homodimerization activity|metal ion binding|root development|anther development
Zm00001d011844	40.6945	2.40614	1.26672	6.68692e-06	4.58495e-05	Up	1.46436	2.05742	0.441657	2.41725	2.2851	2.69025
Zm00001d011845	138.941	2.19237	1.13249	3.28967e-13	5.48261e-12	Up	3.43876	3.11645	3.07446	7.1885	5.9775	6.45359	Os01g0954000	NADPH:quinone oxidoreductase		GO:0003955,GO:0005829,GO:0010181,GO:0052873	NAD(P)H dehydrogenase (quinone) activity|cytosol|FMN binding|FMN reductase (NADPH) activity
Zm00001d011847	17.9633	1.86972	0.902819	0.0344499	0.0960218	Up	0.12296	0.0672113	0.160973	0.266861	0.19039	0.248905	IRO2	Putative HLH DNA-binding domain superfamily protein	bHLH	GO:0003677,GO:0003700,GO:0005634,GO:0006355,GO:0006357,GO:0009873,GO:0010104,GO:0045893,GO:0046685,GO:0046686,GO:0046983,GO:0071731,GO:1900706,GO:1990641	DNA binding|DNA-binding transcription factor activity|nucleus|regulation of transcription, DNA-templated|regulation of transcription by RNA polymerase II|ethylene-activated signaling pathway|regulation of ethylene-activated signaling pathway|positive regulation of transcription, DNA-templated|response to arsenic-containing substance|response to cadmium ion|protein dimerization activity|response t…
Zm00001d011853	8.84571	4.35103	2.12136	0.00120348	0.00523184	Up	0.149897	0.163434	0.134537	0.66132	0.448987	0.892643	GER8	Germin-like protein subfamily 2 member 1		GO:0005618,GO:0009506,GO:0010497,GO:0030145,GO:0045735,GO:0048046,GO:2000280	cell wall|plasmodesma|plasmodesmata-mediated intercellular transport|manganese ion binding|nutrient reservoir activity|apoplast|regulation of root development
Zm00001d011876	40.6277	0.641092	-0.641398	0.0212031	0.0637299	Down	1.4396	1.53222	1.44118	0.653671	1.18239	1.0614	HY2	Phytochromobilin:ferredoxin oxidoreductase chloroplastic		GO:0009507,GO:0010019,GO:0010024,GO:0050619,GO:0050897	chloroplast|chloroplast-nucleus signaling pathway|phytochromobilin biosynthetic process|phytochromobilin:ferredoxin oxidoreductase activity|cobalt ion binding	path:zma00860	Porphyrin and chlorophyll metabolism
Zm00001d011877	228.761	0.586624	-0.769493	0.000171336	0.000903992	Down	3.51998	4.51107	3.70468	1.99783	2.22928	2.51826	OSB3	Protein OSB2 chloroplastic		GO:0003697,GO:0005739,GO:0006264,GO:0009295,GO:0009507,GO:0042645,GO:0051096	single-stranded DNA binding|mitochondrion|mitochondrial DNA replication|nucleoid|chloroplast|mitochondrial nucleoid|positive regulation of helicase activity
Zm00001d011889	937.643	1.57355	0.654028	3.72727e-20	9.99449e-19	Up	13.9254	13.1149	13.6278	20.1185	20.7316	19.7403	HXK3	hexokinase9		GO:0001678,GO:0004340,GO:0005524,GO:0005536,GO:0005741,GO:0005829,GO:0006096,GO:0008865,GO:0016021,GO:0019158	cellular glucose homeostasis|glucokinase activity|ATP binding|glucose binding|mitochondrial outer membrane|cytosol|glycolytic process|fructokinase activity|integral component of membrane|mannokinase activity	path:zma00010,path:zma00051,path:zma00052,path:zma00500,path:zma00520	Glycolysis / Gluconeogenesis|Fructose and mannose metabolism|Galactose metabolism|Starch and sucrose metabolism|Amino sugar and nucleotide sugar metabolism
Zm00001d011890	59.9649	3.86105	1.94899	1.35522e-15	2.74165e-14	Up	0.525172	0.285815	0.460985	1.56671	1.38457	1.49461	CKX4	cytokinin oxidase 3		GO:0005615,GO:0009690,GO:0019139,GO:0071949	extracellular space|cytokinin metabolic process|cytokinin dehydrogenase activity|FAD binding	path:zma00908	Zeatin biosynthesis
Zm00001d011903	42.2357	1.84741	0.885505	0.00124837	0.0054049	Up	0.568111	1.09799	0.98884	1.11365	1.58176	1.20563		Eukaryotic aspartyl protease family protein		GO:0004190,GO:0006508,GO:0030163,GO:0045735	aspartic-type endopeptidase activity|proteolysis|protein catabolic process|nutrient reservoir activity
Zm00001d011913	1792.59	0.527797	-0.921946	2.25567e-53	2.05145e-51	Down	24.2553	22.399	25.0239	12.0294	13.4782	12.631	HAK2	Potassium transporter 3		GO:0006813,GO:0015079,GO:0016020,GO:0016021	potassium ion transport|potassium ion transmembrane transporter activity|membrane|integral component of membrane
Zm00001d011932	154	2.35613	1.23642	9.68367e-17	2.09749e-15	Up	1.98965	1.69258	1.58906	3.8644	4.40985	4.457	CYP89A9	Putative cytochrome P450 superfamily protein		GO:0005506,GO:0005789,GO:0016020,GO:0016021,GO:0016709,GO:0020037	iron ion binding|endoplasmic reticulum membrane|membrane|integral component of membrane|oxidoreductase activity, acting on paired donors, with incorporation or reduction of molecular oxygen, NAD(P)H as one donor, and incorporation of one atom of oxygen|heme binding
Zm00001d011968	43.1619	0.516963	-0.951868	0.000415198	0.00201256	Down	1.83043	1.81135	2.18526	0.703739	0.954535	1.08224
Zm00001d011972	1181.77	2.22362	1.15291	1.20544e-65	1.50185e-63	Up	6.56658	7.27476	6.53299	14.0109	13.982	14.4527	At1g50180
Zm00001d012010	157.524	1.68179	0.75	3.25992e-06	2.37211e-05	Up	6.09286	8.01004	7.35149	11.4044	12.161	12.1524
Zm00001d012015	490.524	1.90749	0.931674	3.79668e-25	1.3515e-23	Up	6.84772	7.20316	6.73452	12.1236	12.2088	11.1242	SPL2	Squamosa promoter-binding protein-like (SBP domain) transcription factor family protein	SBP	GO:0003677,GO:0005634,GO:0046872	DNA binding|nucleus|metal ion binding
Zm00001d012031	247.92	2.05431	1.03865	2.58985e-18	6.24027e-17	Up	5.59115	5.85379	4.66706	10.784	10.4849	9.41129	Y-2			GO:0005886	plasma membrane
Zm00001d012033	625.448	0.536695	-0.897825	6.62178e-28	2.69166e-26	Down	10.6745	10.3654	10.8235	5.89475	5.13732	5.43909	SSI2	stearoyl-acyl-carrier-protein desaturase2	GRAS	GO:0006633,GO:0006952,GO:0009507,GO:0045300,GO:0046872,GO:0102786	fatty acid biosynthetic process|defense response|chloroplast|acyl-[acyl-carrier-protein] desaturase activity|metal ion binding|stearoyl-[acp] desaturase activity	path:zma00061,path:zma01040	Fatty acid biosynthesis|Biosynthesis of unsaturated fatty acids
Zm00001d012068	266.767	0.655475	-0.609388	9.15736e-08	8.50497e-07	Down	10.7896	12.8772	11.2568	8.98539	7.2789	7.26055	Os01g0915200	Putative cystatin		GO:0004869,GO:0005576,GO:0006952	cysteine-type endopeptidase inhibitor activity|extracellular region|defense response
Zm00001d012069	202.34	2.31001	1.2079	4.39035e-20	1.17212e-18	Up	4.43421	3.95142	4.23192	9.803	9.42529	9.40963		DUF506 family protein
Zm00001d012074	1154.12	1.51447	0.598814	2.90956e-19	7.45611e-18	Up	15.2126	15.1936	14.8393	21.3937	23.2691	22.7022	YLS7	Protein YLS7		GO:0005794,GO:0010150,GO:0016021,GO:0016413	Golgi apparatus|leaf senescence|integral component of membrane|O-acetyltransferase activity
Zm00001d012083	36.4469	1.65738	0.728902	0.0130903	0.0422854	Up	0.573785	0.567527	0.500838	0.648291	0.687127	0.924725		Thioredoxin F-type chloroplastic
Zm00001d012103	16874.9	1.58171	0.661487	1.35123e-40	8.60368e-39	Up	314.627	331.517	339.784	481.384	490.856	472.27		aldolase2		GO:0004332,GO:0005829,GO:0005986,GO:0006096,GO:0034059	fructose-bisphosphate aldolase activity|cytosol|sucrose biosynthetic process|glycolytic process|response to anoxia	path:zma00010,path:zma00030,path:zma00051,path:zma00710	Glycolysis / Gluconeogenesis|Pentose phosphate pathway|Fructose and mannose metabolism|Carbon fixation in photosynthetic organisms
Zm00001d012131	181.284	0.576958	-0.793461	6.01876e-09	6.45702e-08	Down	3.44519	4.2415	3.31828	1.85793	2.11907	1.69791
Zm00001d012142	331.56	1.9522	0.965101	3.3917e-20	9.11063e-19	Up	6.20312	6.86151	6.56712	11.3402	11.9567	13.3587		Acid phosphatase/vanadium-dependent haloperoxidase-related protein
Zm00001d012145	83.4873	0.587655	-0.76696	8.22727e-05	0.000461067	Down	3.21849	2.69198	3.38458	1.29024	2.00852	1.6832	At2g19490	DNA repair protein recA homolog 3 mitochondrial		GO:0003697,GO:0005524,GO:0005739,GO:0006281,GO:0006310,GO:0008094	single-stranded DNA binding|ATP binding|mitochondrion|DNA repair|DNA recombination|DNA-dependent ATPase activity	path:zma03440	Homologous recombination
Zm00001d012152	10.4993	3.23017	1.69161	0.00352225	0.0135297	Up	0.0905523	0.165855	0.0817027	0.46578	0.359628	0.28879	EG1	Galactolipase DONGLE chloroplastic		GO:0004620,GO:0005739,GO:0008970,GO:0009507,GO:0010582,GO:0016042,GO:0048449,GO:0052739,GO:0052740	phospholipase activity|mitochondrion|phospholipase A1 activity|chloroplast|floral meristem determinacy|lipid catabolic process|floral organ formation|phosphatidylserine 1-acylhydrolase activity|1-acyl-2-lysophosphatidylserine acylhydrolase activity
Zm00001d012166	149.541	0.642412	-0.63843	1.62367e-05	0.000103913	Down	1.6412	1.4842	1.3485	1.00941	0.960167	0.882052	FSM	Faciata 1-like protein		GO:0005634,GO:0006281,GO:0006310,GO:0006334,GO:0010389,GO:0010448,GO:0010449,GO:0033186,GO:0044772	nucleus|DNA repair|DNA recombination|nucleosome assembly|regulation of G2/M transition of mitotic cell cycle|vegetative meristem growth|root meristem growth|CAF-1 complex|mitotic cell cycle phase transition
Zm00001d012194	40.9607	1.80955	0.855628	0.0128485	0.0416491	Up	1.33197	1.71472	1.47549	2.11779	2.50935	1.84575
Zm00001d012199	1981.03	2.24418	1.16619	8.61852e-87	1.63055e-84	Up	5.21539	4.70229	4.88929	9.57654	10.7876	10.7644	CLPX1	CLP protease regulatory subunit CLPX3 mitochondrial		GO:0004176,GO:0005524,GO:0005739,GO:0005759,GO:0006457,GO:0030163,GO:0051082	ATP-dependent peptidase activity|ATP binding|mitochondrion|mitochondrial matrix|protein folding|protein catabolic process|unfolded protein binding
Zm00001d012221	2885.43	2.44737	1.29123	6.20777e-27	2.38723e-25	Up	42.938	44.9691	42.1604	110.371	87.03	101.722	OsI_04666	stearoyl-acyl-carrier-protein desaturase9	GRAS	GO:0006633,GO:0009507,GO:0016020,GO:0045300,GO:0046872,GO:0102786	fatty acid biosynthetic process|chloroplast|membrane|acyl-[acyl-carrier-protein] desaturase activity|metal ion binding|stearoyl-[acp] desaturase activity	path:zma00061,path:zma01040	Fatty acid biosynthesis|Biosynthesis of unsaturated fatty acids
Zm00001d012234	103.654	0.549625	-0.86348	9.05027e-07	7.18047e-06	Down	1.26129	1.54171	1.79389	1.10798	0.730422	0.698121	B3GALT8	male sterile8		GO:0000139,GO:0005783,GO:0005794,GO:0006486,GO:0008378,GO:0016021	Golgi membrane|endoplasmic reticulum|Golgi apparatus|protein glycosylation|galactosyltransferase activity|integral component of membrane
Zm00001d012245	64.1365	0.648344	-0.625168	0.00509626	0.0187352	Down	1.8545	2.10217	1.554	1.0485	1.22759	0.869681		Adenine nucleotide alpha hydrolases-like superfamily protein
Zm00001d012254	813.761	1.51722	0.601428	6.42748e-16	1.32479e-14	Up	7.79671	7.83335	7.50822	10.6479	10.8993	11.5257	PATL3	Putative patellin family protein		GO:0005737,GO:0005886,GO:0007049,GO:0008289,GO:0051301	cytoplasm|plasma membrane|cell cycle|lipid binding|cell division
Zm00001d012259	139.729	0.654974	-0.61049	6.46609e-05	0.000369876	Down	4.64433	4.34295	3.617	2.1347	2.50069	2.28178	NPF5.10	Protein NRT1/ PTR FAMILY 5.10		GO:0015333,GO:0016021,GO:0035673,GO:1904680	peptide:proton symporter activity|integral component of membrane|oligopeptide transmembrane transporter activity|peptide transmembrane transporter activity
Zm00001d012281	31.0952	1.81584	0.860636	0.00720064	0.0253291	Up	1.03149	1.12206	0.923166	1.41364	1.94416	1.96386	NHL10	Protein YLS9		GO:0009506,GO:0009507,GO:0010150,GO:0016021,GO:0046658,GO:0051607,GO:0051707	plasmodesma|chloroplast|leaf senescence|integral component of membrane|anchored component of plasma membrane|defense response to virus|response to other organism
Zm00001d012285	229.231	1.66117	0.732201	6.22935e-08	5.89633e-07	Up	4.67289	4.50451	5.18507	7.45334	6.84159	8.81151	DIVARICATA	Putative MYB DNA-binding domain superfamily protein	MYB_related	GO:0003677,GO:0005634,GO:0009908,GO:0048262	DNA binding|nucleus|flower development|determination of dorsal/ventral asymmetry
Zm00001d012289	368.234	1.60042	0.67845	1.11126e-11	1.61438e-10	Up	5.08035	5.91906	5.19992	8.7331	7.14328	7.81914		Transposon protein Mutator sub-class
Zm00001d012292	2105.85	2.2811	1.18973	9.88453e-74	1.50722e-71	Up	23.2731	23.1926	23.7283	47.3402	44.5155	48.258	At2g27500	Glucan endo-13-beta-glucosidase 14		GO:0005576,GO:0005618,GO:0005634,GO:0005737,GO:0005975,GO:0006952,GO:0042973,GO:0046658,GO:0071555	extracellular region|cell wall|nucleus|cytoplasm|carbohydrate metabolic process|defense response|glucan endo-1,3-beta-D-glucosidase activity|anchored component of plasma membrane|cell wall organization
Zm00001d012296	326.233	1.75577	0.812104	1.18676e-14	2.22873e-13	Up	3.64201	3.542	3.41674	6.04403	6.64887	5.95106	ABI5	ABA response element binding factor%253B Putative bZIP transcription factor superfamily protein	bZIP	GO:0003700,GO:0005634,GO:0006355,GO:0009409,GO:0009414,GO:0009651,GO:0009737,GO:0009738,GO:0009845,GO:0010152,GO:0042803,GO:0043565,GO:0090351	DNA-binding transcription factor activity|nucleus|regulation of transcription, DNA-templated|response to cold|response to water deprivation|response to salt stress|response to abscisic acid|abscisic acid-activated signaling pathway|seed germination|pollen maturation|protein homodimerization activity|sequence-specific DNA binding|seedling development	path:zma04075	Plant hormone signal transduction
Zm00001d012312	37.9759	2.43317	1.28284	4.42235e-05	0.000261157	Up	0.866328	0.574118	0.62327	1.11495	1.45882	1.88479	At5g58770	Undecaprenyl pyrophosphate synthetase		GO:0002094,GO:0005783,GO:0006486,GO:0009507,GO:0009570,GO:0009668,GO:0016094	polyprenyltransferase activity|endoplasmic reticulum|protein glycosylation|chloroplast|chloroplast stroma|plastid membrane organization|polyprenol biosynthetic process	path:zma00900	Terpenoid backbone biosynthesis
Zm00001d012321	844.511	2.37468	1.24773	6.88084e-62	7.61339e-60	Up	9.31855	9.64066	10.2402	22.9543	19.5979	21.9492	HSPRO2	Nematode resistance protein-like HSPRO2		GO:0005737,GO:0006979,GO:0009751,GO:0009816,GO:0019441,GO:0020037,GO:0046872	cytoplasm|response to oxidative stress|response to salicylic acid|defense response to bacterium, incompatible interaction|tryptophan catabolic process to kynurenine|heme binding|metal ion binding
Zm00001d012322	236.469	2.50233	1.32327	9.51102e-27	3.63018e-25	Up	2.10064	2.4116	2.74172	5.91308	5.24903	5.67239	CYP81E1	cytochrome P450 family 81 subfamily D polypeptide 8		GO:0004497,GO:0005506,GO:0016020,GO:0016705,GO:0020037	monooxygenase activity|iron ion binding|membrane|oxidoreductase activity, acting on paired donors, with incorporation or reduction of molecular oxygen|heme binding
Zm00001d012325	716.603	0.634562	-0.656167	1.87144e-13	3.17596e-12	Down	13.8526	14.1517	14.495	8.1863	8.89477	8.17118		Tetratricopeptide repeat (TPR)-like superfamily protein
Zm00001d012326	6.16889	0.0883004	-3.50144	0.000410808	0.00199285	Down	0.201816	0.409874	0.142869	0.0425207	0.0205909	0	CYP86A1	Cytochrome P450 86A1		GO:0005506,GO:0005773,GO:0006631,GO:0010345,GO:0016021,GO:0018685,GO:0020037	iron ion binding|vacuole|fatty acid metabolic process|suberin biosynthetic process|integral component of membrane|alkane 1-monooxygenase activity|heme binding	path:zma00071,path:zma00073	Fatty acid degradation|Cutin, suberine and wax biosynthesis
Zm00001d012328	3.51204	6.0314	2.59249	0.0233634	0.0692375	Up	0	0.0331534	0.016966	0.0167625	0.0166255	0.119285		hAT transposon superfamily protein
Zm00001d012337	63.0726	0.400654	-1.31957	7.43993e-09	7.88746e-08	Down	1.99529	2.57373	2.30602	0.780589	0.849577	0.66292	DIVARICATA	MYB-type transcription factor	MYB	GO:0003677,GO:0005634,GO:0009908,GO:0048262	DNA binding|nucleus|flower development|determination of dorsal/ventral asymmetry
Zm00001d012378	341.654	7.28983	2.86588	5.81109e-104	1.47194e-101	Up	2.15675	2.28363	1.76402	14.395	15.0562	16.4707	At3g10130	SOUL heme-binding family protein		GO:0009507,GO:0009535,GO:0010287,GO:0020037	chloroplast|chloroplast thylakoid membrane|plastoglobule|heme binding
Zm00001d012383	99.8216	0.46646	-1.10017	1.32039e-09	1.53991e-08	Down	3.08667	2.86402	2.60796	1.25979	1.21106	1.33133
Zm00001d012394	157.365	2.68448	1.42464	1.12059e-21	3.24621e-20	Up	1.67581	1.57426	1.70888	4.00319	3.90682	4.57341	PSY2	phytoene synthase2		GO:0004310,GO:0006696,GO:0010287,GO:0016117,GO:0016767,GO:0046905,GO:0051996	farnesyl-diphosphate farnesyltransferase activity|ergosterol biosynthetic process|plastoglobule|carotenoid biosynthetic process|geranylgeranyl-diphosphate geranylgeranyltransferase activity|phytoene synthase activity|squalene synthase activity	path:zma00906	Carotenoid biosynthesis
Zm00001d012398	132.677	0.470509	-1.08771	7.03648e-11	9.45467e-10	Down	0.609037	0.795608	0.592622	0.394327	0.3451	0.311056	UVR8	Putative regulator of chromosome condensation (RCC1) family protein		GO:0000785,GO:0003682,GO:0005085,GO:0005634,GO:0005829,GO:0009411,GO:0009649,GO:0009881,GO:0010224,GO:0018298,GO:0042802,GO:0042803	chromatin|chromatin binding|guanyl-nucleotide exchange factor activity|nucleus|cytosol|response to UV|entrainment of circadian clock|photoreceptor activity|response to UV-B|protein-chromophore linkage|identical protein binding|protein homodimerization activity
Zm00001d012407	1560.67	1.7481	0.805786	2.94792e-34	1.5185e-32	Up	11.1389	9.5844	10.9501	18.6001	17.4878	17.2654	TPI	triose phosphate isomerase5		GO:0004807,GO:0005829,GO:0006094,GO:0006096,GO:0019563,GO:0046166	triose-phosphate isomerase activity|cytosol|gluconeogenesis|glycolytic process|glycerol catabolic process|glyceraldehyde-3-phosphate biosynthetic process	path:zma00010,path:zma00051,path:zma00562,path:zma00710	Glycolysis / Gluconeogenesis|Fructose and mannose metabolism|Inositol phosphate metabolism|Carbon fixation in photosynthetic organisms
Zm00001d012413	102.624	2.21208	1.1454	1.38718e-10	1.80457e-09	Up	0.790916	1.05526	0.801158	1.91344	1.89961	1.75606	WRKY49	Probable WRKY transcription factor 49	WRKY	GO:0003700,GO:0005634,GO:0043565	DNA-binding transcription factor activity|nucleus|sequence-specific DNA binding
Zm00001d012420	6245.33	0.510286	-0.970623	6.02722e-28	2.45323e-26	Down	75.5497	80.4575	83.4129	39.1331	34.919	39.7424	HSP70	Heat shock 70 kDa protein		GO:0005524,GO:0005737,GO:0006986,GO:0016887,GO:0031072,GO:0034605,GO:0034620,GO:0042026,GO:0042623,GO:0044183,GO:0051082,GO:0051085,GO:0051787	ATP binding|cytoplasm|response to unfolded protein|ATPase activity|heat shock protein binding|cellular response to heat|cellular response to unfolded protein|protein refolding|ATPase activity, coupled|protein binding involved in protein folding|unfolded protein binding|chaperone cofactor-dependent protein refolding|misfolded protein binding	path:zma03040,path:zma04141,path:zma04144	Spliceosome|Protein processing in endoplasmic reticulum|Endocytosis
Zm00001d012443	47.8119	1.67023	0.740045	0.00423843	0.0159137	Up	6.52829	0	10.6391	0	0	3.92357
Zm00001d012456	163.495	8.19106	3.03405	4.13365e-74	6.3986e-72	Up	0.270042	0.280422	0.497262	2.45753	2.66756	2.46068	At3g11180	jasmonate-regulated gene 21		GO:0009813,GO:0046872,GO:0051213,GO:0120091,GO:2000022	flavonoid biosynthetic process|metal ion binding|dioxygenase activity|jasmonic acid hydrolase|regulation of jasmonic acid mediated signaling pathway
Zm00001d012464	112.127	0.648885	-0.623964	0.000368274	0.00180365	Down	1.35347	2.04004	2.08927	1.39725	1.13458	1.0395	NDA2	Internal alternative NAD(P)H-ubiquinone oxidoreductase A1 mitochondrial		GO:0003959,GO:0005739,GO:0005759,GO:0005777,GO:0031304,GO:0055114	NADPH dehydrogenase activity|mitochondrion|mitochondrial matrix|peroxisome|intrinsic component of mitochondrial inner membrane|oxidation-reduction process
Zm00001d012482	300.941	0.44545	-1.16667	4.35369e-26	1.61741e-24	Down	4.69428	4.70294	4.17014	1.78161	1.92821	1.88803	WRKY24	Putative WRKY DNA-binding domain superfamily protein	WRKY	GO:0003700,GO:0005634,GO:0009737,GO:0009738,GO:0009739,GO:0009740,GO:0009788,GO:0009938,GO:0043565,GO:0045893	DNA-binding transcription factor activity|nucleus|response to abscisic acid|abscisic acid-activated signaling pathway|response to gibberellin|gibberellic acid mediated signaling pathway|negative regulation of abscisic acid-activated signaling pathway|negative regulation of gibberellic acid mediated signaling pathway|sequence-specific DNA binding|positive regulation of transcription, DNA-templated	path:zma04016,path:zma04626	MAPK signaling pathway - plant|Plant-pathogen interaction
Zm00001d012484	90.0434	0.301751	-1.72857	1.88561e-17	4.30963e-16	Down	4.51203	3.56816	4.7737	0.992506	1.39661	0.742856	HIPP45	Heavy metal transport/detoxification superfamily protein		GO:0030001,GO:0046872	metal ion transport|metal ion binding
Zm00001d012485	726.546	1.87279	0.905187	3.05475e-31	1.41428e-29	Up	4.13793	4.09022	4.13237	7.08372	7.04659	7.52877	AVT6C	Transmembrane amino acid transporter family protein		GO:0003333,GO:0015171,GO:0016021	amino acid transmembrane transport|amino acid transmembrane transporter activity|integral component of membrane
Zm00001d012488	226.754	0.581688	-0.781681	1.74727e-10	2.24631e-09	Down	5.57786	5.24753	5.77847	3.17058	2.8262	2.9978	NFD4	Major facilitator superfamily protein		GO:0000741,GO:0005739,GO:0009651,GO:0010197,GO:0016021	karyogamy|mitochondrion|response to salt stress|polar nucleus fusion|integral component of membrane
Zm00001d012492	35.5884	0.554051	-0.851909	0.0265854	0.0771679	Down	1.05258	1.60321	0.867411	0.571009	0.854164	0.421932	EPFL6			GO:0005576,GO:0010052,GO:0010374	extracellular region|guard cell differentiation|stomatal complex development
Zm00001d012494	133.065	1.68	0.748461	2.75194e-06	2.03141e-05	Up	1.4156	1.95216	1.27105	2.11099	1.80498	2.67868	PUB16	U-box domain-containing protein 16		GO:0004842,GO:0005634,GO:0005737,GO:0010200	ubiquitin-protein transferase activity|nucleus|cytoplasm|response to chitin
Zm00001d012505	52.1905	0.528558	-0.919866	0.000188094	0.000983772	Down	1.25614	1.12802	1.0082	0.867238	0.352074	0.530142	WRKY66	Putative WRKY DNA-binding domain superfamily protein	WRKY	GO:0003700,GO:0005634,GO:0043565,GO:0044212	DNA-binding transcription factor activity|nucleus|sequence-specific DNA binding|transcription regulatory region DNA binding
Zm00001d012509	96.9307	0.479861	-1.05931	8.33209e-09	8.77561e-08	Down	1.33342	1.22081	1.04747	0.768887	0.428789	0.733826	Os11g0104900	Clathrin heavy chain 2	bHLH	GO:0005198,GO:0005794,GO:0005829,GO:0005886,GO:0006886,GO:0006898,GO:0009506,GO:0009507,GO:0030130,GO:0030132,GO:0032051,GO:0042802,GO:0048268,GO:0071439	structural molecule activity|Golgi apparatus|cytosol|plasma membrane|intracellular protein transport|receptor-mediated endocytosis|plasmodesma|chloroplast|clathrin coat of trans-Golgi network vesicle|clathrin coat of coated pit|clathrin light chain binding|identical protein binding|clathrin coat assembly|clathrin complex	path:zma04144	Endocytosis
Zm00001d012510	101.801	5.27165	2.39826	1.21749e-34	6.32457e-33	Up	0.385457	0.409619	0.581797	2.35524	2.42864	2.85674	CYP73A2	Putative cytochrome P450 superfamily protein		GO:0004497,GO:0005506,GO:0016705,GO:0020037	monooxygenase activity|iron ion binding|oxidoreductase activity, acting on paired donors, with incorporation or reduction of molecular oxygen|heme binding	path:zma00130,path:zma00360,path:zma00940,path:zma00941,path:zma00945	Ubiquinone and other terpenoid-quinone biosynthesis|Phenylalanine metabolism|Phenylpropanoid biosynthesis|Flavonoid biosynthesis|Stilbenoid, diarylheptanoid and gingerol biosynthesis
Zm00001d012514	618.613	0.624414	-0.679426	1.16443e-16	2.50271e-15	Down	11.9259	12.4307	11.3204	6.92718	7.2074	6.88871	At5g58300	Probable inactive receptor kinase	LBD	GO:0004672,GO:0005524,GO:0005886,GO:0016021	protein kinase activity|ATP binding|plasma membrane|integral component of membrane
Zm00001d012530	154.818	1.50795	0.59259	5.09905e-05	0.000297678	Up	5.49647	5.07179	6.39806	8.11448	6.80494	8.86817	At5g19025	Ribosomal protein L34e superfamily protein		GO:0003735,GO:0005840,GO:0006412,GO:0016021	structural constituent of ribosome|ribosome|translation|integral component of membrane
Zm00001d012543	12.7487	0.458054	-1.12641	0.0280269	0.0805889	Down	1.95306	2.37148	2.3477	0.631128	1.63473	0
Zm00001d012553	123.378	0.628947	-0.668989	3.74298e-05	0.000223955	Down	1.60077	1.32531	0.925074	0.750708	0.69815	0.960084	TGAL1	octopine synthase binding factor4	bZIP	GO:0003700,GO:0005634,GO:0006351,GO:0006952,GO:0043565	DNA-binding transcription factor activity|nucleus|transcription, DNA-templated|defense response|sequence-specific DNA binding	path:zma04075	Plant hormone signal transduction
Zm00001d012561	3236.21	1.74135	0.800209	4.51651e-17	9.9947e-16	Up	39.7071	42.581	50.7158	64.7299	78.1618	64.9679	RAMDAZC7	Cystatin2%253B Cysteine proteinase inhibitor%253B Putative cystatin		GO:0004869	cysteine-type endopeptidase inhibitor activity
Zm00001d012572	19429.9	0.607152	-0.719871	2.94698e-29	1.25447e-27	Down	736.648	705.415	733.771	435.554	410.095	386.707		Bifunctional inhibitor/lipid-transfer protein/seed storage 2S albumin superfamily protein
Zm00001d012575	22.9535	0.48683	-1.03851	0.0346039	0.0963722	Down	0.290724	0.484373	0.324447	0.114561	0.224793	0.214819	MORC6	Protein MICRORCHIDIA 6		GO:0003677,GO:0003723,GO:0004519,GO:0005524,GO:0005634,GO:0006281,GO:0006282,GO:0006325,GO:0006952,GO:0009506,GO:0009941,GO:0016887,GO:0031935,GO:0042803,GO:0080188,GO:1902290	DNA binding|RNA binding|endonuclease activity|ATP binding|nucleus|DNA repair|regulation of DNA repair|chromatin organization|defense response|plasmodesma|chloroplast envelope|ATPase activity|regulation of chromatin silencing|protein homodimerization activity|RNA-directed DNA methylation|positive regulation of defense response to oomycetes
Zm00001d012577	203.376	0.635179	-0.654766	3.46143e-07	2.93876e-06	Down	84.1037	83.5493	93.3379	59.956	68.1963	42.3291
Zm00001d012594	79.9599	1.85683	0.892843	0.00177761	0.00739941	Up	1.95198	2.03891	1.68054	3.83214	4.23218	4.52633
Zm00001d012595	38.0271	1.5722	0.65278	0.0482117	0.126608	Up	0.737882	0.575734	0.804586	1.28014	0.708142	1.21262		Pectin lyase-like superfamily protein		GO:0030570,GO:0045490,GO:0046872	pectate lyase activity|pectin catabolic process|metal ion binding	path:zma00040	Pentose and glucuronate interconversions
Zm00001d012596	203.995	1.72814	0.789216	3.71105e-08	3.61769e-07	Up	10.1715	10.4608	13.0387	16.0805	14.9518	19.743
Zm00001d012599	388.821	0.620634	-0.688184	1.89414e-12	2.9424e-11	Down	22.6168	20.778	20.7655	13.5623	11.947	12.9067	At2g27730	F1F0-ATPase inhibitor protein; protein		GO:0005507,GO:0005730,GO:0005739,GO:0005747,GO:0005773,GO:0009853,GO:0031966,GO:0045271	copper ion binding|nucleolus|mitochondrion|mitochondrial respiratory chain complex I|vacuole|photorespiration|mitochondrial membrane|respiratory chain complex I
Zm00001d012600	7.97456	0.201283	-2.3127	0.0010763	0.00473958	Down	0.0910701	0.140872	0.0762164	0.00860139	0.0336556	0.0259005	PBL25	Protein kinase superfamily protein	LBD
Zm00001d012603	53.8861	0.649551	-0.622486	0.00985608	0.03317	Down	1.80901	2.20717	1.94972	1.52827	1.3215	1.15726	SABP2	Methylesterase 3		GO:0009862,GO:0016298,GO:0080031	systemic acquired resistance, salicylic acid mediated signaling pathway|lipase activity|methyl salicylate esterase activity
Zm00001d012606	251.54	0.632426	-0.661031	7.3576e-08	6.90668e-07	Down	6.29414	8.21907	8.30026	4.80067	4.32756	5.33808	At1g55890	Pentatricopeptide repeat-containing protein mitochondrial	NAC
Zm00001d012641	1022.87	2.06905	1.04897	5.00179e-28	2.04673e-26	Up	8.68736	9.29714	7.93097	15.9457	17.6145	18.5083	CKX5	cytokinin oxidase4b		GO:0005615,GO:0009690,GO:0019139,GO:0071949	extracellular space|cytokinin metabolic process|cytokinin dehydrogenase activity|FAD binding	path:zma00908	Zeatin biosynthesis
Zm00001d012642	98.6084	0.520963	-0.940747	0.000107752	0.000591103	Down	3.36711	4.93154	3.79243	1.13323	1.97229	2.68485	BHLH148	Transcription factor bHLH92	bHLH	GO:0003677,GO:0005634,GO:0006355,GO:0009414,GO:0046983	DNA binding|nucleus|regulation of transcription, DNA-templated|response to water deprivation|protein dimerization activity
Zm00001d012647	745.423	1.61675	0.693094	1.55675e-19	4.06412e-18	Up	8.9758	8.19645	8.33851	14.005	13.7711	13.7156		Polyketide cyclase / dehydrase and lipid transport protein
Zm00001d012671	80.3851	0.664738	-0.589143	0.00280625	0.0110409	Down	3.67332	2.7418	3.57835	2.11068	1.69935	2.35908	DCD1	Cytidine/deoxycytidylate deaminase family protein		GO:0004132,GO:0005737,GO:0006226,GO:0006231,GO:0008270	dCMP deaminase activity|cytoplasm|dUMP biosynthetic process|dTMP biosynthetic process|zinc ion binding	path:zma00240	Pyrimidine metabolism
Zm00001d012686	38.1051	2.21123	1.14485	8.44145e-05	0.000472034	Up	0.98339	0.669503	0.991527	1.38078	1.44447	1.7093
Zm00001d012693	342.141	0.535608	-0.900749	1.52106e-08	1.55397e-07	Down	5.89371	4.95085	5.67267	3.59352	2.218	2.99164	NAT2	Solute carrier family 23 member 2		GO:0009506,GO:0016021,GO:0022857	plasmodesma|integral component of membrane|transmembrane transporter activity
Zm00001d012703	23.4795	2.0919	1.06481	0.00411355	0.0155075	Up	0.772159	0.919945	0.631006	0.931315	1.42903	1.8449	DOF5	Dof zinc finger protein DOF1.5	Dof	GO:0003677,GO:0003700,GO:0005634,GO:0043565,GO:0046872	DNA binding|DNA-binding transcription factor activity|nucleus|sequence-specific DNA binding|metal ion binding
Zm00001d012731	568.344	0.552042	-0.857149	1.45248e-18	3.55567e-17	Down	8.88432	10.4363	9.25338	4.84082	5.70946	5.04913	ARF3	Auxin response factor 3	ARF	GO:0003677,GO:0005634,GO:0006355,GO:0009734	DNA binding|nucleus|regulation of transcription, DNA-templated|auxin-activated signaling pathway	path:zma04075	Plant hormone signal transduction
Zm00001d012736	53.7085	4.60326	2.20266	4.16527e-17	9.27771e-16	Up	1.46645	1.12912	1.16182	5.81267	4.80543	5.77747			ERF
Zm00001d012741	39.903	0.636859	-0.650954	0.038439	0.105001	Down	89.5624	92.896	93.7815	78.7917	82.3639	70.0455
Zm00001d012743	855.112	0.651237	-0.618745	2.93773e-17	6.63024e-16	Down	13.5638	15.1679	13.7828	8.33808	8.51568	8.91363	PERK1	Putative prolin-rich extensin-like receptor protein kinase family protein	LBD
Zm00001d012744	11.6487	2.52645	1.33711	0.0132068	0.042617	Up	0.0505397	0.103014	0.0642316	0.178171	0.274096	0.114477	CESA4	Cellulose synthase A catalytic subunit 8 [UDP-forming]		GO:0005618,GO:0005794,GO:0005802,GO:0005886,GO:0006970,GO:0009414,GO:0009833,GO:0009834,GO:0016021,GO:0016759,GO:0016760,GO:0030244,GO:0042742,GO:0046872,GO:0050832,GO:0071555	cell wall|Golgi apparatus|trans-Golgi network|plasma membrane|response to osmotic stress|response to water deprivation|plant-type primary cell wall biogenesis|plant-type secondary cell wall biogenesis|integral component of membrane|cellulose synthase activity|cellulose synthase (UDP-forming) activity|cellulose biosynthetic process|defense response to bacterium|metal ion binding|defense response t…
Zm00001d012748	1784.83	1.94904	0.962766	1.11317e-57	1.09703e-55	Up	13.3109	12.268	12.5791	23.0703	22.8957	25.4442	TPS7	trehalose-6-phosphate synthase15		GO:0005737,GO:0005829,GO:0005992,GO:0016311,GO:0016757,GO:0070413	cytoplasm|cytosol|trehalose biosynthetic process|dephosphorylation|transferase activity, transferring glycosyl groups|trehalose metabolism in response to stress	path:zma00500	Starch and sucrose metabolism
Zm00001d012757	80.1589	1.52751	0.611182	0.00218543	0.00886465	Up	1.23615	1.51828	1.28767	1.50904	2.32534	1.85934	GATA9	Putative GATA transcription factor family protein	GATA	GO:0003700,GO:0005634,GO:0007623,GO:0008270,GO:0009416,GO:0043565,GO:0045893	DNA-binding transcription factor activity|nucleus|circadian rhythm|zinc ion binding|response to light stimulus|sequence-specific DNA binding|positive regulation of transcription, DNA-templated
Zm00001d012764	70.4814	0.335883	-1.57397	8.1736e-13	1.3171e-11	Down	1.41732	1.19663	1.17531	0.385703	0.42733	0.553171		malic enzyme4		GO:0004471,GO:0004473,GO:0005737,GO:0008948,GO:0046872,GO:0051287	malate dehydrogenase (decarboxylating) (NAD+) activity|malate dehydrogenase (decarboxylating) (NADP+) activity|cytoplasm|oxaloacetate decarboxylase activity|metal ion binding|NAD binding	path:zma00620,path:zma00710	Pyruvate metabolism|Carbon fixation in photosynthetic organisms
Zm00001d012775	6.61157	0.178441	-2.48648	0.00169425	0.00709095	Down	0	0	0	0	0	0
Zm00001d012782	53.0502	2.19188	1.13217	4.67788e-06	3.29743e-05	Up	0.692376	0.959124	1.03653	1.77291	1.65939	1.43616	UGT88F3	UDP-glycosyltransferase 88A1		GO:0016758	transferase activity, transferring hexosyl groups
Zm00001d012789	7.91047	0.235488	-2.08627	0.00831796	0.0286962	Down	0.580401	0.20031	0.44685	0.0930557	0	0.154766	WRKY24	Putative WRKY DNA-binding domain superfamily protein	WRKY	GO:0003700,GO:0005634,GO:0043565	DNA-binding transcription factor activity|nucleus|sequence-specific DNA binding
Zm00001d012791	51.4624	2.62454	1.39206	3.8127e-08	3.71087e-07	Up	0.421268	0.903448	0.617421	1.48962	1.54334	1.56074	BURP3	BURP domain protein RD22
Zm00001d012808	51.7149	0.624848	-0.678422	0.0276061	0.0795731	Down	0.869137	0.616827	1.10081	0.48381	0.400706	0.545366
Zm00001d012821	2562.23	2.12299	1.0861	3.77822e-84	6.852e-82	Up	15.7959	14.2351	14.5491	30.42	31.1804	32.776	RCD1	Probable inactive poly [ADP-ribose] polymerase SRO1		GO:0000303,GO:0003950,GO:0005634,GO:0005737,GO:0006809,GO:0006970,GO:0009414,GO:0009651,GO:0009723,GO:0009793,GO:0009816,GO:0009867,GO:0009873,GO:0010102,GO:0010193,GO:0012501,GO:0016032,GO:0016363,GO:2000377	response to superoxide|NAD+ ADP-ribosyltransferase activity|nucleus|cytoplasm|nitric oxide biosynthetic process|response to osmotic stress|response to water deprivation|response to salt stress|response to ethylene|embryo development ending in seed dormancy|defense response to bacterium, incompatible interaction|jasmonic acid mediated signaling pathway|ethylene-activated signaling pathway|lateral …
Zm00001d012847	424.763	1.75592	0.812225	8.98427e-13	1.44092e-11	Up	8.02933	7.17953	7.39984	12.9702	13.1077	11.0095	PATL4	Sec14p-like phosphatidylinositol transfer family protein		GO:0005634,GO:0005829,GO:0005886,GO:0007049,GO:0008289,GO:0051301	nucleus|cytosol|plasma membrane|cell cycle|lipid binding|cell division
Zm00001d012850	1799.13	2.22367	1.15294	3.54563e-81	6.03723e-79	Up	26.8493	29.315	26.2122	58.1716	59.2975	56.9348	At4g15970	Nucleotide-diphospho-sugar transferase family protein
Zm00001d012859	17.8822	0.0594009	-4.07337	2.15628e-13	3.63719e-12	Down	0.403908	0.408833	0.3797	0	0.0163839	0.0167582		Hyaluronan / mRNA binding family
Zm00001d012881	199.414	1.59232	0.671134	2.30309e-07	2.00874e-06	Up	2.39195	2.30592	1.97702	2.9496	3.28199	3.21303		DPP6 N-terminal domain-like protein
Zm00001d012893	121.47	0.560272	-0.8358	3.08592e-07	2.64338e-06	Down	1.63031	1.53506	1.75263	0.85539	0.857662	0.879285	TOC159	Translocase of chloroplast 159 chloroplastic		GO:0003924,GO:0004888,GO:0004930,GO:0005525,GO:0005829,GO:0009507,GO:0009536,GO:0009707,GO:0009941,GO:0016020,GO:0016021,GO:0043024,GO:0045036,GO:0045037,GO:0046872,GO:0051087,GO:0061927	GTPase activity|transmembrane signaling receptor activity|G protein-coupled receptor activity|GTP binding|cytosol|chloroplast|plastid|chloroplast outer membrane|chloroplast envelope|membrane|integral component of membrane|ribosomal small subunit binding|protein targeting to chloroplast|protein import into chloroplast stroma|metal ion binding|chaperone binding|TOC-TIC supercomplex I
Zm00001d012925	6.16272	0.234277	-2.09371	0.0173902	0.0537019	Down	0.137957	0.324261	0.154037	0.0443913	0.0434923	0.0224518	ASA1	Anthranilate synthase alpha subunit 2 chloroplastic		GO:0000162,GO:0004049,GO:0009507	tryptophan biosynthetic process|anthranilate synthase activity|chloroplast	path:zma00400	Phenylalanine, tyrosine and tryptophan biosynthesis
Zm00001d012953	79.8398	0.588697	-0.764402	0.000131488	0.000710503	Down	1.64353	2.06845	1.66034	1.08319	0.777051	1.00026	NPF5.6	Protein NRT1/ PTR FAMILY 5.6		GO:0015333,GO:0016021,GO:0035673,GO:1904680	peptide:proton symporter activity|integral component of membrane|oligopeptide transmembrane transporter activity|peptide transmembrane transporter activity
Zm00001d012962	296.079	0.657861	-0.604146	3.46346e-08	3.38926e-07	Down	5.81955	5.87883	4.67598	3.18132	3.20944	3.62145	XB15	Probable protein phosphatase 2C 4		GO:0004722,GO:0005886,GO:0006952,GO:0046872	protein serine/threonine phosphatase activity|plasma membrane|defense response|metal ion binding
Zm00001d013004	109.904	2.27919	1.18852	2.15884e-08	2.16796e-07	Up	3.07361	2.14499	2.49397	3.82176	6.24117	6.27529	CML27	Calcium-binding allergen Ole e 8		GO:0005509,GO:0005773,GO:0005886	calcium ion binding|vacuole|plasma membrane
Zm00001d013020	12.8194	0.376842	-1.40797	0.00676536	0.024024	Down	0.116341	0.0973604	0.0853578	0.0281168	0.0697527	0.0428578		hAT transposon superfamily protein
Zm00001d013043	387.101	1.56131	0.642754	4.16514e-11	5.73484e-10	Up	5.60915	5.38166	5.32598	7.73741	8.32059	8.73052	APRL5	adenosine 5'-phosphosulfate reductase-like9		GO:0005623,GO:0016021,GO:0045454	cell|integral component of membrane|cell redox homeostasis
Zm00001d013053	736.175	0.529002	-0.918655	1.25265e-21	3.61853e-20	Down	19.9699	19.0799	20.0341	11.8535	8.16499	9.97469	P4H7	Probable prolyl 4-hydroxylase 12		GO:0004656,GO:0005506,GO:0005783,GO:0005789,GO:0016021,GO:0018401,GO:0031418	procollagen-proline 4-dioxygenase activity|iron ion binding|endoplasmic reticulum|endoplasmic reticulum membrane|integral component of membrane|peptidyl-proline hydroxylation to 4-hydroxy-L-proline|L-ascorbic acid binding	path:zma00330	Arginine and proline metabolism
Zm00001d013071	464.954	1.93031	0.948836	4.36179e-25	1.54727e-23	Up	6.42821	7.36447	6.67182	13.2086	12.4256	11.7881	IAA14	Auxin-responsive protein IAA4	ARF	GO:0005634,GO:0006355,GO:0009733,GO:0009734	nucleus|regulation of transcription, DNA-templated|response to auxin|auxin-activated signaling pathway	path:zma04075	Plant hormone signal transduction
Zm00001d013090	48.2669	0.497456	-1.00736	9.3185e-05	0.000517584	Down	0.700619	0.610818	0.604663	0.290048	0.420851	0.265394	IP5P4	Type IV inositol polyphosphate 5-phosphatase 7		GO:0004439,GO:0034485,GO:0046856	phosphatidylinositol-4,5-bisphosphate 5-phosphatase activity|phosphatidylinositol-3,4,5-trisphosphate 5-phosphatase activity|phosphatidylinositol dephosphorylation
Zm00001d013093	234.786	1.64059	0.714211	1.83522e-06	1.39055e-05	Up	3.59355	3.10713	3.51068	4.35554	5.6562	5.74347	EGY1	Probable zinc metalloprotease EGY1 chloroplastic		GO:0008237,GO:0016021,GO:0031969	metallopeptidase activity|integral component of membrane|chloroplast membrane
Zm00001d013095	194.147	0.602939	-0.729917	3.02212e-08	2.97734e-07	Down	4.2514	4.63197	4.64238	2.8857	2.28857	2.42366	RFC5	Replication factor C subunit 3		GO:0003677,GO:0005524,GO:0005634,GO:0005663,GO:0006261	DNA binding|ATP binding|nucleus|DNA replication factor C complex|DNA-dependent DNA replication	path:zma03030,path:zma03420,path:zma03430	DNA replication|Nucleotide excision repair|Mismatch repair
Zm00001d013098	10.5635	0.31099	-1.68506	0.00351824	0.013516	Down	0.0875778	0.0663594	0.104634	0.0418658	0.0272354	0.00706539	AO2	aldehyde oxidase2		GO:0005506,GO:0005737,GO:0009055,GO:0009688,GO:0009851,GO:0043546,GO:0050302,GO:0051537,GO:0055114,GO:0071949	iron ion binding|cytoplasm|electron transfer activity|abscisic acid biosynthetic process|auxin biosynthetic process|molybdopterin cofactor binding|indole-3-acetaldehyde oxidase activity|2 iron, 2 sulfur cluster binding|oxidation-reduction process|FAD binding	path:zma00380	Tryptophan metabolism
Zm00001d013108	7927.86	1.51531	0.599615	3.7735e-36	2.08386e-34	Up	99.7966	108.257	99.8625	142.234	142.48	143.884	FLA17			GO:0005576,GO:0005773	extracellular region|vacuole
Zm00001d013130	26.415	1.67472	0.743924	0.0329527	0.0923863	Up	0.0597519	0.122575	0.148596	0.262969	0.202892	0.132286	PIL13	Transcription factor PIF4	bHLH	GO:0003677,GO:0005634,GO:0006355,GO:0045893,GO:0046983,GO:0080006,GO:0090229	DNA binding|nucleus|regulation of transcription, DNA-templated|positive regulation of transcription, DNA-templated|protein dimerization activity|internode patterning|negative regulation of red or far-red light signaling pathway	path:zma04075	Plant hormone signal transduction
Zm00001d013133	22.1274	2.63432	1.39743	0.000318405	0.00158422	Up	0.571615	0	0.512039	1.11729	0.473017	1.13108		Verprolin
Zm00001d013135	38.4723	1.52238	0.606326	0.0367162	0.101279	Up	0.223698	0.314081	0.424248	0.59469	0.63337	0.463417	RPI4	Ribose-5-phosphate isomerase		GO:0004751,GO:0009052,GO:0009507	ribose-5-phosphate isomerase activity|pentose-phosphate shunt, non-oxidative branch|chloroplast	path:zma00030,path:zma00710	Pentose phosphate pathway|Carbon fixation in photosynthetic organisms
Zm00001d013138	42.1586	0.361711	-1.46709	1.61379e-07	1.4374e-06	Down	1.87715	2.06409	1.59154	0.585973	0.553294	0.778331		protein; Tyrosine specific protein phosphatase-like	GeBP
Zm00001d013146	98.2278	2.38257	1.25252	1.14808e-08	1.18676e-07	Up	3.10392	3.04803	2.76906	8.0951	5.04994	5.84984	PSAF	Photosystem I reaction center subunit III chloroplastic		GO:0009538,GO:0009543,GO:0015979	photosystem I reaction center|chloroplast thylakoid lumen|photosynthesis	path:zma00195	Photosynthesis
Zm00001d013175	180.928	2.56525	1.3591	1.83663e-22	5.55683e-21	Up	3.66388	3.7034	5.44607	16.6688	12.887	11.1643
Zm00001d013177	31.7964	2.86139	1.51672	2.98359e-06	2.18423e-05	Up	0.086801	0.163436	0.175829	0.330071	0.376072	0.414403		Electron transporter
Zm00001d013184	175.234	1.65711	0.728668	1.12755e-07	1.03437e-06	Up	4.94968	4.70559	4.33582	7.63785	7.46582	7.58675	Os03g0767500	Thiol disulfide interchange protein txlA	MYB_related	GO:0006662,GO:0009507,GO:0009535,GO:0010190,GO:0015035,GO:0016671,GO:0045454	glycerol ether metabolic process|chloroplast|chloroplast thylakoid membrane|cytochrome b6f complex assembly|protein disulfide oxidoreductase activity|oxidoreductase activity, acting on a sulfur group of donors, disulfide as acceptor|cell redox homeostasis
Zm00001d013185	2107.04	2.10199	1.07175	1.01326e-75	1.63449e-73	Up	27.1439	29.0554	26.7432	50.4099	52.3979	52.5018	CYP74A1	Allene oxide synthase chloroplastic		GO:0004497,GO:0005506,GO:0005739,GO:0009535,GO:0009611,GO:0009695,GO:0009753,GO:0009978,GO:0010287,GO:0016125,GO:0016705,GO:0020037,GO:0031408,GO:0031969,GO:0047987,GO:0050832,GO:0055114	monooxygenase activity|iron ion binding|mitochondrion|chloroplast thylakoid membrane|response to wounding|jasmonic acid biosynthetic process|response to jasmonic acid|allene oxide synthase activity|plastoglobule|sterol metabolic process|oxidoreductase activity, acting on paired donors, with incorporation or reduction of molecular oxygen|heme binding|oxylipin biosynthetic process|chloroplast membr…	path:zma00592	alpha-Linolenic acid metabolism
Zm00001d013193	1399.87	2.63172	1.39601	1.45798e-102	3.54648e-100	Up	25.0265	26.6575	23.6357	65.6032	61.8306	62.59	MEE14	CCG-binding protein 1		GO:0005634,GO:0005829,GO:0009507,GO:0009793,GO:0010183,GO:0036033,GO:0050832	nucleus|cytosol|chloroplast|embryo development ending in seed dormancy|pollen tube guidance|mediator complex binding|defense response to fungus
Zm00001d013209	144.53	1.56691	0.647925	1.56756e-05	0.000100595	Up	2.69918	2.74456	2.90494	3.50294	4.69219	3.99615		transcriptional regulator of RNA polII SAGA subunit
Zm00001d013210	655.875	1.511	0.595506	1.21899e-13	2.08837e-12	Up	16.0472	15.5322	17.7288	24.5801	24.4057	23.6327
Zm00001d013212	43.373	5.25422	2.39348	6.17668e-16	1.27567e-14	Up	0.443136	0.445656	0.343769	2.14159	1.5907	2.10305	PER51	Peroxidase 16		GO:0004601,GO:0005576,GO:0006979,GO:0009651,GO:0020037,GO:0042744,GO:0046872	peroxidase activity|extracellular region|response to oxidative stress|response to salt stress|heme binding|hydrogen peroxide catabolic process|metal ion binding	path:zma00940	Phenylpropanoid biosynthesis
Zm00001d013220	1959.84	1.63157	0.706261	1.90613e-33	9.54591e-32	Up	29.8655	30.6319	30.8975	48.3847	45.144	46.7513	BIPP2C2	Probable protein phosphatase 2C 48		GO:0004722,GO:0046872	protein serine/threonine phosphatase activity|metal ion binding
Zm00001d013226	24.3669	0.445651	-1.16601	0.0014478	0.00615787	Down	0.344483	0.594584	0.563635	0.302376	0.349278	0.0668958	CYP81D1	cytochrome P450 family 81 subfamily D polypeptide 8		GO:0005506,GO:0016020,GO:0016021,GO:0016709,GO:0020037,GO:0042343	iron ion binding|membrane|integral component of membrane|oxidoreductase activity, acting on paired donors, with incorporation or reduction of molecular oxygen, NAD(P)H as one donor, and incorporation of one atom of oxygen|heme binding|indole glucosinolate metabolic process
Zm00001d013229	16.0794	0.52241	-0.936745	0.0376512	0.103337	Down	0.212757	0.344481	0.387054	0.103971	0.196455	0.172465	CYP81D1	Cytochrome P450 CYP81A17		GO:0005506,GO:0016020,GO:0016021,GO:0016709,GO:0020037,GO:0042343	iron ion binding|membrane|integral component of membrane|oxidoreductase activity, acting on paired donors, with incorporation or reduction of molecular oxygen, NAD(P)H as one donor, and incorporation of one atom of oxygen|heme binding|indole glucosinolate metabolic process
Zm00001d013245	11819.7	1.76291	0.817959	5.58687e-69	7.74806e-67	Up	138.336	142.25	138.42	225.826	223.787	230.645	UGD5	UDP-glucose 6-dehydrogenase		GO:0003979,GO:0005634,GO:0005829,GO:0006024,GO:0006065,GO:0051287	UDP-glucose 6-dehydrogenase activity|nucleus|cytosol|glycosaminoglycan biosynthetic process|UDP-glucuronate biosynthetic process|NAD binding	path:zma00040,path:zma00053,path:zma00520	Pentose and glucuronate interconversions|Ascorbate and aldarate metabolism|Amino sugar and nucleotide sugar metabolism
Zm00001d013250	192.731	0.642189	-0.638931	1.20462e-06	9.38974e-06	Down	5.44308	5.5873	5.68709	3.48644	3.09833	3.40705	PDCB2	Glucan endo-1%252C3-beta-glucosidase 3		GO:0001872,GO:0009408,GO:0009506,GO:0030247,GO:0031225,GO:0046658	(1->3)-beta-D-glucan binding|response to heat|plasmodesma|polysaccharide binding|anchored component of membrane|anchored component of plasma membrane
Zm00001d013255	34.3588	1.91305	0.935871	0.0019117	0.00787945	Up	0.385625	0.351979	0.0803742	0.163323	0.59009	0.454557
Zm00001d013271	872.885	1.55075	0.632966	2.49906e-18	6.03574e-17	Up	16.7014	19.326	16.9323	27.6295	28.7441	24.2543	BPA1	RNA binding (RRM/RBD/RNP motifs) family protein		GO:0003723,GO:0005737,GO:0009735,GO:0016020	RNA binding|cytoplasm|response to cytokinin|membrane
Zm00001d013313	40.2592	0.663008	-0.592903	0.0480513	0.126327	Down	2.05814	7.12679	2.20609	2.77622	3.50822	1.39707
Zm00001d013319	16566.1	1.52276	0.606692	4.05713e-40	2.54288e-38	Up	176.456	168.91	178.308	246.777	246.193	256.645	GLU2	Endoglucanase 25		GO:0008810,GO:0016021,GO:0030245,GO:0071555	cellulase activity|integral component of membrane|cellulose catabolic process|cell wall organization	path:zma00500	Starch and sucrose metabolism
Zm00001d013324	48.0972	1.64461	0.717749	0.00487114	0.0179939	Up	0.753774	1.37545	1.24892	1.56154	1.03083	1.31889	ATPD	ATP synthase F1%252C delta subunit family protein		GO:0009409,GO:0009507,GO:0009534,GO:0009535,GO:0009579,GO:0009735,GO:0009772,GO:0009773,GO:0009941,GO:0010287,GO:0010319,GO:0015979,GO:0015986,GO:0016020,GO:0042742,GO:0045261,GO:0046933	response to cold|chloroplast|chloroplast thylakoid|chloroplast thylakoid membrane|thylakoid|response to cytokinin|photosynthetic electron transport in photosystem II|photosynthetic electron transport in photosystem I|chloroplast envelope|plastoglobule|stromule|photosynthesis|ATP synthesis coupled proton transport|membrane|defense response to bacterium|proton-transporting ATP synthase complex, cat…
Zm00001d013326	1370.16	1.51398	0.598348	1.19668e-08	1.2345e-07	Up	28.657	34.3645	34.5085	50.379	43.8569	49.7629
Zm00001d013343	123.975	1.6138	0.69046	2.06707e-05	0.000129452	Up	1.66294	1.50396	1.42945	2.15285	2.32869	2.58146	ACR1	ACT domain-containing protein ACR1		GO:0005634,GO:0016597	nucleus|amino acid binding
Zm00001d013364	50.3443	0.29148	-1.77853	1.02396e-11	1.49587e-10	Down	1.0959	0.965753	1.25175	0.34826	0.220897	0.228763	RXW8	CSC1-like protein RXW8		GO:0005227,GO:0005886,GO:0016021	calcium activated cation channel activity|plasma membrane|integral component of membrane
Zm00001d013370	88.1995	1.5155	0.599797	0.00147746	0.00627357	Up	1.13383	1.14332	0.967462	1.19095	1.62276	1.61313	BHLH25	Symbiotic ammonium transporter	bHLH	GO:0003677,GO:0003700,GO:0005634,GO:0006355,GO:0046983	DNA binding|DNA-binding transcription factor activity|nucleus|regulation of transcription, DNA-templated|protein dimerization activity
Zm00001d013384	65.136	1.53557	0.618772	0.0051316	0.0188448	Up	2.02425	1.00162	1.47949	2.12882	2.27585	2.47504		plant/MUD21-2 protein
Zm00001d013390	1230.7	1.80128	0.849025	2.16464e-25	7.83282e-24	Up	17.2766	14.7453	16.4079	27.871	24.9922	27.7548	At4g34480	Glucan endo-1%252C3-beta-glucosidase 7		GO:0005576,GO:0005618,GO:0005975,GO:0042973,GO:0046658,GO:0071555	extracellular region|cell wall|carbohydrate metabolic process|glucan endo-1,3-beta-D-glucosidase activity|anchored component of plasma membrane|cell wall organization
Zm00001d013406	123.927	0.646235	-0.629869	0.000100639	0.000555362	Down	2.99849	2.90265	2.19387	1.65726	1.36149	1.85562	CSE	alpha/beta-Hydrolases superfamily protein		GO:0003846,GO:0004622,GO:0005783,GO:0005794,GO:0005886,GO:0006979,GO:0009506,GO:0009809,GO:0010043,GO:0016020,GO:0016787,GO:0042542,GO:0046686,GO:0090430	2-acylglycerol O-acyltransferase activity|lysophospholipase activity|endoplasmic reticulum|Golgi apparatus|plasma membrane|response to oxidative stress|plasmodesma|lignin biosynthetic process|response to zinc ion|membrane|hydrolase activity|response to hydrogen peroxide|response to cadmium ion|caffeoyl-CoA: alcohol caffeoyl transferase activity	path:zma00561	Glycerolipid metabolism
Zm00001d013445	231.161	1.83858	0.878594	7.31288e-13	1.18401e-11	Up	2.80113	2.67353	3.15195	5.69411	5.57984	5.18606	At4g39670			GO:0005634,GO:0005737,GO:0005829,GO:0008289,GO:0016020,GO:0035627,GO:0120009,GO:0120013,GO:1902387,GO:1902388	nucleus|cytoplasm|cytosol|lipid binding|membrane|ceramide transport|intermembrane lipid transfer|intermembrane lipid transfer activity|ceramide 1-phosphate binding|ceramide 1-phosphate transporter activity
Zm00001d013448	1282.9	0.652958	-0.614937	2.68427e-21	7.63174e-20	Down	114.515	134.994	118.086	77.3979	75.9267	70.9008		Chemocyanin		GO:0009055,GO:0046872	electron transfer activity|metal ion binding
Zm00001d013493	6655.08	5.14967	2.36448	0	0	Up	13.0793	14.2822	14.4029	65.2293	67.1252	67.7991	Os03g0700700	lipoxygenase5		GO:0016702,GO:0031408,GO:0046872	oxidoreductase activity, acting on single donors with incorporation of molecular oxygen, incorporation of two atoms of oxygen|oxylipin biosynthetic process|metal ion binding	path:zma00591	Linoleic acid metabolism
Zm00001d013529	3942.17	2.05189	1.03695	3.05948e-88	5.89749e-86	Up	39.6055	40.9331	40.8125	78.016	76.8637	77.0868	NPF2.11	Protein NRT1/ PTR FAMILY 2.9		GO:0005886,GO:0009506,GO:0016021,GO:0080167,GO:0090448,GO:0090449,GO:1901349	plasma membrane|plasmodesma|integral component of membrane|response to karrikin|glucosinolate:proton symporter activity|phloem glucosinolate loading|glucosinolate transport
Zm00001d013531	56.9664	0.488992	-1.03212	1.31289e-05	8.54688e-05	Down	4.96523	4.23857	4.71635	2.09979	1.8236	2.30644		p8MTCP1
Zm00001d013532	358.586	2.30268	1.20332	1.00577e-31	4.74245e-30	Up	3.94929	4.31847	3.66169	7.92823	7.79162	8.82881	GGP5	Defense-related protein		GO:0005829,GO:0008233	cytosol|peptidase activity
Zm00001d013552	33.136	0.582496	-0.77968	0.0114529	0.037732	Down	1.76669	1.70595	1.34092	0.726724	0.166534	0.728583		Expressed protein; protein
Zm00001d013555	32.0416	0.422987	-1.24131	0.00010384	0.000571176	Down	0.997815	0.806117	0.566003	0.313685	0.185965	0.21093	GRF9	Growth-regulating factor 2	GRF	GO:0005524,GO:0005634,GO:0006351,GO:0006355,GO:0032502	ATP binding|nucleus|transcription, DNA-templated|regulation of transcription, DNA-templated|developmental process
Zm00001d013561	14.0362	5.45962	2.4488	3.0083e-06	2.20051e-05	Up	0.0899741	0.069391	0.0115622	0.228608	0.26751	0.264581	XYN1	glycosyl hydrolase family 10 protein / carbohydrate-binding domain-containing protein		GO:0005576,GO:0005618,GO:0031176,GO:0045493	extracellular region|cell wall|endo-1,4-beta-xylanase activity|xylan catabolic process
Zm00001d013571	408.357	1.69607	0.762199	6.42403e-05	0.000367675	Up	7.22773	8.17691	8.15763	15.71	10.8413	12.5831	BRG3	Probable BOI-related E3 ubiquitin-protein ligase 2		GO:0004842,GO:0005634,GO:0006952,GO:0043067,GO:0043161,GO:0046872	ubiquitin-protein transferase activity|nucleus|defense response|regulation of programmed cell death|proteasome-mediated ubiquitin-dependent protein catabolic process|metal ion binding
Zm00001d013595	236.367	0.634735	-0.655773	6.84737e-07	5.55934e-06	Down	6.54319	5.69668	5.57681	4.08058	2.91942	3.74643	FLZ8	Protein MARD1		GO:0009744,GO:0009749,GO:0042594,GO:0046872	response to sucrose|response to glucose|response to starvation|metal ion binding
Zm00001d013596	56.9635	1.72811	0.789191	0.000861179	0.00387752	Up	1.72666	1.45308	1.69847	2.24122	3.14199	2.77937		Acyl-CoA N-acyltransferases (NAT) superfamily protein
Zm00001d013610	420.227	5.66778	2.50278	1.24143e-41	8.23562e-40	Up	6.4954	7.43236	6.36732	38.4602	32.3474	32.4274		Osmotin-like protein OSM34
Zm00001d013618	39.9592	3.18791	1.67261	1.0728e-08	1.11232e-07	Up	0.088085	0.0175646	0.0852669	0.169878	0.100425	0.155563	DAHPS2	Phospho-2-dehydro-3-deoxyheptonate aldolase 2 chloroplastic		GO:0003849,GO:0009073,GO:0009423,GO:0009507	3-deoxy-7-phosphoheptulonate synthase activity|aromatic amino acid family biosynthetic process|chorismate biosynthetic process|chloroplast	path:zma00400	Phenylalanine, tyrosine and tryptophan biosynthesis
Zm00001d013635	496.416	1.55777	0.639486	1.33602e-10	1.74098e-09	Up	6.41452	6.53185	6.70944	10.3001	8.34587	9.27475	At1g64760	O-Glycosyl hydrolases family 17 protein		GO:0005618,GO:0005886,GO:0005975,GO:0006952,GO:0009506,GO:0009664,GO:0031225,GO:0042973,GO:0046658,GO:0048046	cell wall|plasma membrane|carbohydrate metabolic process|defense response|plasmodesma|plant-type cell wall organization|anchored component of membrane|glucan endo-1,3-beta-D-glucosidase activity|anchored component of plasma membrane|apoplast
Zm00001d013638	138.131	1.53978	0.622728	4.63212e-05	0.000272442	Up	1.74603	2.66289	1.85006	2.86958	3.32163	3.50533	CCX1	Cation/calcium exchanger 2		GO:0005774,GO:0006813,GO:0006814,GO:0015297,GO:0016021	vacuolar membrane|potassium ion transport|sodium ion transport|antiporter activity|integral component of membrane
Zm00001d013702	56.8612	0.427835	-1.22487	3.18974e-07	2.72622e-06	Down	1.47834	1.89618	1.48698	0.744535	0.692527	0.472104	MSI1	nucleosome/chromatin assembly factor C		GO:0005677,GO:0006281,GO:0006310,GO:0006349,GO:0008283,GO:0009507,GO:0009555,GO:0009793,GO:0009909,GO:0010026,GO:0010214,GO:0031507,GO:0045787,GO:0048366,GO:2000653	chromatin silencing complex|DNA repair|DNA recombination|regulation of gene expression by genetic imprinting|cell proliferation|chloroplast|pollen development|embryo development ending in seed dormancy|regulation of flower development|trichome differentiation|seed coat development|heterochromatin assembly|positive regulation of cell cycle|leaf development|regulation of genetic imprinting
Zm00001d013707	322.495	2.28178	1.19016	1.2808e-28	5.34812e-27	Up	4.46115	5.62034	4.93003	11.5253	10.5712	10.052	IAA31	Auxin-responsive protein IAA4	ARF	GO:0005634,GO:0006355,GO:0009734	nucleus|regulation of transcription, DNA-templated|auxin-activated signaling pathway	path:zma04075	Plant hormone signal transduction
Zm00001d013720	84.6343	4.2474	2.08658	1.41053e-23	4.59907e-22	Up	0.651253	0.415416	0.706968	2.26933	2.70438	2.44506	CYP87A3	cytochrome P450 family 87 subfamily A polypeptide 2	bHLH	GO:0004497,GO:0005506,GO:0007275,GO:0010268,GO:0016021,GO:0016125,GO:0016132,GO:0016705,GO:0020037,GO:0030659,GO:0055114	monooxygenase activity|iron ion binding|multicellular organism development|brassinosteroid homeostasis|integral component of membrane|sterol metabolic process|brassinosteroid biosynthetic process|oxidoreductase activity, acting on paired donors, with incorporation or reduction of molecular oxygen|heme binding|cytoplasmic vesicle membrane|oxidation-reduction process
Zm00001d013722	2.28392	0	#NAME?	0.00495343	0.0182571	Down	0.0998057	0.147336	0.288309	0	0	0	Os03g0621600	B3 domain-containing protein	B3	GO:0003677,GO:0005634	DNA binding|nucleus
Zm00001d013725	1703.26	0.610376	-0.71223	1.64892e-22	5.0087e-21	Down	39.836	44.6753	39.4283	26.8259	21.367	23.4096	At5g05600	gibberellin 20-oxidase4		GO:0005829,GO:0009813,GO:0046872,GO:0051213,GO:0080167,GO:0097237,GO:0120091,GO:2000022	cytosol|flavonoid biosynthetic process|metal ion binding|dioxygenase activity|response to karrikin|cellular response to toxic substance|jasmonic acid hydrolase|regulation of jasmonic acid mediated signaling pathway
Zm00001d013742	151.305	1.52593	0.609691	0.000901815	0.00404385	Up	6.50024	3.59737	4.41504	6.9265	7.40568	6.82308	PHT4	Probable anion transporter 5		GO:0005315,GO:0005886,GO:0006811,GO:0009536,GO:0016021	inorganic phosphate transmembrane transporter activity|plasma membrane|ion transport|plastid|integral component of membrane
Zm00001d013743	11.6637	5.45936	2.44873	2.5854e-05	0.0001595	Up	0.230839	0.170228	0.137907	0.815716	0.958538	1.09775	ZFP3	Zinc finger protein 1	C2H2	GO:0003700,GO:0005634,GO:0006355,GO:0009738,GO:0009788,GO:0044212,GO:0046872	DNA-binding transcription factor activity|nucleus|regulation of transcription, DNA-templated|abscisic acid-activated signaling pathway|negative regulation of abscisic acid-activated signaling pathway|transcription regulatory region DNA binding|metal ion binding
Zm00001d013746	295.94	0.60733	-0.719448	4.4823e-11	6.16045e-10	Down	5.63424	5.72984	5.84414	3.45481	3.01608	3.57686
Zm00001d013751	13238.4	1.55046	0.632697	1.00407e-42	6.85384e-41	Up	105.282	112.436	109.778	147.577	160.125	149.885	UPTG	UDP-arabinopyranose mutase 3		GO:0005576,GO:0005618,GO:0005794,GO:0005829,GO:0009506,GO:0009832,GO:0030244,GO:0033356,GO:0052691,GO:0071555	extracellular region|cell wall|Golgi apparatus|cytosol|plasmodesma|plant-type cell wall biogenesis|cellulose biosynthetic process|UDP-L-arabinose metabolic process|UDP-arabinopyranose mutase activity|cell wall organization	path:zma00520	Amino sugar and nucleotide sugar metabolism
Zm00001d013769	16.6362	0.451147	-1.14833	0.0308388	0.0874437	Down	0.197387	0.195526	0.280325	0.115954	0.156506	0.0463317		Expressed protein; protein
Zm00001d013781	69.695	1.55717	0.63893	0.00296677	0.0115965	Up	0.948116	0.927087	1.46677	1.34775	1.78455	1.75834		Chloroplast post-illumination chlorophyll fluorescence increase protein
Zm00001d013786	113.932	2.3434	1.22861	7.93544e-13	1.2794e-11	Up	1.18293	1.2634	1.38094	2.89926	2.8562	2.35261		transferases;folic acid binding
Zm00001d013788	2.65809	0.0667654	-3.90475	0.0129587	0.0419355	Down	0.10633	0.105528	0	0	0	0	SCAMP4	Secretory carrier-associated membrane protein 3		GO:0000139,GO:0005794,GO:0005886,GO:0015031,GO:0016021,GO:0030658,GO:0032588,GO:0055038	Golgi membrane|Golgi apparatus|plasma membrane|protein transport|integral component of membrane|transport vesicle membrane|trans-Golgi network membrane|recycling endosome membrane
Zm00001d013798	70.1534	2.20931	1.1436	1.24454e-05	8.13477e-05	Up	0.543024	0.439809	0.232424	0.852479	1.07145	1.31551	Os11g0285000	Cycloartenol synthase		GO:0016021,GO:0016866	integral component of membrane|intramolecular transferase activity	path:zma00100	Steroid biosynthesis
Zm00001d013810	222.449	3.27699	1.71237	6.75786e-40	4.20125e-38	Up	1.9551	1.93702	1.73498	5.32293	6.17997	6.11701	DTX40	multidrug and toxic compound extrusion2	NAC	GO:0005773,GO:0005774,GO:0006855,GO:0015238,GO:0015297,GO:0016021	vacuole|vacuolar membrane|drug transmembrane transport|drug transmembrane transporter activity|antiporter activity|integral component of membrane
Zm00001d013827	205.647	0.663948	-0.590858	3.9244e-06	2.80894e-05	Down	3.60583	3.85402	3.43227	2.69081	2.39146	2.28289	teb1	TRF-like 5	MYB_related	GO:0000784,GO:0000790,GO:0001135,GO:0005634,GO:0043565,GO:0061586	nuclear chromosome, telomeric region|nuclear chromatin|RNA polymerase II transcription regulator recruiting activity|nucleus|sequence-specific DNA binding|positive regulation of transcription by transcription factor localization
Zm00001d013836	395.922	0.561395	-0.832913	1.45635e-17	3.34852e-16	Down	2.01932	2.08108	1.84535	1.36048	1.12493	0.980826	BLUS1	Protein kinase superfamily protein	VOZ	GO:0004674,GO:0005524,GO:0005737,GO:0005829,GO:0023014,GO:0031098,GO:0032147,GO:0046872,GO:1902456	protein serine/threonine kinase activity|ATP binding|cytoplasm|cytosol|signal transduction by protein phosphorylation|stress-activated protein kinase signaling cascade|activation of protein kinase activity|metal ion binding|regulation of stomatal opening
Zm00001d013858	285.399	1.54568	0.628242	1.28251e-08	1.31816e-07	Up	5.12223	6.1784	4.81832	7.14136	7.97878	8.10425	STRK1	Probable receptor-like protein kinase	LBD	GO:0004675,GO:0004713,GO:0005524,GO:0005886,GO:0006468,GO:0006979,GO:0009409,GO:0009414,GO:0009651,GO:0010310,GO:0018108,GO:0043621,GO:1901000,GO:1902074,GO:1902882	transmembrane receptor protein serine/threonine kinase activity|protein tyrosine kinase activity|ATP binding|plasma membrane|protein phosphorylation|response to oxidative stress|response to cold|response to water deprivation|response to salt stress|regulation of hydrogen peroxide metabolic process|peptidyl-tyrosine phosphorylation|protein self-association|regulation of response to salt stress|res…
Zm00001d013863	1584.78	1.57388	0.654321	1.82711e-26	6.87107e-25	Up	8.42354	7.41302	8.11159	11.3842	12.1798	12.25	At3g51120	Zinc finger CCCH domain-containing protein 19		GO:0003677,GO:0046872	DNA binding|metal ion binding
Zm00001d013879	267.57	0.648604	-0.624589	4.28689e-08	4.14476e-07	Down	9.23448	11.0939	9.62942	4.56262	7.96075	8.50575
Zm00001d013895	55.9002	0.530794	-0.913777	0.000129688	0.000701026	Down	1.39377	1.85167	1.58108	0.864959	0.815272	0.743395	YAB3	Yabby9 protein	YABBY	GO:0005634,GO:0009944,GO:0010154,GO:0010158,GO:0045165,GO:0046872,GO:1902183,GO:2000024	nucleus|polarity specification of adaxial/abaxial axis|fruit development|abaxial cell fate specification|cell fate commitment|metal ion binding|regulation of shoot apical meristem development|regulation of leaf development
Zm00001d013898	4.68756	4.53863	2.18226	0.018268	0.0560513	Up	0.0239297	0.0992012	0	0.182774	0.130365	0.137196		OSJNBb0004G23.8 protein; OSJNBb0085F13.3 protein
Zm00001d013909	95.4853	5.19015	2.37578	2.36854e-26	8.8745e-25	Up	1.78205	1.41562	0.816286	14.3197	10.962	13.0007
Zm00001d013915	296.272	1.92446	0.944451	2.58951e-12	3.97227e-11	Up	3.2957	2.86011	3.55504	5.05434	6.86152	6.23082	HEMA1	Glutamyl-tRNA reductase 1 chloroplastic		GO:0006782,GO:0008883,GO:0009507,GO:0015995,GO:0050661	protoporphyrinogen IX biosynthetic process|glutamyl-tRNA reductase activity|chloroplast|chlorophyll biosynthetic process|NADP binding	path:zma00860	Porphyrin and chlorophyll metabolism
Zm00001d013918	29.426	1.78805	0.838391	0.0192942	0.0587856	Up	1.32819	0.662033	0.687104	1.89684	1.77444	1.15938	TL17	Thylakoid lumenal 17.4 kDa protein chloroplastic		GO:0009543	chloroplast thylakoid lumen
Zm00001d013937	152.119	2.06393	1.04539	5.42969e-11	7.38635e-10	Up	1.88965	2.17336	1.56304	3.99083	3.08125	4.02243	PORB	Protochlorophyllide reductase C chloroplastic		GO:0009507,GO:0015979,GO:0015995,GO:0016630	chloroplast|photosynthesis|chlorophyll biosynthetic process|protochlorophyllide reductase activity	path:zma00860	Porphyrin and chlorophyll metabolism
Zm00001d013943	7.77305	0.347657	-1.52426	0.0245929	0.0722949	Down	0.43688	0.567897	0.712844	0.420182	0.140095	0.212829	At5g23370	FIP1
Zm00001d013947	357.539	2.48597	1.31381	6.82225e-37	3.85784e-35	Up	5.33493	6.9994	7.28762	15.6702	13.0815	11.4605	NHL6	NHL25		GO:0005829,GO:0005886,GO:0006970,GO:0009737,GO:0009738,GO:0010116,GO:0016021,GO:1902074	cytosol|plasma membrane|response to osmotic stress|response to abscisic acid|abscisic acid-activated signaling pathway|positive regulation of abscisic acid biosynthetic process|integral component of membrane|response to salt
Zm00001d013960	286.335	0.625072	-0.677905	8.98099e-10	1.06855e-08	Down	4.24759	3.99347	4.01792	2.25341	2.24647	2.61163	ABCG11	ATP-binding cassette sub-family G member 2		GO:0005524,GO:0005886,GO:0009611,GO:0009651,GO:0009737,GO:0009897,GO:0010222,GO:0010588,GO:0015245,GO:0015908,GO:0016021,GO:0042626,GO:0042803,GO:0055085,GO:0080051	ATP binding|plasma membrane|response to wounding|response to salt stress|response to abscisic acid|external side of plasma membrane|stem vascular tissue pattern formation|cotyledon vascular tissue pattern formation|fatty acid transmembrane transporter activity|fatty acid transport|integral component of membrane|ATPase activity, coupled to transmembrane movement of substances|protein homodimerizat…
Zm00001d013982	58.9345	0.642952	-0.637217	0.00594369	0.0214669	Down	3.39346	2.85284	2.65676	1.93369	1.6891	1.905
Zm00001d013997	107.906	1.99598	0.997094	3.76826e-08	3.66995e-07	Up	1.61752	1.75669	1.70999	3.2254	3.05084	4.06599	CRK2	Cysteine-rich receptor-like protein kinase 2
Zm00001d014013	4133.17	0.237636	-2.07318	0	0	Down	56.5282	60.1602	57.3974	13.3177	13.4593	13.1215	ARF22	Auxin response factor 16	ARF	GO:0003677,GO:0005634,GO:0006355,GO:0009734	DNA binding|nucleus|regulation of transcription, DNA-templated|auxin-activated signaling pathway
Zm00001d014029	120.329	1.62892	0.703917	1.67431e-05	0.000106931	Up	2.28652	2.43558	1.80859	3.30692	3.11184	3.85081	MYB30	myb domain protein 15	MYB	GO:0005634,GO:0030154,GO:0043565,GO:0044212	nucleus|cell differentiation|sequence-specific DNA binding|transcription regulatory region DNA binding
Zm00001d014055	81.6859	4.09602	2.03422	4.77334e-22	1.39924e-20	Up	0.233531	0.234041	0.191195	0.872136	0.891988	0.781041	CER1	Protein ECERIFERUM 1		GO:0000170,GO:0005506,GO:0005789,GO:0009414,GO:0010025,GO:0016021,GO:0030148,GO:0042742,GO:0043447,GO:0050832	sphingosine hydroxylase activity|iron ion binding|endoplasmic reticulum membrane|response to water deprivation|wax biosynthetic process|integral component of membrane|sphingolipid biosynthetic process|defense response to bacterium|alkane biosynthetic process|defense response to fungus	path:zma00073	Cutin, suberine and wax biosynthesis
Zm00001d014081	5.34506	5.39585	2.43185	0.0386248	0.105349	Up	0.122733	0	0.114142	0.598456	0.554351	0.240402		RmlC-like cupins superfamily protein
Zm00001d014084	68.7285	0.472996	-1.0801	5.81908e-07	4.76869e-06	Down	1.39184	1.2705	1.36005	0.533886	0.539751	0.75631	WAV3	Zinc finger (C3HC4-type RING finger) family protein		GO:0005886,GO:0009630,GO:0016567,GO:0046872,GO:0048364,GO:0061630	plasma membrane|gravitropism|protein ubiquitination|metal ion binding|root development|ubiquitin protein ligase activity
Zm00001d014090	1529.89	0.506939	-0.980115	2.24938e-16	4.74149e-15	Down	31.8356	33.6776	28.851	16.7395	13.7044	16.6308	CPN60I	chaperonin 1		GO:0005524,GO:0005739,GO:0005759,GO:0005829,GO:0006457,GO:0006458,GO:0007005,GO:0042026,GO:0045041,GO:0051082,GO:0051117	ATP binding|mitochondrion|mitochondrial matrix|cytosol|protein folding|'de novo' protein folding|mitochondrion organization|protein refolding|protein import into mitochondrial intermembrane space|unfolded protein binding|ATPase binding	path:zma03018	RNA degradation
Zm00001d014098	65.4638	1.93107	0.949403	1.61955e-05	0.000103671	Up	0.484784	0.434853	0.426884	0.71026	0.776634	0.986935
Zm00001d014100	23.5323	0.501111	-0.996797	0.0069882	0.0247094	Down	1.30665	1.21662	1.11071	0.61462	0.338929	0.564974		Glycine rich protein 3
Zm00001d014109	586.645	1.8048	0.851841	2.8633e-24	9.68622e-23	Up	2.11822	2.13581	2.04789	3.70454	4.08505	3.83311		transmembrane protein-related
Zm00001d014110	33.6163	0.620681	-0.688076	0.0237736	0.0702503	Down	0.942858	0.800809	0.925907	0.648556	0.40987	0.584124		Orphans transcription factor [Source:UniProtKB/TrEMBL;Acc:B4FJV6]
Zm00001d014121	79.1246	4.3556	2.12287	9.82261e-23	3.02566e-21	Up	0.486307	0.431796	0.665011	2.09005	1.99488	2.25006	CYP71Z7	Ent-cassadiene C2-hydroxylase
Zm00001d014122	342.706	0.588936	-0.763816	1.16836e-13	2.0061e-12	Down	1.87014	2.00467	2.19896	1.24414	1.07386	1.18242	tsn1	Translin family protein		GO:0003697,GO:0003723,GO:0004521,GO:0005634,GO:0005737,GO:0005829,GO:0008033,GO:0035939,GO:0043047,GO:0043565,GO:0051321,GO:1990605	single-stranded DNA binding|RNA binding|endoribonuclease activity|nucleus|cytoplasm|cytosol|tRNA processing|microsatellite binding|single-stranded telomeric DNA binding|sequence-specific DNA binding|meiotic cell cycle|GU repeat RNA binding
Zm00001d014135	182.993	1.53521	0.618435	4.83122e-06	3.39459e-05	Up	4.12942	3.76602	4.74145	6.43474	6.66054	7.71125
Zm00001d014168	298.203	1.62555	0.700926	1.40384e-10	1.82547e-09	Up	4.97151	5.20817	5.1968	7.71405	8.32947	7.72784	KCS20	3-ketoacyl-CoA synthase 2		GO:0006633,GO:0009409,GO:0009416,GO:0009922,GO:0016021,GO:0102336,GO:0102337,GO:0102338,GO:0102756	fatty acid biosynthetic process|response to cold|response to light stimulus|fatty acid elongase activity|integral component of membrane|3-oxo-arachidoyl-CoA synthase activity|3-oxo-cerotoyl-CoA synthase activity|3-oxo-lignoceronyl-CoA synthase activity|very-long-chain 3-ketoacyl-CoA synthase activity	path:zma00062	Fatty acid elongation
Zm00001d014244	64.3003	2.74249	1.45549	1.60527e-10	2.07507e-09	Up	1.19089	0.861208	0.721099	2.8187	2.37761	2.43133	At1g28590	Esterase		GO:0005576,GO:0016042,GO:0016788	extracellular region|lipid catabolic process|hydrolase activity, acting on ester bonds	path:zma00901	Indole alkaloid biosynthesis
Zm00001d014249	34.1692	0.498263	-1.00502	0.00103054	0.00456037	Down	1.46434	1.49266	1.20085	0.748907	0.552732	0.63081	TIFY11C	TIFY19 [Source:UniProtKB/TrEMBL;Acc:A0A096QX45]
Zm00001d014258	9473.79	1.78108	0.83275	1.31555e-69	1.85807e-67	Up	43.105	46.0984	43.7936	71.2338	74.0659	70.6302		alanine aminotransferase5		GO:0004021,GO:0009058,GO:0030170,GO:0042853	L-alanine:2-oxoglutarate aminotransferase activity|biosynthetic process|pyridoxal phosphate binding|L-alanine catabolic process	path:zma00220,path:zma00250,path:zma00710	Arginine biosynthesis|Alanine, aspartate and glutamate metabolism|Carbon fixation in photosynthetic organisms
Zm00001d014282	101.734	2.88043	1.52629	9.11677e-17	1.9817e-15	Up	6.23797	5.69301	7.11604	14.6133	14.5114	12.9384
Zm00001d014313	190.01	0.603562	-0.728426	4.03726e-08	3.91575e-07	Down	5.60595	6.67152	5.75765	3.63251	3.17439	3.32122	TLP1	THAUMATIN-LIKE PROTEIN 1		GO:0006952,GO:0009617,GO:0009723	defense response|response to bacterium|response to ethylene
Zm00001d014317	362.718	1.97856	0.984449	2.82571e-22	8.42464e-21	Up	12.8176	13.583	12.7124	23.8537	26.1061	24.6981
Zm00001d014319	82.5986	0.533481	-0.90649	6.91525e-05	0.000392928	Down	4.13517	4.55997	3.04333	1.00996	1.32636	1.00971
Zm00001d014324	908.013	1.56068	0.642171	2.9789e-18	7.1496e-17	Up	5.89019	4.88266	4.84065	7.41536	9.18685	7.89172	At1g02270	Calcium-binding endonuclease/exonuclease/phosphatase family		GO:0005509,GO:0005634,GO:0009409,GO:0016021	calcium ion binding|nucleus|response to cold|integral component of membrane
Zm00001d014328	160.935	1.78253	0.833925	6.88704e-09	7.33429e-08	Up	2.32294	2.59831	2.88141	4.59586	4.13016	4.29408
Zm00001d014341	3107.1	2.22733	1.15532	1.17198e-100	2.7845e-98	Up	44.8747	46.2898	47.9427	95.8085	95.5771	95.0409	PER54	Peroxidase 53		GO:0004601,GO:0005576,GO:0005774,GO:0006979,GO:0020037,GO:0042744,GO:0046872	peroxidase activity|extracellular region|vacuolar membrane|response to oxidative stress|heme binding|hydrogen peroxide catabolic process|metal ion binding	path:zma00940	Phenylpropanoid biosynthesis
Zm00001d014345	13.6705	2.91854	1.54525	0.0374731	0.102959	Up	0	0.0384718	0.0393919	0.117075	0	0		C2H2-like zinc finger protein	C2H2
Zm00001d014351	6.58086	0.215486	-2.21433	0.00420485	0.015807	Down	0.163904	0.43118	0.37922	0.117601	0.149213	0
Zm00001d014361	1107.85	2.62275	1.39108	2.04002e-89	4.11347e-87	Up	10.9441	10.1224	10.9907	27.1159	28.9174	28.0372	B3GALT2	Probable beta-13-galactosyltransferase 4		GO:0000139,GO:0005783,GO:0005794,GO:0006486,GO:0008378,GO:0016021	Golgi membrane|endoplasmic reticulum|Golgi apparatus|protein glycosylation|galactosyltransferase activity|integral component of membrane
Zm00001d014381	9.46703	2.39655	1.26096	0.037884	0.103847	Up	0.338977	0.885919	0.467256	1.9431	1.37709	1.46784		Small nuclear ribonucleoprotein family protein
Zm00001d014386	174.66	2.66451	1.41387	2.20295e-23	7.06257e-22	Up	2.04582	2.34409	2.19973	6.09403	5.39735	5.71059	PLP3	Patatin-like protein 6		GO:0006952,GO:0016042,GO:0016787	defense response|lipid catabolic process|hydrolase activity
Zm00001d014391	884.802	0.578203	-0.790353	8.22099e-16	1.68539e-14	Down	16.5664	13.4554	16.4158	8.19715	9.34525	8.36025	NRAMP3	nramp aluminum transporter1		GO:0005384,GO:0015086,GO:0016021,GO:0055072	manganese ion transmembrane transporter activity|cadmium ion transmembrane transporter activity|integral component of membrane|iron ion homeostasis
Zm00001d014443	36.9359	1.60051	0.678536	0.0201527	0.0610517	Up	0.348182	0.332474	0.233695	0.803414	0.430069	0.609714	SCPL18	Serine carboxypeptidase-like 19		GO:0004185,GO:0005576,GO:0019748	serine-type carboxypeptidase activity|extracellular region|secondary metabolic process
Zm00001d014456	409.924	0.549609	-0.863522	2.50782e-19	6.44277e-18	Down	7.12905	7.25376	7.16663	3.51456	3.79989	3.75319	GLR3.5	Glutamate receptor 3.4		GO:0004970,GO:0005262,GO:0005622,GO:0005886,GO:0006816,GO:0008066,GO:0016021,GO:0019722,GO:0071230	ionotropic glutamate receptor activity|calcium channel activity|intracellular|plasma membrane|calcium ion transport|glutamate receptor activity|integral component of membrane|calcium-mediated signaling|cellular response to amino acid stimulus
Zm00001d014463	1609.31	1.61293	0.689683	1.93814e-29	8.30798e-28	Up	48.7292	56.3909	46.4267	72.247	69.9294	76.7284	At2g25060	early nodulin-like protein 9		GO:0005886,GO:0009055,GO:0009506,GO:0031225,GO:0046658	plasma membrane|electron transfer activity|plasmodesma|anchored component of membrane|anchored component of plasma membrane
Zm00001d014467	2429.27	1.91646	0.938446	2.31625e-62	2.59091e-60	Up	35.7125	38.005	35.8632	66.0338	63.5619	67.3434	PER3	Peroxidase 3		GO:0004601,GO:0005576,GO:0005783,GO:0006979,GO:0009269,GO:0009409,GO:0009505,GO:0009506,GO:0020037,GO:0042538,GO:0042744,GO:0046872	peroxidase activity|extracellular region|endoplasmic reticulum|response to oxidative stress|response to desiccation|response to cold|plant-type cell wall|plasmodesma|heme binding|hyperosmotic salinity response|hydrogen peroxide catabolic process|metal ion binding	path:zma00940	Phenylpropanoid biosynthesis
Zm00001d014474	34.6072	0.567338	-0.81772	0.00670377	0.0238274	Down	1.20136	1.23089	1.29225	0.694769	0.791223	0.418342	SEN102	Cysteine proteinases superfamily protein		GO:0005788,GO:0008234	endoplasmic reticulum lumen|cysteine-type peptidase activity
Zm00001d014491	2783.34	1.62507	0.700503	1.22179e-37	7.0125e-36	Up	68.2239	77.1143	67.134	102.109	102.82	98.8676	KIC	EF-hand Ca2+-binding protein CCD1		GO:0005509,GO:0010091	calcium ion binding|trichome branching
Zm00001d014494	37.3868	4.23635	2.08282	1.7182e-11	2.45621e-10	Up	0.481797	0.77128	0	1.73569	2.79485	4.47297
Zm00001d014498	129.235	0.305488	-1.71081	5.23857e-25	1.85187e-23	Down	4.02451	4.6265	4.64583	1.15319	1.19679	1.14559	Os03g0423300	stearoyl-acyl-carrier-protein desaturase7	GRAS	GO:0006631,GO:0006633,GO:0009570,GO:0045300,GO:0046872	fatty acid metabolic process|fatty acid biosynthetic process|chloroplast stroma|acyl-[acyl-carrier-protein] desaturase activity|metal ion binding	path:zma00061,path:zma01040	Fatty acid biosynthesis|Biosynthesis of unsaturated fatty acids
Zm00001d014499	254.743	2.07045	1.04994	3.86003e-19	9.83424e-18	Up	1.17811	1.04598	0.958788	2.17547	2.52629	2.49904	SYT3	Synaptotagmin-3		GO:0005783,GO:0006869,GO:0008289,GO:0016021,GO:0046872	endoplasmic reticulum|lipid transport|lipid binding|integral component of membrane|metal ion binding
Zm00001d014508	5.8367	6.14076	2.61842	0.00235236	0.00946658	Up	0.0541623	0	0	0.191981	0.0856295	0.194385	UEL-3			GO:0003978,GO:0006012,GO:0016021,GO:0032580,GO:0033358,GO:0045227,GO:0050373	UDP-glucose 4-epimerase activity|galactose metabolic process|integral component of membrane|Golgi cisterna membrane|UDP-L-arabinose biosynthetic process|capsule polysaccharide biosynthetic process|UDP-arabinose 4-epimerase activity
Zm00001d014521	10.2473	0.414928	-1.26907	0.0278582	0.0801715	Down	0.258838	0.0848632	0.207648	0.0409137	0.081015	0.0415295		Regulator of Vps4 activity in the MVB pathway protein
Zm00001d014525	5307.65	1.81974	0.863729	2.85118e-67	3.73444e-65	Up	53.9919	62.9833	57.5718	98.6313	99.0192	99.6767	Os06g0687900	Glycosyltransferase		GO:0000139,GO:0009834,GO:0010417,GO:0015018,GO:0016021,GO:0042285,GO:0071555	Golgi membrane|plant-type secondary cell wall biogenesis|glucuronoxylan biosynthetic process|galactosylgalactosylxylosylprotein 3-beta-glucuronosyltransferase activity|integral component of membrane|xylosyltransferase activity|cell wall organization
Zm00001d014530	409.354	3.01789	1.59354	7.92463e-58	7.8349e-56	Up	4.8259	5.40091	4.54889	14.3627	14.4214	14.7696	5MAT	Phenolic glucoside malonyltransferase 1		GO:0009718,GO:0050736	anthocyanin-containing compound biosynthetic process|O-malonyltransferase activity
Zm00001d014543	3.34215	19.1105	4.25629	0.00262849	0.0104313	Up	0	0	0	0.451887	0.568528	0
Zm00001d014562	1486.54	4.14514	2.05142	2.34635e-210	2.24729e-207	Up	9.75034	10.7119	10.109	39.7678	39.3138	42.8395	ILL6	IAA-amino acid hydrolase ILR1-like 6		GO:0009694,GO:0009753,GO:0010112,GO:1990206	jasmonic acid metabolic process|response to jasmonic acid|regulation of systemic acquired resistance|jasmonyl-Ile conjugate hydrolase activity
Zm00001d014564	35.0068	3.07213	1.61924	1.81616e-07	1.60784e-06	Up	0.305515	0.466104	0.354642	1.11656	0.932293	1.13325	PSBO	Oxygen-evolving enhancer protein 1-1 chloroplastic		GO:0009535,GO:0009654,GO:0010207,GO:0010242,GO:0042549	chloroplast thylakoid membrane|photosystem II oxygen evolving complex|photosystem II assembly|oxygen evolving activity|photosystem II stabilization	path:zma00195	Photosynthesis
Zm00001d014567	17.2659	0.0953132	-3.39118	2.74817e-09	3.07516e-08	Down	0.109333	0.212199	0.489814	0.0534034	0.0530962	0.109205
Zm00001d014583	225.294	0.476342	-1.06993	7.18876e-18	1.68576e-16	Down	5.64508	6.25918	6.53908	2.85647	2.6283	2.71841	At5g57670	Protein kinase superfamily protein	LBD
Zm00001d014600	46.1602	1.57811	0.658202	0.046673	0.123498	Up	1.78309	1.11567	1.53802	2.75505	1.67367	2.58106		uncharacterized protein [Source:UniProtKB/TrEMBL;Acc:B6TPR0]
Zm00001d014608	657.217	2.17694	1.1223	2.90781e-43	2.0301e-41	Up	5.91872	5.99066	6.08695	11.7144	12.1145	12.1693	PER16	Peroxidase 16		GO:0004601,GO:0005576,GO:0006979,GO:0020037,GO:0042744,GO:0046872	peroxidase activity|extracellular region|response to oxidative stress|heme binding|hydrogen peroxide catabolic process|metal ion binding	path:zma00940	Phenylpropanoid biosynthesis
Zm00001d014612	106.065	0.545238	-0.875043	5.91973e-07	4.84599e-06	Down	3.30375	3.40499	2.57266	1.59705	1.6376	1.86161	ATL43	RING/U-box superfamily protein	HB-other	GO:0016021,GO:0016567,GO:0016740,GO:0046872	integral component of membrane|protein ubiquitination|transferase activity|metal ion binding
Zm00001d014613	2989.4	1.81916	0.863269	3.92703e-57	3.84535e-55	Up	57.0541	58.9394	61.5717	96.3218	96.1613	101.304	XTH22	Xyloglucan endotransglucosylase/hydrolase protein 23		GO:0004553,GO:0005618,GO:0005794,GO:0009408,GO:0009409,GO:0009612,GO:0009664,GO:0009733,GO:0009741,GO:0010411,GO:0016762,GO:0042546,GO:0048046	hydrolase activity, hydrolyzing O-glycosyl compounds|cell wall|Golgi apparatus|response to heat|response to cold|response to mechanical stimulus|plant-type cell wall organization|response to auxin|response to brassinosteroid|xyloglucan metabolic process|xyloglucan:xyloglucosyl transferase activity|cell wall biogenesis|apoplast	path:zma04075	Plant hormone signal transduction
Zm00001d014649	70.3027	1.58667	0.666005	0.00153261	0.00648439	Up	0.98619	0.922965	0.685153	1.22091	1.32173	1.42954	RPM1	Disease resistance protein RPM1				path:zma04626	Plant-pathogen interaction
Zm00001d014666	81.8998	1.80101	0.848808	1.69134e-05	0.000107771	Up	1.32242	1.47018	1.17094	1.94204	1.78804	2.33577	CRR2	Pentatricopeptide repeat-containing protein	NAC
Zm00001d014667	273.198	1.84412	0.882935	8.37999e-15	1.59527e-13	Up	9.47417	10.6919	10.4477	14.617	14.9352	14.1905		DUF4228 domain protein
Zm00001d014669	8936.2	1.54272	0.625473	1.31745e-29	5.69512e-28	Up	43.6187	41.7469	46.4183	64.4602	61.8539	65.8949	HMA2	Cadmium/zinc-transporting ATPase HMA2		GO:0005385,GO:0005524,GO:0005886,GO:0008551,GO:0015086,GO:0016021,GO:0016463,GO:0046872	zinc ion transmembrane transporter activity|ATP binding|plasma membrane|cadmium-exporting ATPase activity|cadmium ion transmembrane transporter activity|integral component of membrane|zinc-exporting ATPase activity|metal ion binding
Zm00001d014682	9.10498	0.378614	-1.4012	0.0398588	0.108176	Down	0.375669	0.397938	0.80494	0	0.225009	0	SAUR19	SAUR-like auxin-responsive protein family	bHLH	GO:0007275,GO:0009734,GO:0019897,GO:0030307,GO:2000012	multicellular organism development|auxin-activated signaling pathway|extrinsic component of plasma membrane|positive regulation of cell growth|regulation of auxin polar transport	path:zma04075	Plant hormone signal transduction
Zm00001d014690	4193.39	1.59275	0.671524	2.27709e-39	1.38748e-37	Up	20.3097	19.2027	19.8039	30.0881	29.8547	30.0445	ARF19	Auxin response factor 7	ARF	GO:0003677,GO:0005634,GO:0006355,GO:0009734	DNA binding|nucleus|regulation of transcription, DNA-templated|auxin-activated signaling pathway
Zm00001d014716	191.44	2.06561	1.04657	4.61405e-15	9.0074e-14	Up	1.78612	1.8848	1.74196	3.54279	3.5047	3.47528	At5g02240	Delta-aminolevulinic acid dehydratase		GO:0005774,GO:0005829,GO:0005886,GO:0009507,GO:0009570,GO:0009737,GO:0048046	vacuolar membrane|cytosol|plasma membrane|chloroplast|chloroplast stroma|response to abscisic acid|apoplast
Zm00001d014717	94.6729	1.51072	0.595233	0.00122162	0.00530557	Up	1.28663	1.42009	1.28536	1.81419	2.1458	1.74538	EPC1	Glycosyltransferase family 64 protein C4
Zm00001d014721	43.8295	3.64994	1.86787	2.75861e-08	2.7309e-07	Up	0.440806	0.264032	0.222695	0.94818	1.33095	0.947612		Glycosyltransferase family 61 protein
Zm00001d014722	1756.54	1.5274	0.611074	6.77351e-11	9.12189e-10	Up	22.1099	26.2829	24.8615	30.6964	34.3263	36.2138		Glycosyltransferase
Zm00001d014723	82.6378	0.509424	-0.973062	0.000570343	0.00267203	Down	0.576293	0.883481	0.857614	0.45118	0.473807	0.314848	ARR19		ARR-B	GO:0000156,GO:0003677,GO:0003700,GO:0005634,GO:0006355,GO:0009736	phosphorelay response regulator activity|DNA binding|DNA-binding transcription factor activity|nucleus|regulation of transcription, DNA-templated|cytokinin-activated signaling pathway
Zm00001d014728	97.6487	0.52385	-0.932775	2.739e-07	2.36007e-06	Down	1.32157	1.38191	1.61212	0.729556	0.994477	0.512254	MTOPVIB	Type 2 DNA topoisomerase 6 subunit B-like		GO:0000793,GO:0003918,GO:0007131,GO:0030674,GO:0042138,GO:0048235,GO:0048314	condensed chromosome|DNA topoisomerase type II (ATP-hydrolyzing) activity|reciprocal meiotic recombination|protein binding, bridging|meiotic DNA double-strand break formation|pollen sperm cell differentiation|embryo sac morphogenesis
Zm00001d014734	1169.48	2.33699	1.22465	1.39555e-72	2.07632e-70	Up	24.2143	20.0485	23.1208	49.526	46.8484	46.9231	TYRAAT2	Arogenate dehydrogenase 1 chloroplastic		GO:0004665,GO:0006571,GO:0008977,GO:0009507,GO:0033730	prephenate dehydrogenase (NADP+) activity|tyrosine biosynthetic process|prephenate dehydrogenase (NAD+) activity|chloroplast|arogenate dehydrogenase (NADP+) activity	path:zma00400	Phenylalanine, tyrosine and tryptophan biosynthesis
Zm00001d014748	1710.52	2.9367	1.55419	8.47581e-138	3.12982e-135	Up	18.7211	18.8944	15.895	49.1182	49.1749	49.6743	HSR201	(Z)-3-hexen-1-ol acetyltransferase		GO:0016747	transferase activity, transferring acyl groups other than amino-acyl groups
Zm00001d014756	110.346	0.574674	-0.799184	3.10432e-06	2.26696e-05	Down	1.58726	1.72833	1.37371	0.980277	0.873069	1.02038	CYCA2-1	cyclin9		GO:0000079,GO:0000278,GO:0000307,GO:0005634,GO:0005737,GO:0006468,GO:0007088,GO:0008284,GO:0016538,GO:0019901,GO:0045787,GO:0051301	regulation of cyclin-dependent protein serine/threonine kinase activity|mitotic cell cycle|cyclin-dependent protein kinase holoenzyme complex|nucleus|cytoplasm|protein phosphorylation|regulation of mitotic nuclear division|positive regulation of cell proliferation|cyclin-dependent protein serine/threonine kinase regulator activity|protein kinase binding|positive regulation of cell cycle|cell divi…
Zm00001d014765	30.8066	2.39031	1.2572	0.000107714	0.000591001	Up	0.580314	0.253677	0.486416	1.02658	1.28826	0.873083	BBX20	B-box zinc finger protein 20	DBB	GO:0003700,GO:0005634,GO:0006355,GO:0008270,GO:0009640,GO:0009741,GO:0010200,GO:0043565,GO:0080167,GO:1900458,GO:2000306	DNA-binding transcription factor activity|nucleus|regulation of transcription, DNA-templated|zinc ion binding|photomorphogenesis|response to brassinosteroid|response to chitin|sequence-specific DNA binding|response to karrikin|negative regulation of brassinosteroid mediated signaling pathway|positive regulation of photomorphogenesis
Zm00001d014774	186.442	0.63923	-0.645592	1.34587e-06	1.04035e-05	Down	8.85279	9.36114	10.8397	6.89875	6.33323	7.80057	SAUR32	Auxin-responsive protein SAUR32		GO:0005634,GO:0005737,GO:0007275,GO:0009734,GO:0040008,GO:1900140	nucleus|cytoplasm|multicellular organism development|auxin-activated signaling pathway|regulation of growth|regulation of seedling development	path:zma04075	Plant hormone signal transduction
Zm00001d014781	176.151	1.88646	0.915684	2.9648e-11	4.14544e-10	Up	4.98306	5.01832	4.49716	8.95096	8.26709	9.10768
Zm00001d014790	43.4683	2.02034	1.0146	0.000417195	0.00202064	Up	1.34373	1.44573	1.24169	4.21412	2.62245	4.98654	ATJ11	Chaperone protein dnaJ 11		GO:0005634,GO:0009507,GO:0009536,GO:0009570	nucleus|chloroplast|plastid|chloroplast stroma
Zm00001d014806	64.3183	2.2929	1.19717	1.2005e-07	1.09637e-06	Up	0.850674	0.982062	1.39005	2.50023	2.11697	2.18521	OsI_023618	UPF0496 protein		GO:0016021	integral component of membrane
Zm00001d014816	16.4539	2.58013	1.36745	0.00253133	0.0100914	Up	0.250329	0.219911	0.385516	0.560566	0.923197	0.680347	DIN1	Senescence-associated protein DIN1
Zm00001d014819	54.7333	0.30746	-1.70153	3.05343e-11	4.26159e-10	Down	2.75229	2.36093	1.54822	0.849706	0.398033	0.613853	At5g55050	GDSL esterase/lipase		GO:0005576,GO:0016042,GO:0016298	extracellular region|lipid catabolic process|lipase activity
Zm00001d014820	22.3412	7.53265	2.91316	2.14145e-11	3.02597e-10	Up	0.31178	0	0.171403	1.04119	0.924122	1.15574	At5g55050	GDSL esterase/lipase		GO:0005576,GO:0016042,GO:0016298	extracellular region|lipid catabolic process|lipase activity
Zm00001d014834	5.62535	0.311691	-1.68181	0.0434846	0.116368	Down	0.343095	1.52269	0.778357	0.825859	0.15805	0		DUF241 domain protein
Zm00001d014852	4695.68	5.50164	2.45986	0	0	Up	50.0396	44.2344	53.7546	269.311	248.89	259.023	YGR127W	Ser/Thr-rich protein T10 in DGCR region		GO:0005794,GO:0007030,GO:0009306	Golgi apparatus|Golgi organization|protein secretion
Zm00001d014863	67.2607	0.471515	-1.08463	8.27871e-07	6.62318e-06	Down	1.49636	1.34405	1.00933	0.650544	0.639998	0.528551	RVE2	Protein REVEILLE 7	MYB_related	GO:0003677,GO:0003700,GO:0005634,GO:0006355,GO:0007623,GO:0009651,GO:0009723,GO:0009733,GO:0009737,GO:0009739,GO:0009751,GO:0009753,GO:0009845,GO:0009909	DNA binding|DNA-binding transcription factor activity|nucleus|regulation of transcription, DNA-templated|circadian rhythm|response to salt stress|response to ethylene|response to auxin|response to abscisic acid|response to gibberellin|response to salicylic acid|response to jasmonic acid|seed germination|regulation of flower development
Zm00001d014888	157.024	0.453086	-1.14214	7.24235e-15	1.38818e-13	Down	8.06831	9.94246	10.0735	4.30208	4.40258	3.60637		Snakin-2
Zm00001d014933	6.19058	4.25196	2.08813	0.00790997	0.0274867	Up	0.0774986	0.110341	0	0.169654	0.282604	0.217978	At1g09380	WAT1-related protein		GO:0005886,GO:0016021,GO:0022857	plasma membrane|integral component of membrane|transmembrane transporter activity
Zm00001d014938	86.7667	0.449845	-1.1525	3.26087e-09	3.60803e-08	Down	1.36772	1.71213	1.62685	0.722069	0.48788	0.753351	GT-2	Trihelix transcription factor GTL2	Trihelix	GO:0003700,GO:0005634,GO:0043565	DNA-binding transcription factor activity|nucleus|sequence-specific DNA binding
Zm00001d014944	2183.78	1.67953	0.748054	7.34812e-29	3.08934e-27	Up	40.7853	39.2868	39.7034	61.1793	65.9745	61.6815		lactate dehydrogenase1		GO:0004459,GO:0005737,GO:0005975,GO:0019752	L-lactate dehydrogenase activity|cytoplasm|carbohydrate metabolic process|carboxylic acid metabolic process	path:zma00010,path:zma00270,path:zma00620,path:zma00640	Glycolysis / Gluconeogenesis|Cysteine and methionine metabolism|Pyruvate metabolism|Propanoate metabolism
Zm00001d014945	19.9782	2.67343	1.41869	0.00176726	0.00736335	Up	0.612236	0.3152	0.256812	0.577918	0.938111	0.979461		Lactate/malate dehydrogenase family protein		GO:0004459,GO:0005737,GO:0005975,GO:0019752	L-lactate dehydrogenase activity|cytoplasm|carbohydrate metabolic process|carboxylic acid metabolic process	path:zma00010,path:zma00270,path:zma00620,path:zma00640	Glycolysis / Gluconeogenesis|Cysteine and methionine metabolism|Pyruvate metabolism|Propanoate metabolism
Zm00001d014947	655.122	1.93286	0.95074	5.71583e-32	2.71604e-30	Up	6.13664	5.98953	5.32402	10.6274	10.4946	9.80763	1-SST	Beta-fructofuranosidase 1%253B Invertase		GO:0004575,GO:0005773,GO:0005975,GO:0050306	sucrose alpha-glucosidase activity|vacuole|carbohydrate metabolic process|sucrose 1F-fructosyltransferase activity
Zm00001d014952	294.391	1.60688	0.684264	4.62248e-10	5.66471e-09	Up	5.56257	6.65263	7.11046	9.30834	10.004	9.46608	OsI_16820	Probable receptor-like protein kinase	LBD	GO:0004713,GO:0005524,GO:0005886,GO:0006979,GO:0009409,GO:0009414,GO:0009651,GO:0010310,GO:0018108,GO:0043621,GO:1901000,GO:1902074,GO:1902882	protein tyrosine kinase activity|ATP binding|plasma membrane|response to oxidative stress|response to cold|response to water deprivation|response to salt stress|regulation of hydrogen peroxide metabolic process|peptidyl-tyrosine phosphorylation|protein self-association|regulation of response to salt stress|response to salt|regulation of response to oxidative stress
Zm00001d014965	45.5817	0.378792	-1.40052	8.08133e-06	5.46403e-05	Down	0.817865	1.07015	1.25974	0.38877	0.47977	0.248696		Glycosyltransferase
Zm00001d014983	1850.99	0.585487	-0.772292	2.95993e-17	6.67542e-16	Down	39.393	45.4202	41.1161	21.9137	25.5658	23.3539	CBP3	Serine carboxypeptidase-like 49		GO:0004185,GO:0005773,GO:0051603	serine-type carboxypeptidase activity|vacuole|proteolysis involved in cellular protein catabolic process
Zm00001d015010	82.104	0.363905	-1.45837	5.52057e-13	9.03364e-12	Down	2.88657	2.59337	2.57735	1.18764	0.608713	1.06624	TBL12	Protein trichome birefringence-like 12		GO:0005794,GO:0016021,GO:0016413	Golgi apparatus|integral component of membrane|O-acetyltransferase activity
Zm00001d015019	1542.14	1.66545	0.735914	0.00193183	0.00794962	Up	60.4435	34.5927	63.9603	88.6584	78.2506	85.1009
Zm00001d015025	3647.84	2.59482	1.37563	3.90034e-147	1.6603e-144	Up	31.3414	33.3014	33.7405	80.9254	76.8091	82.2949	AAE1	AMP binding protein		GO:0005777,GO:0006631,GO:0016874	peroxisome|fatty acid metabolic process|ligase activity
Zm00001d015030	120.166	1.65011	0.722561	0.000964137	0.00429566	Up	1.64727	2.24359	2.10742	2.93184	3.8207	2.78593	At2g17033	pentatricopeptide repeat smr4
Zm00001d015031	76.7925	1.72682	0.788119	0.000113081	0.000618014	Up	1.58703	1.9372	1.85442	3.19327	2.78691	2.97176		DUF3820 family protein
Zm00001d015084	997.39	1.52862	0.612229	1.4965e-18	3.6605e-17	Up	9.91134	11.8606	10.3407	16.3608	15.2068	15.5355		Polyketide cyclase/dehydrase and lipid transport superfamily protein
Zm00001d015186	4770.97	1.51078	0.595293	2.39007e-32	1.15724e-30	Up	60.7657	61.2932	57.5414	84.4938	84.4006	85.1103		Glycosyltransferase family 61 protein
Zm00001d015201	712.969	1.50695	0.591627	6.38722e-12	9.47082e-11	Up	7.09872	7.75817	7.23517	10.774	9.32854	11.4339	NLP6	Protein NLP6	Nin-like	GO:0003677,GO:0003700,GO:0005634	DNA binding|DNA-binding transcription factor activity|nucleus
Zm00001d015202	33.9463	0.515066	-0.957171	0.00169533	0.00709449	Down	0.509186	0.2983	0.497141	0.283821	0.197166	0.329749	SRF1	Protein STRUBBELIG-RECEPTOR FAMILY 1	LBD
Zm00001d015215	10.1748	7.8425	2.97131	6.07677e-06	4.19506e-05	Up	0.0497629	0.0523028	0.09383	0.578639	0.670571	0.629095
Zm00001d015217	10.337	2.2819	1.19024	0.0374364	0.102886	Up	0.218456	0.148767	0.0910608	0.253269	0.294985	0.324868	OMT8	Salicylate/benzoate carboxyl methyltransferase		GO:0006952,GO:0008168,GO:0046872	defense response|methyltransferase activity|metal ion binding
Zm00001d015220	5.52221	4.49066	2.16693	0.0104461	0.0348879	Up	0.0344599	0.139522	0	0.325251	0.159888	0.361835	OMT8	Salicylate/benzoate carboxyl methyltransferase		GO:0006952,GO:0008168,GO:0046872	defense response|methyltransferase activity|metal ion binding
Zm00001d015224	117.672	2.64365	1.40253	1.77393e-16	3.75996e-15	Up	1.43063	1.38808	1.64573	3.37615	4.21089	3.81252	OMT8	Salicylate/benzoate carboxyl methyltransferase		GO:0006952,GO:0008168,GO:0046872	defense response|methyltransferase activity|metal ion binding
Zm00001d015225	421.983	1.52922	0.612793	6.51054e-09	6.95267e-08	Up	3.44132	2.91822	3.12357	3.90251	6.18438	4.49269	Os02g0138900	Vacuolar cation/proton exchanger 2	G2-like	GO:0006874,GO:0009705,GO:0015369,GO:0016021,GO:0070588	cellular calcium ion homeostasis|plant-type vacuole membrane|calcium:proton antiporter activity|integral component of membrane|calcium ion transmembrane transport
Zm00001d015226	53.0304	2.29484	1.19839	1.08705e-06	8.53627e-06	Up	0.611827	0.573543	0.466611	1.09571	1.2443	1.28549	PHR3	Myb family transcription factor PHL6	G2-like	GO:0003677,GO:0005634	DNA binding|nucleus
Zm00001d015231	1037.29	0.653053	-0.614728	3.95107e-19	1.00412e-17	Down	17.1564	17.2405	17.1473	10.8735	9.7589	10.6383	At5g58090	Glucan endo-1%252C3-beta-glucosidase 6		GO:0005886,GO:0005975,GO:0006952,GO:0009506,GO:0031225,GO:0042973,GO:0046658	plasma membrane|carbohydrate metabolic process|defense response|plasmodesma|anchored component of membrane|glucan endo-1,3-beta-D-glucosidase activity|anchored component of plasma membrane	path:zma00500	Starch and sucrose metabolism
Zm00001d015289	1696.13	1.85018	0.887668	1.0744e-45	8.05117e-44	Up	11.7957	10.5711	11.3675	19.9792	21.7349	21.6534	HIP1	RING/U-box superfamily protein		GO:0016567,GO:0016740,GO:0040008,GO:0046872	protein ubiquitination|transferase activity|regulation of growth|metal ion binding
Zm00001d015330	89.7823	8.68922	3.11923	4.20058e-41	2.73341e-39	Up	0.876356	1.0452	0.579661	4.25215	7.11921	5.0324
Zm00001d015335	15.1386	0.123878	-3.013	1.75498e-08	1.77813e-07	Down	1.29819	0.963059	1.1134	0.56953	0	0
Zm00001d015393	1.80186	0	#NAME?	0.0169584	0.0525806	Down	0.1446	0.0710015	0.141313	0	0	0		10A19I.15
Zm00001d015397	562.185	1.88797	0.916836	1.26556e-09	1.47877e-08	Up	8.70954	11.6694	11.9352	15.6314	18.5002	13.4413	VQ22	VQ motif family protein		GO:0005634	nucleus
Zm00001d015404	59.4228	0.549445	-0.863954	0.000166772	0.000881272	Down	3.52178	2.64234	4.13176	1.95029	1.38954	1.72361	ALDH5F1	Succinate-semialdehyde dehydrogenase mitochondrial		GO:0004777,GO:0005759,GO:0009013,GO:0009450	succinate-semialdehyde dehydrogenase (NAD+) activity|mitochondrial matrix|succinate-semialdehyde dehydrogenase [NAD(P)+] activity|gamma-aminobutyric acid catabolic process	path:zma00250,path:zma00650	Alanine, aspartate and glutamate metabolism|Butanoate metabolism
Zm00001d015410	116.521	0.636027	-0.652839	0.00658691	0.0234876	Down	3.7647	3.43768	2.57553	1.62969	2.00675	2.3546	SPL4	Squamosa promoter-binding-like protein 2	SBP	GO:0003677,GO:0005634,GO:0046872	DNA binding|nucleus|metal ion binding
Zm00001d015434	567.398	1.71687	0.779781	5.78911e-08	5.50513e-07	Up	9.69365	8.75443	11.1354	11.9631	13.4084	15.3748	MIP1B	B-box zinc finger family protein	CO-like	GO:0003700,GO:0005634,GO:0006355,GO:0007623,GO:0008270,GO:0009909,GO:0010224,GO:0030674	DNA-binding transcription factor activity|nucleus|regulation of transcription, DNA-templated|circadian rhythm|zinc ion binding|regulation of flower development|response to UV-B|protein binding, bridging
Zm00001d015445	162.122	0.64387	-0.635158	8.43438e-06	5.68394e-05	Down	2.15921	2.04833	2.18791	1.0641	1.33015	1.54834	OsI_28220	Gamma-aminobutyrate transaminase POP2 mitochondrial		GO:0005739,GO:0030170,GO:0034387,GO:0102351	mitochondrion|pyridoxal phosphate binding|4-aminobutyrate:pyruvate transaminase activity|gamma-aminobutyrate transaminase (glyoxylate dependent) activity	path:zma00250,path:zma00650	Alanine, aspartate and glutamate metabolism|Butanoate metabolism
Zm00001d015459	5317.78	1.9891	0.992119	1.40392e-87	2.6726e-85	Up	26.9982	28.8207	28.2632	52.1281	54.5416	52.7626	4CL3	4-coumarate--CoA ligase 1	MYB_related	GO:0005524,GO:0009698,GO:0016207	ATP binding|phenylpropanoid metabolic process|4-coumarate-CoA ligase activity	path:zma00130,path:zma00360,path:zma00940	Ubiquinone and other terpenoid-quinone biosynthesis|Phenylalanine metabolism|Phenylpropanoid biosynthesis
Zm00001d015468	34.3076	2.78247	1.47637	2.14133e-06	1.60542e-05	Up	0.474365	0.402262	0.482718	1.25783	1.10653	1.29961	CO3	Zinc finger protein CONSTANS-LIKE 5	CO-like	GO:0003677,GO:0005634,GO:0008270,GO:0009908,GO:0009909,GO:0048577	DNA binding|nucleus|zinc ion binding|flower development|regulation of flower development|negative regulation of short-day photoperiodism, flowering
Zm00001d015476	5.47319	0.179969	-2.47418	0.00499351	0.0183928	Down	0.247691	0.519755	0.39912	0	0.113752	0	IBL1	sequence-specific DNA binding transcription factors		GO:0003677,GO:0003700,GO:0005634,GO:0009740,GO:0009742,GO:0040008,GO:0046983	DNA binding|DNA-binding transcription factor activity|nucleus|gibberellic acid mediated signaling pathway|brassinosteroid mediated signaling pathway|regulation of growth|protein dimerization activity
Zm00001d015477	1715.98	1.8639	0.898323	1.1969e-49	9.8878e-48	Up	16.8156	17.1987	16.2279	28.1453	28.9101	30.3304	CER3	Protein ECERIFERUM 3		GO:0000170,GO:0005506,GO:0005789,GO:0005886,GO:0006723,GO:0010025,GO:0016020,GO:0016021,GO:0030148,GO:0042335,GO:0043447,GO:0048235	sphingosine hydroxylase activity|iron ion binding|endoplasmic reticulum membrane|plasma membrane|cuticle hydrocarbon biosynthetic process|wax biosynthetic process|membrane|integral component of membrane|sphingolipid biosynthetic process|cuticle development|alkane biosynthetic process|pollen sperm cell differentiation
Zm00001d015491	92.592	0.638764	-0.646645	0.000494885	0.00234976	Down	7.90689	9.02041	7.00271	4.2894	3.9027	4.79269	ADIPOR2	Heptahelical transmembrane protein 2		GO:0009725,GO:0016021,GO:0038023	response to hormone|integral component of membrane|signaling receptor activity
Zm00001d015504	1355.64	1.78355	0.834753	1.32403e-38	7.83401e-37	Up	7.46067	6.31277	6.94498	12.0147	12.5749	12.4515	Os02g0180000	Protein phosphatase 2C isoform gamma	MYB_related	GO:0004722,GO:0046872	protein serine/threonine phosphatase activity|metal ion binding
Zm00001d015515	4968.15	1.50571	0.590447	3.61172e-32	1.72806e-30	Up	72.2167	76.2579	71.1231	101.604	103.906	99.173	WRKY71	Probable WRKY transcription factor 40	WRKY	GO:0002237,GO:0002238,GO:0003700,GO:0005634,GO:0006355,GO:0006952,GO:0009409,GO:0009414,GO:0009611,GO:0009617,GO:0009623,GO:0009651,GO:0009685,GO:0009723,GO:0009737,GO:0009739,GO:0009740,GO:0009751,GO:0009753,GO:0009938,GO:0010200,GO:0031347,GO:0043565,GO:0045892,GO:1990841	response to molecule of bacterial origin|response to molecule of fungal origin|DNA-binding transcription factor activity|nucleus|regulation of transcription, DNA-templated|defense response|response to cold|response to water deprivation|response to wounding|response to bacterium|response to parasitic fungus|response to salt stress|gibberellin metabolic process|response to ethylene|response to absc…
Zm00001d015569	4655.22	0.540747	-0.886975	3.93228e-47	3.03578e-45	Down	100.053	91.5948	105.409	51.8592	51.1801	51.9929		Vacuolar H+-translocating inorganic pyrophosphatase		GO:0004427,GO:0005774,GO:0009678,GO:0016021,GO:0046872,GO:1902600	inorganic diphosphatase activity|vacuolar membrane|hydrogen-translocating pyrophosphatase activity|integral component of membrane|metal ion binding|proton transmembrane transport	path:zma00190	Oxidative phosphorylation
Zm00001d015586	146.028	0.652134	-0.616759	0.00025513	0.00129505	Down	4.18898	4.86299	4.49847	3.21366	3.33366	2.8106
Zm00001d015623	828.962	1.58026	0.660162	5.93527e-19	1.4972e-17	Up	13.0983	14.9415	14.3735	21.5409	19.7201	20.7612	UGT84A13	Limonoid UDP-glucosyltransferase		GO:0047913	gallate 1-beta-glucosyltransferase activity
Zm00001d015636	37.1159	0.530897	-0.913495	0.0017481	0.00729144	Down	1.84831	1.40363	1.50711	0.818574	0.684643	0.920812	At2g04570	GDSL esterase/lipase		GO:0005576,GO:0016042,GO:0016788	extracellular region|lipid catabolic process|hydrolase activity, acting on ester bonds
Zm00001d015665	9.47606	0.393393	-1.34596	0.0269761	0.0780506	Down	0.232585	0.253654	0.206593	0.0376838	0.093349	0.0760237	B''BETA	Serine/threonine protein phosphatase 2A regulatory subunit B''alpha		GO:0000159,GO:0005509,GO:0005829,GO:0006470,GO:0019888	protein phosphatase type 2A complex|calcium ion binding|cytosol|protein dephosphorylation|protein phosphatase regulator activity	path:zma03015	mRNA surveillance pathway
Zm00001d015702	72.0424	0.626919	-0.673649	0.00129521	0.00558009	Down	0.954586	0.815959	0.776461	0.497958	0.382409	0.632372	CLC-G	Putative chloride channel-like protein CLC-g		GO:0005247,GO:0034707,GO:0034765,GO:1902476	voltage-gated chloride channel activity|chloride channel complex|regulation of ion transmembrane transport|chloride transmembrane transport
Zm00001d015715	3.3341	5.72697	2.51777	0.03195	0.0900529	Up	0.0164598	0.017159	0	0.110438	0.0920628	0.0316388	URGT5			GO:0000139,GO:0005338,GO:0005794,GO:0008643,GO:0015297,GO:0015780,GO:0016021,GO:0022857	Golgi membrane|nucleotide-sugar transmembrane transporter activity|Golgi apparatus|carbohydrate transport|antiporter activity|nucleotide-sugar transmembrane transport|integral component of membrane|transmembrane transporter activity
Zm00001d015720	3.16869	8.53338	3.09312	0.0152147	0.0479404	Up	0.0650906	0	0	0.248954	0.298856	0.0627669
Zm00001d015723	41.4082	2.31422	1.21053	1.62651e-05	0.000104073	Up	0.718734	0.664184	1.03847	1.50294	1.70835	1.76779	UVR3			GO:0000166,GO:0003677,GO:0003914,GO:0006281,GO:0009411	nucleotide binding|DNA binding|DNA (6-4) photolyase activity|DNA repair|response to UV
Zm00001d015724	48.5386	2.47947	1.31003	2.842e-06	2.09134e-05	Up	0.293801	0.26584	0.65509	0.59916	0.89584	0.776592	UVR3	(6-4)DNA photolyase		GO:0000166,GO:0003677,GO:0003914,GO:0006281,GO:0009411	nucleotide binding|DNA binding|DNA (6-4) photolyase activity|DNA repair|response to UV
Zm00001d015742	19.8544	3.60963	1.85185	1.01948e-05	6.77935e-05	Up	0.861607	0.258868	0.225153	1.8082	1.00468	2.42609	At1g80180			GO:0005886,GO:0010375	plasma membrane|stomatal complex patterning
Zm00001d015743	186.352	6.56639	2.7151	1.18898e-44	8.61493e-43	Up	1.24949	1.17063	1.02016	5.82281	7.06062	6.26977	HY5	Transcription factor HY5	bZIP	GO:0003700,GO:0005634,GO:0009585,GO:0010017,GO:0010099,GO:0010114,GO:0010218,GO:0043565	DNA-binding transcription factor activity|nucleus|red, far-red light phototransduction|red or far-red light signaling pathway|regulation of photomorphogenesis|response to red light|response to far red light|sequence-specific DNA binding	path:zma04712	Circadian rhythm - plant
Zm00001d015778	2240.09	2.21055	1.14441	6.14013e-88	1.17618e-85	Up	25.4711	23.0251	23.0073	48.4764	48.8689	52.5508	EBF2	EIN3-binding F-box protein 1		GO:0005634,GO:0006511,GO:0009723,GO:0009873,GO:0010105,GO:0016567,GO:0019005,GO:0031146	nucleus|ubiquitin-dependent protein catabolic process|response to ethylene|ethylene-activated signaling pathway|negative regulation of ethylene-activated signaling pathway|protein ubiquitination|SCF ubiquitin ligase complex|SCF-dependent proteasomal ubiquitin-dependent protein catabolic process	path:zma04016,path:zma04075	MAPK signaling pathway - plant|Plant hormone signal transduction
Zm00001d015844	757.452	1.81515	0.860087	4.86177e-27	1.88142e-25	Up	13.3512	12.7651	14.0413	22.8988	22.277	25.6549		alpha/beta hydrolase family protein
Zm00001d015845	83.4993	0.416954	-1.26204	1.86638e-10	2.39041e-09	Down	5.81742	5.70053	5.40189	1.92879	1.86068	2.32482	TGA10	bZIP transcription factor family protein	bZIP	GO:0003700,GO:0005634,GO:0006351,GO:0009733,GO:0009751,GO:0009753,GO:0043565,GO:0045893	DNA-binding transcription factor activity|nucleus|transcription, DNA-templated|response to auxin|response to salicylic acid|response to jasmonic acid|sequence-specific DNA binding|positive regulation of transcription, DNA-templated	path:zma04075	Plant hormone signal transduction
Zm00001d015846	124.353	0.372587	-1.42435	9.26272e-18	2.16382e-16	Down	2.51509	1.8771	2.10219	0.8087	0.844746	0.957744	TGA10	bZIP transcription factor family protein	bZIP	GO:0003700,GO:0005634,GO:0006351,GO:0009733,GO:0009751,GO:0009753,GO:0043565,GO:0045893	DNA-binding transcription factor activity|nucleus|transcription, DNA-templated|response to auxin|response to salicylic acid|response to jasmonic acid|sequence-specific DNA binding|positive regulation of transcription, DNA-templated	path:zma04075	Plant hormone signal transduction
Zm00001d015852	7298.69	1.86086	0.895966	3.94508e-65	4.81724e-63	Up	41.9651	44.0518	44.7381	72.5947	75.0375	76.0583	LOX2.3	lipoxygenase11		GO:0009507,GO:0009751,GO:0009753,GO:0010597,GO:0016165,GO:0031408,GO:0046872	chloroplast|response to salicylic acid|response to jasmonic acid|green leaf volatile biosynthetic process|linoleate 13S-lipoxygenase activity|oxylipin biosynthetic process|metal ion binding	path:zma00591,path:zma00592	Linoleic acid metabolism|alpha-Linolenic acid metabolism
Zm00001d015868	3.7717	0.0463513	-4.43125	0.000992553	0.00440944	Down	0.223582	0.076844	0.48687	0	0	0		PLATZ transcription factor family protein
Zm00001d015870	33.573	0.5584	-0.840629	0.00660901	0.023548	Down	0.338928	0.450137	0.330173	0.0777619	0.154204	0.157866	SPAC869.04	Acetamidase/Formamidase family protein		GO:0004328,GO:0005634,GO:0005829	formamidase activity|nucleus|cytosol	path:zma00460,path:zma00630,path:zma00910	Cyanoamino acid metabolism|Glyoxylate and dicarboxylate metabolism|Nitrogen metabolism
Zm00001d015876	51.4136	0.333681	-1.58346	7.13445e-10	8.56162e-09	Down	1.80654	1.57477	1.46319	0.65087	0.578756	0.507646	At1g64890			GO:0016021	integral component of membrane
Zm00001d015912	2396.57	0.545742	-0.873708	2.47298e-16	5.1914e-15	Down	119.598	107.927	118.285	61.6506	54.4938	58.9761	SWEET4	sugars will eventually be exported transporter4c		GO:0005887,GO:0051119	integral component of plasma membrane|sugar transmembrane transporter activity
Zm00001d015914	186.886	0.504769	-0.986306	1.70808e-12	2.67369e-11	Down	6.62589	6.06289	6.92883	3.02447	2.36336	3.476	SWEET4	sugars will eventually be exported transporter4b		GO:0005887,GO:0051119	integral component of plasma membrane|sugar transmembrane transporter activity
Zm00001d015918	94.7856	0.64325	-0.636548	0.000481911	0.00229278	Down	10.3463	7.23715	5.59407	5.12287	5.07413	5.58003
Zm00001d015921	992.569	0.595429	-0.747998	1.23201e-26	4.68486e-25	Down	29.2065	27.9936	28.5031	15.1575	16.8543	16.0224	PCAP1	Plasma membrane-associated cation-binding protein 1		GO:0005507,GO:0005509,GO:0005516,GO:0005546,GO:0005547,GO:0005773,GO:0005881,GO:0005886,GO:0006499,GO:0008017,GO:0009409,GO:0009414,GO:0009506,GO:0009507,GO:0009735,GO:0010350,GO:0031115,GO:0031117,GO:0035865,GO:0042742,GO:0043325,GO:0043622,GO:0043657,GO:0046658,GO:0051511,GO:0051592,GO:0071219,GO:0071280,GO:0071281,GO:0071286,GO:0071325,GO:0071472,GO:0072709,GO:0075733,GO:0080025,GO:0090332	copper ion binding|calcium ion binding|calmodulin binding|phosphatidylinositol-4,5-bisphosphate binding|phosphatidylinositol-3,4,5-trisphosphate binding|vacuole|cytoplasmic microtubule|plasma membrane|N-terminal protein myristoylation|microtubule binding|response to cold|response to water deprivation|plasmodesma|chloroplast|response to cytokinin|cellular response to magnesium starvation|negative …
Zm00001d015934	16.3531	0.361489	-1.46798	0.0236981	0.0700678	Down	0.480646	0.493348	0.21685	0.0761666	0.147075	0.125771	PME34	Pectinesterase-2		GO:0005886,GO:0009505,GO:0010119,GO:0016021,GO:0030599,GO:0042545,GO:0045330,GO:0045490,GO:0046910	plasma membrane|plant-type cell wall|regulation of stomatal movement|integral component of membrane|pectinesterase activity|cell wall modification|aspartyl esterase activity|pectin catabolic process|pectinesterase inhibitor activity
Zm00001d015961	35.94	0.493104	-1.02004	0.000603738	0.0028098	Down	1.41075	0.826414	1.45573	0.522261	0.562932	0.89335	MED33A	Mediator of RNA polymerase II transcription subunit 33A		GO:0009698,GO:0016592,GO:2000762	phenylpropanoid metabolic process|mediator complex|regulation of phenylpropanoid metabolic process
Zm00001d015986	297.223	77.3194	6.27276	7.36023e-252	9.02335e-249	Up	0.256672	0.160948	0.21842	14.4662	13.9931	13.5632	At3g16190	Isochorismatase family protein rutB		GO:0003824	catalytic activity
Zm00001d016006	30.1199	0.439031	-1.18761	0.000285439	0.00143487	Down	1.43116	1.03261	1.00893	0.555746	0.44631	0.317573	DAAT	D-amino-acid transaminase chloroplastic		GO:0004084,GO:0005829,GO:0008153,GO:0008696,GO:0009507,GO:0009570,GO:0046654,GO:0047810	branched-chain-amino-acid transaminase activity|cytosol|para-aminobenzoic acid biosynthetic process|4-amino-4-deoxychorismate lyase activity|chloroplast|chloroplast stroma|tetrahydrofolate biosynthetic process|D-alanine:2-oxoglutarate aminotransferase activity	path:zma00790	Folate biosynthesis
Zm00001d016031	72.824	7.25943	2.85986	1.64291e-29	7.07214e-28	Up	0.469543	0.105973	0.540125	2.77727	2.25638	2.24583	At5g45910	GDSL esterase/lipase		GO:0005576,GO:0016042,GO:0016788	extracellular region|lipid catabolic process|hydrolase activity, acting on ester bonds	path:zma00901	Indole alkaloid biosynthesis
Zm00001d016052	218.911	0.594057	-0.751327	1.50357e-09	1.74293e-08	Down	3.94102	3.73575	4.1003	2.33044	1.92285	2.27497	WRKY22	WRKY transcription factor 22	WRKY	GO:0003700,GO:0005634,GO:0006952,GO:0010150,GO:0010200,GO:0043565,GO:0044212	DNA-binding transcription factor activity|nucleus|defense response|leaf senescence|response to chitin|sequence-specific DNA binding|transcription regulatory region DNA binding
Zm00001d016066	77.4594	0.595756	-0.747206	0.000199257	0.00103632	Down	2.42307	1.81638	2.42897	1.16675	0.980823	1.39001	At3g61590	F-box/kelch-repeat protein		GO:0004842,GO:0019005,GO:0031146,GO:0099402	ubiquitin-protein transferase activity|SCF ubiquitin ligase complex|SCF-dependent proteasomal ubiquitin-dependent protein catabolic process|plant organ development
Zm00001d016091	43.2227	1.51759	0.601783	0.0254703	0.074446	Up	0.635942	0.776159	0.661153	1.15759	1.09511	0.782044	UGT73C6	UDP-glycosyltransferase 73D1		GO:0008194,GO:0035251,GO:0043231,GO:0051555,GO:0080043,GO:0080044,GO:0080046	UDP-glycosyltransferase activity|UDP-glucosyltransferase activity|intracellular membrane-bounded organelle|flavonol biosynthetic process|quercetin 3-O-glucosyltransferase activity|quercetin 7-O-glucosyltransferase activity|quercetin 4'-O-glucosyltransferase activity
Zm00001d016120	37.4504	0.53388	-0.905412	0.00184267	0.00764017	Down	4.81136	1.37007	3.52346	0.983344	2.46258	1.97626
Zm00001d016128	36.4568	1.86407	0.898454	0.00226178	0.00914567	Up	0.288353	0.178633	0.170567	0.31809	0.452949	0.335417
Zm00001d016130	2358.43	1.54075	0.623634	1.19245e-28	4.98602e-27	Up	28.6508	30.1016	30.2074	41.9581	44.3225	43.0442	At5g45910	GDSL esterase/lipase		GO:0005576,GO:0016042,GO:0016788	extracellular region|lipid catabolic process|hydrolase activity, acting on ester bonds
Zm00001d016142	12.7304	0.406387	-1.29907	0.0113308	0.0373657	Down	0.754885	1.3908	0.982037	0.105373	0.297155	0.739853	ATL32	RING-H2 finger protein ATL5H	HB-other	GO:0016021,GO:0016567,GO:0016740,GO:0046872	integral component of membrane|protein ubiquitination|transferase activity|metal ion binding
Zm00001d016166	4754.28	0.665636	-0.587195	1.49208e-31	7.0032e-30	Down	39.1494	38.6335	40.2422	25.7082	25.6163	25.5752	PEPC	phosphoenolpyruvate carboxylase2		GO:0005737,GO:0006099,GO:0008964,GO:0015977,GO:0015979	cytoplasm|tricarboxylic acid cycle|phosphoenolpyruvate carboxylase activity|carbon fixation|photosynthesis	path:zma00620,path:zma00710	Pyruvate metabolism|Carbon fixation in photosynthetic organisms
Zm00001d016182	715.501	1.96403	0.973819	1.80922e-35	9.6725e-34	Up	11.4654	14.0212	11.4838	21.7152	21.2214	22.068	PER70	Peroxidase 52		GO:0004601,GO:0005576,GO:0006979,GO:0020037,GO:0042744,GO:0046872	peroxidase activity|extracellular region|response to oxidative stress|heme binding|hydrogen peroxide catabolic process|metal ion binding	path:zma00940	Phenylpropanoid biosynthesis
Zm00001d016185	354.024	2.16782	1.11624	2.51876e-27	9.88445e-26	Up	5.0402	5.73631	5.87259	11.5024	11.5081	10.4829		Peroxidase 52		GO:0004601,GO:0006979,GO:0020037,GO:0042744,GO:0046872	peroxidase activity|response to oxidative stress|heme binding|hydrogen peroxide catabolic process|metal ion binding	path:zma00940	Phenylpropanoid biosynthesis
Zm00001d016216	30.618	1.89521	0.922361	0.00413722	0.0155872	Up	0.603484	1.12925	0.806072	1.77908	1.61214	1.20675
Zm00001d016242	876.409	2.67326	1.4186	2.47731e-60	2.63636e-58	Up	7.28956	6.41865	6.17849	15.729	17.3021	17.0856	At1g53440	Probable leucine-rich repeat receptor-like serine/threonine-protein kinase	LBD
Zm00001d016255	43.1198	7.05602	2.81886	4.06076e-10	5.00636e-09	Up	0.370852	0.529963	0.113519	2.75644	1.78706	1.71713	HSFC2A	Heat stress transcription factor C-1	HSF	GO:0000978,GO:0003700,GO:0005634,GO:0034605,GO:0043565,GO:0061408	RNA polymerase II proximal promoter sequence-specific DNA binding|DNA-binding transcription factor activity|nucleus|cellular response to heat|sequence-specific DNA binding|positive regulation of transcription from RNA polymerase II promoter in response to heat stress
Zm00001d016269	5.17813	Inf	Inf	3.39152e-06	2.4597e-05	Up	0	0	0	0.218779	0.273852	0.217376		uncharacterized protein [Source:UniProtKB/TrEMBL;Acc:B6SP60]
Zm00001d016274	9500.36	0.411553	-1.28085	2.32656e-158	1.11417e-155	Down	170.69	166.255	172.711	65.33	71.2795	68.0204	MSSP2	Monosaccharide-sensing protein 2		GO:0005351,GO:0005355,GO:0005773,GO:0005774,GO:0005794,GO:0005887,GO:0008645	carbohydrate:proton symporter activity|glucose transmembrane transporter activity|vacuole|vacuolar membrane|Golgi apparatus|integral component of plasma membrane|hexose transmembrane transport
Zm00001d016277	108.894	1.55756	0.639284	0.000813831	0.00368382	Up	0.955585	1.3788	1.30021	1.71281	1.95007	1.43599	IAA7	Auxin-responsive protein IAA26	ARF	GO:0005634,GO:0006355,GO:0009733,GO:0009734	nucleus|regulation of transcription, DNA-templated|response to auxin|auxin-activated signaling pathway	path:zma04075	Plant hormone signal transduction
Zm00001d016298	295.242	1.52495	0.608759	2.42513e-08	2.42347e-07	Up	1.82916	2.57206	1.95296	3.25639	3.01352	2.93268	ATH1	Homeobox protein ATH1	TALE	GO:0003677,GO:0003700,GO:0005634,GO:0008285,GO:0009640,GO:0010227,GO:0010228,GO:0010371,GO:0043565,GO:0090470	DNA binding|DNA-binding transcription factor activity|nucleus|negative regulation of cell proliferation|photomorphogenesis|floral organ abscission|vegetative to reproductive phase transition of meristem|regulation of gibberellin biosynthetic process|sequence-specific DNA binding|shoot organ boundary specification
Zm00001d016351	516.545	0.532604	-0.908864	5.66492e-25	1.99568e-23	Down	7.12161	6.48219	6.82602	3.81229	3.23691	3.67077		Eukaryotic initiation factor 4A-2		GO:0003743,GO:0004386,GO:0005524	translation initiation factor activity|helicase activity|ATP binding	path:zma03013	RNA transport
Zm00001d016388	128.328	0.613085	-0.705841	8.96367e-06	6.00366e-05	Down	8.07099	8.20536	7.91088	4.60846	5.08376	4.24434		Endoplasmic reticulum vesicle transporter protein
Zm00001d016400	16.4398	2.23374	1.15946	0.0100659	0.0337907	Up	0.735292	0.585218	0.171158	0.554838	1.02342	0.371392
Zm00001d016459	476.931	0.546057	-0.872876	2.99573e-16	6.27588e-15	Down	29.609	32.6164	28.9148	16.7884	14.6731	16.081	CBP1	Serine carboxypeptidase-like 19		GO:0004185,GO:0005576	serine-type carboxypeptidase activity|extracellular region
Zm00001d016471	1369.34	3.98638	1.99508	9.22006e-192	6.89233e-189	Up	8.62488	9.12935	9.39146	33.4144	32.3434	33.1114		Trans-cinnamate 4-monooxygenase		GO:0004497,GO:0005506,GO:0016021,GO:0016705,GO:0020037	monooxygenase activity|iron ion binding|integral component of membrane|oxidoreductase activity, acting on paired donors, with incorporation or reduction of molecular oxygen|heme binding	path:zma00130,path:zma00360,path:zma00940,path:zma00941,path:zma00945	Ubiquinone and other terpenoid-quinone biosynthesis|Phenylalanine metabolism|Phenylpropanoid biosynthesis|Flavonoid biosynthesis|Stilbenoid, diarylheptanoid and gingerol biosynthesis
Zm00001d016474	524.869	1.68554	0.753215	6.00284e-18	1.4207e-16	Up	8.46726	7.38983	8.27633	13.1418	12.1582	13.7879	Os02g0471500	Probable protein phosphatase 2C 74		GO:0004722,GO:0046872	protein serine/threonine phosphatase activity|metal ion binding
Zm00001d016483	823.394	1.68312	0.751134	5.17161e-24	1.73229e-22	Up	4.50712	4.80879	4.97669	7.50293	7.98036	7.26118	At4g24290	MACPF domain-containing protein		GO:0005886,GO:0006955,GO:0009626	plasma membrane|immune response|plant-type hypersensitive response
Zm00001d016505	469.287	0.639316	-0.645399	5.19014e-06	3.62517e-05	Down	18.2198	15.4589	15.1782	11.5105	8.02222	9.85565	At1g67340	F-box protein		GO:0005634,GO:0016567	nucleus|protein ubiquitination
Zm00001d016510	4.49155	5.97009	2.57775	0.0184789	0.056619	Up	0.0887585	0	0.237535	0.945325	0.0782615	0.516437	PMEI8			GO:0046910,GO:0048046	pectinesterase inhibitor activity|apoplast
Zm00001d016557	211.721	1.98201	0.986963	1.20266e-12	1.90493e-11	Up	2.06944	2.21324	2.35926	3.38843	3.95028	4.38112		Ankyrin repeat family protein
Zm00001d016565	568.337	0.339114	-1.56016	3.30826e-42	2.23337e-40	Down	44.9697	52.92	47.1383	13.924	14.2867	17.6756	DIR1	Dirigent protein 11		GO:0048046	apoplast
Zm00001d016590	4272.44	0.46783	-1.09594	1.8885e-71	2.78272e-69	Down	115.83	123.699	126.953	58.0204	53.7938	53.4122	SWEET15	sugars will eventually be exported transporter15b		GO:0005887,GO:0051119	integral component of plasma membrane|sugar transmembrane transporter activity
Zm00001d016616	9.50209	6.16285	2.6236	0.00477569	0.0176754	Up	0.183081	0.0327578	0.027562	0.347063	0.720433	0.230476	ERF114	Ethylene-responsive transcription factor ERF115	ERF	GO:0003700,GO:0005634,GO:0007275,GO:0009873,GO:0043565,GO:0050832	DNA-binding transcription factor activity|nucleus|multicellular organism development|ethylene-activated signaling pathway|sequence-specific DNA binding|defense response to fungus
Zm00001d016621	88.3786	0.653358	-0.614055	0.00182946	0.00759771	Down	3.0028	2.12153	2.48021	1.0415	1.87498	1.76286	NUDT12	Nudix hydrolase 13		GO:0005634,GO:0005737,GO:0005739,GO:0016787,GO:0046872	nucleus|cytoplasm|mitochondrion|hydrolase activity|metal ion binding
Zm00001d016649	127.968	0.606401	-0.721656	1.22408e-05	8.00785e-05	Down	3.82645	4.01626	4.40402	2.50108	1.77739	2.1163	BRG3			GO:0004842,GO:0005634,GO:0006952,GO:0043067,GO:0043161,GO:0046872	ubiquitin-protein transferase activity|nucleus|defense response|regulation of programmed cell death|proteasome-mediated ubiquitin-dependent protein catabolic process|metal ion binding
Zm00001d016651	25.1555	2.1652	1.1145	0.00242881	0.00972824	Up	1.23868	1.24807	1.1917	2.40956	2.56747	1.44193
Zm00001d016660	96.5343	0.555355	-0.848517	0.0246749	0.0724457	Down	1.19169	0.879415	1.06888	0.608202	0.635674	0.869892	CYP	peptidyl-prolyl isomerase1		GO:0001932,GO:0003755,GO:0005774,GO:0005794,GO:0005829,GO:0005886,GO:0006457,GO:0009506,GO:0009507,GO:0009704,GO:0009735,GO:0009742,GO:0016018,GO:0048046,GO:0051082	regulation of protein phosphorylation|peptidyl-prolyl cis-trans isomerase activity|vacuolar membrane|Golgi apparatus|cytosol|plasma membrane|protein folding|plasmodesma|chloroplast|de-etiolation|response to cytokinin|brassinosteroid mediated signaling pathway|cyclosporin A binding|apoplast|unfolded protein binding
Zm00001d016661	271.441	0.592199	-0.755846	4.20376e-05	0.000249112	Down	12.4669	11.237	9.37327	4.95251	5.40323	6.00225	CYP	Peptidyl-prolyl cis-trans isomerase CYP19-1		GO:0001932,GO:0003755,GO:0005774,GO:0005794,GO:0005829,GO:0005886,GO:0006457,GO:0009506,GO:0009507,GO:0009704,GO:0009735,GO:0009742,GO:0016018,GO:0048046,GO:0051082	regulation of protein phosphorylation|peptidyl-prolyl cis-trans isomerase activity|vacuolar membrane|Golgi apparatus|cytosol|plasma membrane|protein folding|plasmodesma|chloroplast|de-etiolation|response to cytokinin|brassinosteroid mediated signaling pathway|cyclosporin A binding|apoplast|unfolded protein binding
Zm00001d016662	64.6604	0.612573	-0.707047	0.00937419	0.031849	Down	0.834004	0.762813	1.07551	0.397539	0.574037	0.666416
Zm00001d016669	73.8979	0.439504	-1.18605	8.05028e-07	6.46067e-06	Down	1.83167	2.99548	2.23929	0.935689	0.873254	0.728394
Zm00001d016681	28.4816	4.60139	2.20207	1.00283e-09	1.18579e-08	Up	0.128655	0.194261	0.28021	1.07173	0.823246	0.94725	At5g03700	PAN domain-containing protein		GO:0005768,GO:0005794,GO:0005802,GO:0005886,GO:0016021,GO:0048544	endosome|Golgi apparatus|trans-Golgi network|plasma membrane|integral component of membrane|recognition of pollen
Zm00001d016696	987.574	0.628728	-0.669492	1.20135e-09	1.40911e-08	Down	20.3557	21.5762	23.5629	11.9816	12.1537	13.2041		alpha/beta-Hydrolases superfamily protein
Zm00001d016698	68.6835	4.62783	2.21034	2.10404e-21	6.00995e-20	Up	0.53092	0.72462	0.56124	3.62806	3.913	3.37778	BIC1			GO:0005634,GO:0080167	nucleus|response to karrikin
Zm00001d016705	1266.47	4.73217	2.2425	9.88013e-163	5.22097e-160	Up	6.6416	6.14727	7.18274	35.1535	35.4468	31.1709		ATPase inhibitor
Zm00001d016708	1265.22	1.86775	0.9013	6.05474e-43	4.17451e-41	Up	5.7433	5.45954	5.15249	9.91156	9.7638	9.99108		Beta-fructofuranosidase%252C cell wall isozyme		GO:0004564,GO:0005576,GO:0005618,GO:0005975	beta-fructofuranosidase activity|extracellular region|cell wall|carbohydrate metabolic process	path:zma00052,path:zma00500	Galactose metabolism|Starch and sucrose metabolism
Zm00001d016718	23.1676	4.0197	2.00709	3.32784e-07	2.83634e-06	Up	1.2791	0.54168	0.48228	1.30974	1.69268	1.5668
Zm00001d016719	891.26	1.78108	0.832755	6.51693e-30	2.85747e-28	Up	16.1271	18.5306	15.313	28.271	24.1524	28.1347	PUB27	U-box domain-containing protein 29		GO:0004842,GO:0010200	ubiquitin-protein transferase activity|response to chitin
Zm00001d016735	2.83775	15.6889	3.97167	0.0273026	0.0788094	Up	0	0.0133615	0	0.0476462	0.11458	0.0237322	SMXL3	Protein SMAX1-LIKE 3		GO:0019538	protein metabolic process
Zm00001d016736	636.43	0.656824	-0.606422	6.95749e-14	1.22191e-12	Down	19.1376	20.2778	19.7531	11.8474	12.8028	12.067	BAS1	2-Cys peroxiredoxin BAS1 chloroplastic		GO:0006979,GO:0008379,GO:0009570,GO:0042744,GO:0045454,GO:0051920	response to oxidative stress|thioredoxin peroxidase activity|chloroplast stroma|hydrogen peroxide catabolic process|cell redox homeostasis|peroxiredoxin activity
Zm00001d016743	8.60088	0.157663	-2.66508	0.000230513	0.00118302	Down	0.493332	0.529085	0.679911	0	0	0.359061
Zm00001d016746	285.402	0.645772	-0.630904	3.08729e-08	3.04056e-07	Down	3.18777	3.15124	2.85435	2.0741	1.64566	1.98823	SPBC18H10.05	Transducin/WD40 repeat-like superfamily protein		GO:0005634,GO:0005829,GO:0017137,GO:0032153,GO:0051286	nucleus|cytosol|Rab GTPase binding|cell division site|cell tip
Zm00001d016806	22.3288	0.382252	-1.3874	0.000317299	0.00157948	Down	0.477359	0.439237	0.41465	0.100666	0.273897	0.117096	GUX1	UDP-glucuronate:xylan alpha-glucuronosyltransferase 1		GO:0000139,GO:0005794,GO:0009834,GO:0010417,GO:0015020,GO:0016021,GO:0045492,GO:0046872,GO:0071555,GO:0080116	Golgi membrane|Golgi apparatus|plant-type secondary cell wall biogenesis|glucuronoxylan biosynthetic process|glucuronosyltransferase activity|integral component of membrane|xylan biosynthetic process|metal ion binding|cell wall organization|glucuronoxylan glucuronosyltransferase activity
Zm00001d016807	13.5057	2.12791	1.08944	0.026894	0.0778718	Up	0.04161	0.0837594	0.0600085	0.181747	0.178509	0.142443	MAPKKK3	mitogen-activated protein kinase kinase kinase 3	VOZ	GO:0004674,GO:0004709,GO:0005524,GO:0005737,GO:0023014,GO:0031098,GO:0032147	protein serine/threonine kinase activity|MAP kinase kinase kinase activity|ATP binding|cytoplasm|signal transduction by protein phosphorylation|stress-activated protein kinase signaling cascade|activation of protein kinase activity
Zm00001d016810	44.7102	0.63512	-0.6549	0.0269158	0.0779204	Down	0.669019	0.889487	0.507479	0.37841	0.579422	0.382066	ATJ10	DNAJ heat shock N-terminal domain-containing protein	TCP
Zm00001d016826	298.097	2.72497	1.44624	6.81575e-38	3.93401e-36	Up	3.98183	3.98975	3.90914	9.96045	9.95643	9.75264	MPH1	proline-rich family protein		GO:0009507,GO:0009535,GO:0009579,GO:0009735,GO:0016021,GO:0061635	chloroplast|chloroplast thylakoid membrane|thylakoid|response to cytokinin|integral component of membrane|regulation of protein complex stability
Zm00001d016841	3717.48	9.17011	3.19694	0	0	Up	16.3771	16.2616	17.3156	146.045	142.882	149.333	MO1	monooxygenase 1		GO:0004497,GO:0005783,GO:0009620,GO:0071949	monooxygenase activity|endoplasmic reticulum|response to fungus|FAD binding
Zm00001d016879	57.321	0.50435	-0.987501	2.79199e-05	0.000171006	Down	1.1668	1.634	1.43788	0.669663	0.694918	0.669209	At2g41970	Probable protein kinase	LBD
Zm00001d016902	1570.38	1.55185	0.633994	5.01044e-25	1.77327e-23	Up	15.3306	15.3333	14.3627	21.4135	23.5388	23.4032	RIBA2	Bifunctional riboflavin biosynthesis protein RIBA 1 chloroplastic		GO:0003935,GO:0005525,GO:0008686,GO:0009231,GO:0009507,GO:0046872	GTP cyclohydrolase II activity|GTP binding|3,4-dihydroxy-2-butanone-4-phosphate synthase activity|riboflavin biosynthetic process|chloroplast|metal ion binding	path:zma00740,path:zma00790	Riboflavin metabolism|Folate biosynthesis
Zm00001d016908	63.3159	0.522821	-0.935611	0.00347464	0.0133669	Down	1.20556	0.832268	0.972262	0.374121	0.469444	0.601674	RH3	Histone H3		GO:0000786,GO:0003677,GO:0005634,GO:0046982	nucleosome|DNA binding|nucleus|protein heterodimerization activity
Zm00001d016924	2.00828	Inf	Inf	0.0101102	0.0339208	Up	0	0	0	0.11341	0.0215381	0.0903529	EIN3	ETHYLENE INSENSITIVE 3-like 5 protein	EIL	GO:0000976,GO:0001666,GO:0003677,GO:0003700,GO:0005634,GO:0006355,GO:0009723,GO:0009873,GO:0010182,GO:0019900,GO:0042742,GO:0044212,GO:0071281	transcription regulatory region sequence-specific DNA binding|response to hypoxia|DNA binding|DNA-binding transcription factor activity|nucleus|regulation of transcription, DNA-templated|response to ethylene|ethylene-activated signaling pathway|sugar mediated signaling pathway|kinase binding|defense response to bacterium|transcription regulatory region DNA binding|cellular response to iron ion	path:zma04016,path:zma04075	MAPK signaling pathway - plant|Plant hormone signal transduction
Zm00001d016948	6.34455	3.76554	1.91286	0.0131257	0.0423909	Up	0	0.649481	0.277171	2.34452	1.08872	0.884254
Zm00001d016952	67.6945	1.7183	0.780983	0.000311859	0.00155519	Up	1.33407	1.46388	1.41937	2.44399	1.89306	2.39453	MYB106	DNA binding protein	MYB	GO:0000902,GO:0003677,GO:0005634,GO:0010091,GO:0035017,GO:1901957	cell morphogenesis|DNA binding|nucleus|trichome branching|cuticle pattern formation|regulation of cutin biosynthetic process
Zm00001d016987	23.068	0.277767	-1.84805	0.000129222	0.000698753	Down	0.934613	0.513982	0.853385	0.302529	0.125907	0.151599	Os01g0718700	Potassium channel KAT3		GO:0005249,GO:0016021,GO:0034765	voltage-gated potassium channel activity|integral component of membrane|regulation of ion transmembrane transport
Zm00001d016991	76.2848	2.52599	1.33685	1.36632e-10	1.7797e-09	Up	6.63808	6.83235	3.29787	14.8911	10.1933	11.3777
Zm00001d016992	85.0775	1.78185	0.833376	1.93201e-05	0.00012179	Up	1.84654	2.88434	1.70497	11.3382	2.97299	1.9144		OSJNBb0048E02.16 protein; protein
Zm00001d016998	114.277	0.636845	-0.650987	0.000100909	0.000556553	Down	1.68464	2.04346	1.89077	1.24804	1.04438	1.07815		18S pre-ribosomal assembly protein gar2-related
Zm00001d017002	36.807	1.58442	0.663956	0.0258793	0.0754756	Up	1.07608	0.764027	1.70081	1.53916	2.04035	1.76302
Zm00001d017025	18.0379	3.16186	1.66077	0.000126828	0.000687384	Up	0.0361635	0.182351	0.0541361	0.270215	0.281557	0.292033		Nitrate reductase [NADH] 2		GO:0005829,GO:0006809,GO:0009703,GO:0020037,GO:0030151,GO:0042128,GO:0043546,GO:0050464,GO:0071949	cytosol|nitric oxide biosynthetic process|nitrate reductase (NADH) activity|heme binding|molybdenum ion binding|nitrate assimilation|molybdopterin cofactor binding|nitrate reductase (NADPH) activity|FAD binding	path:zma00910	Nitrogen metabolism
Zm00001d017028	22.8008	0.415102	-1.26846	0.00285934	0.0112276	Down	0.646227	0.332476	0.443934	0.149062	0.179332	0.296991
Zm00001d017032	208.599	1.68655	0.754074	6.21087e-05	0.000356674	Up	10.6138	15.0019	10.5812	19.9684	20.8624	16.2108		Glycine-rich cell wall structural protein [Source:UniProtKB/TrEMBL;Acc:B4FXY6]
Zm00001d017033	58.3665	4.87788	2.28625	6.19827e-15	1.19478e-13	Up	0.556524	1.69728	1.13763	5.32659	6.15164	4.46741		Glycine-rich cell wall structural protein
Zm00001d017041	15.2249	0.31904	-1.64819	0.000528249	0.00249302	Down	0	0	1.77164	0.385317	0	0.194078
Zm00001d017043	19.5798	0.479157	-1.06143	0.00956199	0.03234	Down	0.350644	0.400323	0.329322	0.0881217	0.325551	0.177911	PYM	OSJNBb0022F23.8 protein		GO:0005634,GO:0006952,GO:0009561,GO:0009960,GO:0010091,GO:0010224,GO:0042023,GO:0051301,GO:0051783,GO:1900426,GO:1904667	nucleus|defense response|megagametogenesis|endosperm development|trichome branching|response to UV-B|DNA endoreduplication|cell division|regulation of nuclear division|positive regulation of defense response to bacterium|negative regulation of ubiquitin protein ligase activity
Zm00001d017046	111.281	0.582368	-0.779998	2.56789e-05	0.000158612	Down	2.57346	1.60678	2.57096	1.46823	1.01258	1.19026		Transducin/WD40 repeat-like superfamily protein
Zm00001d017057	14.6661	0.493635	-1.01848	0.0392779	0.106855	Down	0.492113	0.254682	0.153683	0.116214	0.226932	0.234878
Zm00001d017060	1136.44	2.00602	1.00434	9.79898e-50	8.139e-48	Up	30.6074	25.9694	24.464	51.0374	53.3998	44.5684		Hypoxia-responsive family protein
Zm00001d017068	39.1347	0.50844	-0.975851	0.000644749	0.00298263	Down	1.31651	0.245454	0.835613	0.585285	0.483101	0.148026
Zm00001d017069	4.99956	4.04363	2.01565	0.0237953	0.0703078	Up	0.0507482	0.0264348	0.0477891	0.171095	0.190618	0.0982806	PHT2-1	Inorganic phosphate transporter 2-1 chloroplastic		GO:0005315,GO:0005887,GO:0006817,GO:0009507,GO:0009673,GO:0009706,GO:0009941,GO:0015293,GO:0035435	inorganic phosphate transmembrane transporter activity|integral component of plasma membrane|phosphate ion transport|chloroplast|low-affinity phosphate transmembrane transporter activity|chloroplast inner membrane|chloroplast envelope|symporter activity|phosphate ion transmembrane transport
Zm00001d017085	956.763	1.69663	0.762671	5.76204e-27	2.227e-25	Up	10.2285	12.189	11.753	19.0046	17.4816	18.4893		beta-14-N-acetylglucosaminyltransferase family protein				path:zma00510	N-Glycan biosynthesis
Zm00001d017087	7.65549	2.58054	1.36767	0.0464611	0.122991	Up	0.231958	0.173332	0.281083	0.783655	0.438406	0.512131	VATE	V-type proton ATPase subunit E3		GO:0015991,GO:0033178,GO:0046961	ATP hydrolysis coupled proton transport|proton-transporting two-sector ATPase complex, catalytic domain|proton-transporting ATPase activity, rotational mechanism
[truncated: 2,941 more rows]

## Sheet: B73 vs IKA1 20 DAP diff 1.5
gene_id	BaseMean	FoldChange	log2FoldChange	pValue	qValue	Regulation	B73_20D_1	B73_20D_2	B73_20D_3	fka1-1_20D_1	fka1-1_20D_2	fka1-1_20D_3	gene_symbol	description	TF_Family	GO_id	GO_term	pathway	pathway_description
[truncated: 3,832 more rows]

[truncated: 1 more sheets: B73 vs IKA1 30 DAP diff 1.5]
