# Supplementary material for: An ARF gene mutation creates flint kernel architecture in dent maize
Source: Nat Commun. 2024 Mar 22;15:2565. doi: 10.1038/s41467-024-46955-9 (PMC10960022; doi:10.1038/s41467-024-46955-9)
Supplement: Supplementary file 5 — Supplementary Data 2 [file 41467_2024_46955_MOESM5_ESM.xlsx]

## Sheet: 12_20_30_intersection-differ-ge
gene_id	BaseMean_12DAP	FoldChange_B73_vs_fka1-1	log2FoldChange_B73_vs_fka1-1	pValue.x	qValue.x	Regulation.x	B73_12D_1	B73_12D_2	B73_12D_3	fka1-1_12D_1	fka1-1_12D_2	fka1-1_12D_3	BaseMean_20DAP	FoldChange_B73_vs_fka1-1	log2FoldChange_B73_vs_fka1-1	pValue.y	qValue.y	Regulation.y	B73_20D_1	B73_20D_2	B73_20D_3	fka1-1_20D_1	fka1-1_20D_2	fka1-1_20D_3	BaseMean_30DAP	FoldChange_B73_vs_fka1-1	log2FoldChange_B73_vs_fka1-1	p-value	q-value	Regulation	B73_30_1	B73_30_2	B73_30_3	fka1-1_30D_1	fka1-1_30D_2	fka1-1_30D_3	gene_symbol	description	TF_Family	GO_id	GO_term	pathway	pathway_description
Zm00001d000011	144.772	0.165323	-2.59664	1.00381e-48	8.11758e-47	Down	2.59642	2.69806	2.49197	0.523398	0.413598	0.316144	122.47	0.306609	-1.70553	4.27125e-22	1.51701e-20	Down	1.86486	1.76951	1.88997	0.658622	0.5605	0.443622	133.062	0.0812261	-3.62191	4.31594e-56	3.33019e-54	Down	2.39837	2.35805	2.34102	0.161428	0.228036	0.182461	GLYI-11	glyoxalase I homolog	NA	GO:0004462,GO:0006970,GO:0006979,GO:0009651,GO:0016151,GO:0019243,GO:0019863	lactoylglutathione lyase activity|response to osmotic stress|response to oxidative stress|response to salt stress|nickel cation binding|methylglyoxal catabolic process to D-lactate via S-lactoyl-glutathione|IgE binding	path:zma00620	Pyruvate metabolism
Zm00001d000086	224.998	0.575946	-0.795994	1.08599e-10	1.43083e-09	Down	5.61358	6.61741	7.09377	4.13477	3.52866	3.79426	232.904	0.34176	-1.54894	3.70284e-17	9.63393e-16	Down	16.4858	15.9649	12.5482	5.39728	4.70522	4.98512	87.8635	0.53788	-0.894643	1.40516e-05	8.58353e-05	Down	4.52587	4.8644	5.10408	2.95764	2.04722	2.70255	LIF2	RNA-binding (RRM/RBD/RNP motifs) family protein	NA	GO:0003682,GO:0003729,GO:0005634,GO:0005737,GO:0005783,GO:0005829,GO:0007275,GO:0009617,GO:0009909,GO:0010439,GO:0010468,GO:0042742,GO:0043565,GO:0045087,GO:0045824,GO:0045893,GO:0050832,GO:0071395,GO:1902464,GO:1905933	chromatin binding|mRNA binding|nucleus|cytoplasm|endoplasmic reticulum|cytosol|multicellular organism development|response to bacterium|regulation of flower development|regulation of glucosinolate biosynthetic process|regulation of gene expression|defense response to bacterium|sequence-specific DNA binding|innate immune response|negative regulation of innate immune response|positive regulation of…	NA	NA
Zm00001d002119	57.11	0.508411	-0.975932	0.00490884	0.0181179	Down	0.496619	0.50867	0.611965	0.28021	0.133929	0.411842	106.939	0.62625	-0.67519	0.000171211	0.00110089	Down	1.06993	1.07117	1.09312	0.591271	0.756901	0.641698	20.9371	0.33459	-1.57953	0.000202457	0.000998904	Down	0.267404	0.226747	0.260483	0.0748414	0.0792916	0.0961686	ABCB19	ABC transporter B family member 19	NA	GO:0005524,GO:0005886,GO:0008361,GO:0009637,GO:0009639,GO:0009640,GO:0009733,GO:0009734,GO:0009926,GO:0009958,GO:0010218,GO:0010329,GO:0010540,GO:0010541,GO:0016021,GO:0042626,GO:0043481,GO:0048364,GO:0048443,GO:0048527,GO:0060918,GO:0090691	ATP binding|plasma membrane|regulation of cell size|response to blue light|response to red or far red light|photomorphogenesis|response to auxin|auxin-activated signaling pathway|auxin polar transport|positive gravitropism|response to far red light|auxin efflux transmembrane transporter activity|basipetal auxin transport|acropetal auxin transport|integral component of membrane|ATPase activity, co…	path:zma02010	ABC transporters
Zm00001d002449	84.5173	5.59079	2.48305	1.22836e-30	5.52023e-29	Up	0.413353	0.461298	0.584555	2.59783	2.57476	2.56926	40.8586	3.20061	1.67834	2.36e-08	2.86976e-07	Up	0.598295	0.677714	0.489884	1.90557	1.78907	1.85213	86.2898	1.53589	0.619076	0.0022139	0.00865499	Up	2.09342	2.27144	1.68237	2.98312	3.01418	3.19433	FL	Floricaula/leafy-like 2	LFY	GO:0003677,GO:0005634,GO:0006355,GO:0007275	DNA binding|nucleus|regulation of transcription, DNA-templated|multicellular organism development	NA	NA
Zm00001d002514	13.5624	0.348751	-1.51973	0.00248986	0.00994549	Down	0.505499	0.707662	0.584047	0.304524	0.206284	0.121969	27.1194	0.428258	-1.22345	0.000814169	0.00446645	Down	1.14104	1.14237	1.6987	0.319726	0.761861	0.596613	18.7946	0.224854	-2.15294	3.04693e-05	0.000176941	Down	1.31355	0.898181	0.937563	0.127705	0.473547	0.102561	PUP11	Probable purine permease 11	NA	GO:0005345,GO:0006863,GO:0016020,GO:0016021	purine nucleobase transmembrane transporter activity|purine nucleobase transport|membrane|integral component of membrane	NA	NA
Zm00001d002565	12.6469	2.84101	1.50641	0.00390377	0.0148059	Up	0.218061	0.231943	0.301716	0.847546	0.687027	0.53169	13.6199	2.06002	1.04266	0.0447268	0.135437	Up	0.628594	1.01719	0.778526	1.75296	1.60173	1.54944	22.422	2.16949	1.11735	0.00517451	0.0181809	Up	1.25682	1.25604	1.26255	3.15077	2.28398	2.66357	ATL45	Zinc finger%252C C3HC4 type family protein	NA	GO:0006952,GO:0010200,GO:0016021,GO:0016567,GO:0016740,GO:0046872	defense response|response to chitin|integral component of membrane|protein ubiquitination|transferase activity|metal ion binding	NA	NA
Zm00001d002592	846.747	2.10938	1.07682	1.76525e-47	1.37667e-45	Up	9.68076	10.5158	9.03439	19.0496	18.0242	20.452	1049.37	1.98942	0.992348	4.61253e-26	2.02108e-24	Up	15.9011	17.3558	18.1298	34.0624	30.9371	35.3397	3117.47	1.62268	0.69838	1.53732e-66	1.49289e-64	Up	58.3753	55.5666	56.3636	88.0924	92.5989	92.8745	ACS1	1-aminocyclopropane-1-carboxylate synthase2	NA	GO:0009693,GO:0009835,GO:0016847,GO:0030170	ethylene biosynthetic process|fruit ripening|1-aminocyclopropane-1-carboxylate synthase activity|pyridoxal phosphate binding	path:zma00270,path:zma04016	Cysteine and methionine metabolism|MAPK signaling pathway - plant
Zm00001d002610	123.096	1.51879	0.602923	0.000355716	0.0017511	Up	1.81495	1.60223	2.03247	2.60125	2.31116	3.02202	96.2727	1.99522	0.996545	1.77031e-07	1.91216e-06	Up	1.3192	1.91978	2.11796	3.58609	3.08547	3.8216	353.151	1.83728	0.877572	3.25284e-17	6.02011e-16	Up	6.89631	6.20555	7.20375	11.7239	12.6092	12.6084	CYP704C1	cytochrome P450 family 704 subfamily A polypeptide 2	NA	GO:0004497,GO:0005506,GO:0016021,GO:0016705,GO:0020037	monooxygenase activity|iron ion binding|integral component of membrane|oxidoreductase activity, acting on paired donors, with incorporation or reduction of molecular oxygen|heme binding	NA	NA
Zm00001d002626	58.7822	0.39176	-1.35196	1.10703e-08	1.14549e-07	Down	1.29536	1.03931	1.27215	0.34766	0.468589	0.527186	23.5686	0.0622433	-4.00594	1.09605e-15	2.58827e-14	Down	1.14591	1.15073	0.986416	0.0250495	0.0767435	0.0989846	36.132	0.448052	-1.15826	0.000431896	0.00198107	Down	1.26744	1.29101	1.05286	0.360191	0.739368	0.506224	CYP87A3	Cytochrome P450 CYP87A15	bHLH	GO:0004497,GO:0005506,GO:0007275,GO:0010268,GO:0016021,GO:0016125,GO:0016132,GO:0016705,GO:0020037,GO:0030659,GO:0055114	monooxygenase activity|iron ion binding|multicellular organism development|brassinosteroid homeostasis|integral component of membrane|sterol metabolic process|brassinosteroid biosynthetic process|oxidoreductase activity, acting on paired donors, with incorporation or reduction of molecular oxygen|heme binding|cytoplasmic vesicle membrane|oxidation-reduction process	NA	NA
Zm00001d002712	16.5521	0.26914	-1.89357	4.4109e-05	0.000260581	Down	0.349325	0.319615	0.315483	0.073423	0.0841492	0.0985962	26.6956	0.570055	-0.810827	0.0398085	0.123	Down	0.7656	0.466736	0.414842	0.360521	0.301232	0.259021	38.136	0.471661	-1.08418	0.000694176	0.00304919	Down	0.861049	0.876446	0.720811	0.515454	0.249647	0.37848	MIK2	MDIS1-interacting receptor like kinase 2	LBD	NA	NA	NA	NA
Zm00001d002806	56.2242	0.498923	-1.00311	2.65257e-05	0.000163349	Down	2.64608	2.18256	1.881	1.32835	0.967971	0.926887	105.282	0.464658	-1.10576	0.00171229	0.00860458	Down	8.65241	6.56853	4.76275	3.66874	2.83397	2.60207	18.7175	0.222283	-2.16953	3.22618e-05	0.000186249	Down	1.87643	0.960498	1.33328	0.549515	0.268703	0.0905266	BBX21	B-box zinc finger protein 20	DBB	GO:0003700,GO:0005634,GO:0006355,GO:0008270,GO:0009640,GO:0009641,GO:0010117,GO:0043565,GO:1905157	DNA-binding transcription factor activity|nucleus|regulation of transcription, DNA-templated|zinc ion binding|photomorphogenesis|shade avoidance|photoprotection|sequence-specific DNA binding|positive regulation of photosynthesis	NA	NA
Zm00001d002843	44.487	0.156468	-2.67606	5.19897e-19	1.3158e-17	Down	1.35566	1.39155	1.30942	0.271518	0.215635	0.295993	106.51	0.422558	-1.24278	1.26827e-11	2.14628e-10	Down	4.20902	5.27726	5.10684	1.71657	2.09011	2.25016	665.78	0.395418	-1.33855	3.78504e-59	3.07866e-57	Down	28.5231	30.1424	32.3638	12.6677	11.0637	11.881	MYB17	P-type R2R3 Myb protein	MYB	GO:0003700,GO:0005634,GO:0009751,GO:0009753,GO:0009908,GO:0009909,GO:0030154,GO:0043565,GO:0044212	DNA-binding transcription factor activity|nucleus|response to salicylic acid|response to jasmonic acid|flower development|regulation of flower development|cell differentiation|sequence-specific DNA binding|transcription regulatory region DNA binding	NA	NA
Zm00001d002847	988.321	3.36856	1.75213	9.64983e-117	3.01794e-114	Up	11.4439	11.6823	11.1918	34.6854	38.8999	36.2617	253.838	0.509806	-0.971981	1.25494e-12	2.30806e-11	Down	13.837	11.7809	13.9265	5.93345	6.10005	7.74989	3485.8	1.5161	0.600367	4.08253e-60	3.45258e-58	Up	106.053	107.458	105.368	156.965	163.607	157.962	SDR1	(+)-neomenthol dehydrogenase	NA	GO:0005737,GO:0006952,GO:0047501,GO:0055114	cytoplasm|defense response|(+)-neomenthol dehydrogenase activity|oxidation-reduction process	path:zma00902	Monoterpenoid biosynthesis
Zm00001d002893	603.134	2.01465	1.01053	1.23632e-33	6.23223e-32	Up	8.31459	9.17899	9.62409	17.8452	16.1241	16.8269	180.758	0.369834	-1.43505	2.01709e-09	2.78441e-08	Down	6.61741	6.69458	9.03728	2.63922	2.98819	2.49389	384.687	0.585876	-0.771333	1.18616e-15	2.0156e-14	Down	13.1751	13.3901	13.6558	7.81166	8.08497	7.42614	At1g68170	WAT1-related protein	NA	GO:0005886,GO:0016021,GO:0022857	plasma membrane|integral component of membrane|transmembrane transporter activity	NA	NA
Zm00001d002899	1299.59	2.0495	1.03527	3.30163e-46	2.49241e-44	Up	24.3193	24.2255	23.9814	46.8966	40.6606	46.884	432.232	1.81777	0.862168	1.00115e-07	1.11807e-06	Up	16.005	14.1037	14.9051	29.2113	22.5257	28.514	273.964	1.77742	0.829781	1.20492e-12	1.62137e-11	Up	8.84608	9.0821	10.3917	16.8764	17.0758	15.8722	Sb03g046810	Peroxidase 12	NA	GO:0004601,GO:0005576,GO:0006979,GO:0020037,GO:0042744,GO:0046872	peroxidase activity|extracellular region|response to oxidative stress|heme binding|hydrogen peroxide catabolic process|metal ion binding	path:zma00940	Phenylpropanoid biosynthesis
Zm00001d002917	50.8074	99.3573	6.63455	5.43962e-50	4.53041e-48	Up	0.0444012	0.0888909	0	3.60863	3.45951	3.26183	70.8293	109.356	6.77289	9.71923e-64	1.58244e-61	Up	0.0422311	0	0.122043	5.03312	6.02614	6.60098	102.727	303.764	8.24681	1.34468e-15	2.27691e-14	Up	0	0	0.0848224	9.00752	7.97326	8.43441	NA	RNA-binding region RNP-1	NA	NA	NA	NA	NA
Zm00001d003023	35.095	1.65784	0.729304	0.0426272	0.114443	Up	0.394193	0.330443	0.347206	0.296921	0.675597	0.653296	53.5918	1.70136	0.766692	0.00235871	0.0114225	Up	0.816223	0.591294	0.877687	1.50168	1.25473	1.05964	179.988	1.50814	0.592768	6.09002e-05	0.000334637	Up	2.46693	3.01536	2.61161	4.259	4.38226	3.43449	WAK5	Wall-associated receptor kinase-like 8	LBD	NA	NA	NA	NA
Zm00001d003190	165.653	1.91167	0.934835	5.01612e-11	6.86029e-10	Up	4.18985	3.12271	3.41519	6.48337	6.76874	5.85081	130.127	0.638595	-0.647027	0.00532783	0.0230287	Down	7.46763	6.64627	6.45361	2.89358	5.82044	4.20118	4693.49	0.195919	-2.35167	0	0	Down	341.662	326.996	325.863	63.2777	59.8605	69.741	CHIA	Endochitinase A	NA	GO:0000272,GO:0005615,GO:0006032,GO:0006040,GO:0008061,GO:0008843,GO:0016998,GO:0050832	polysaccharide catabolic process|extracellular space|chitin catabolic process|amino sugar metabolic process|chitin binding|endochitinase activity|cell wall macromolecule catabolic process|defense response to fungus	path:zma00520	Amino sugar and nucleotide sugar metabolism
Zm00001d003247	956.744	1.97443	0.981437	5.83897e-43	4.04537e-41	Up	8.0427	8.18695	8.11022	15.247	14.8033	16.0805	3711.47	1.89773	0.924272	2.09502e-86	5.89176e-84	Up	54.2073	57.7866	55.646	102.212	102.955	107.148	1887.95	1.74044	0.799449	1.04982e-51	7.36603e-50	Up	29.8883	27.5422	30.8044	51.5654	48.6177	51.8254	LIP	malate synthase1	NA	GO:0004474,GO:0005737,GO:0006097,GO:0006099,GO:0009514	malate synthase activity|cytoplasm|glyoxylate cycle|tricarboxylic acid cycle|glyoxysome	path:zma00620,path:zma00630	Pyruvate metabolism|Glyoxylate and dicarboxylate metabolism
Zm00001d003283	2174.72	5.55799	2.47456	0	0	Up	11.82	13.4489	12.1197	64.4876	62.5922	65.8295	183.672	2.92902	1.55042	2.81118e-21	9.45261e-20	Up	2.30025	2.40733	2.38441	7.34683	5.87629	7.15634	452.277	3.09393	1.62944	2.68862e-59	2.20796e-57	Up	5.24904	4.84608	6.30244	16.7604	16.8031	16.6616	CYP71A9	Cytochrome P450 71B10	NA	GO:0005506,GO:0016020,GO:0016021,GO:0016709,GO:0020037	iron ion binding|membrane|integral component of membrane|oxidoreductase activity, acting on paired donors, with incorporation or reduction of molecular oxygen, NAD(P)H as one donor, and incorporation of one atom of oxygen|heme binding	NA	NA
Zm00001d003349	1170.4	0.462689	-1.11188	6.82757e-27	2.619e-25	Down	23.3669	20.5584	21.796	11.318	8.52491	10.2535	3817.24	0.476701	-1.06884	9.7266e-22	3.37702e-20	Down	178.777	165.108	157.23	90.182	78.791	65.4881	530.986	0.274297	-1.86619	7.38124e-18	1.426e-16	Down	27.8449	24.6044	26.5925	9.31975	5.62439	6.50571	CYP724B1	cytochrome P450 family 724 subfamily A polypeptide 1	bHLH	GO:0004497,GO:0005623,GO:0006826,GO:0006879,GO:0007275,GO:0008199,GO:0009647,GO:0010268,GO:0016021,GO:0016125,GO:0016132,GO:0016705,GO:0020037,GO:0055114	monooxygenase activity|cell|iron ion transport|cellular iron ion homeostasis|multicellular organism development|ferric iron binding|skotomorphogenesis|brassinosteroid homeostasis|integral component of membrane|sterol metabolic process|brassinosteroid biosynthetic process|oxidoreductase activity, acting on paired donors, with incorporation or reduction of molecular oxygen|heme binding|oxidation-re…	path:zma00905	Brassinosteroid biosynthesis
Zm00001d003353	14.2903	0.485787	-1.04161	0.0319079	0.0899425	Down	2.10443	4.13696	1.7028	0.912013	0.810721	0.694601	32.9976	1.777	0.829447	0.0249883	0.0840415	Up	5.2299	2.46838	4.09332	5.03746	8.91691	6.63527	119.34	2.0132	1.00949	2.48043e-08	2.17773e-07	Up	11.1103	14.369	12.9664	25.0503	29.0979	22.461	PIK-1	Copper transport protein family	NA	GO:0005524,GO:0009626,GO:0009870,GO:0042742,GO:0043531	ATP binding|plant-type hypersensitive response|defense response signaling pathway, resistance gene-dependent|defense response to bacterium|ADP binding	NA	NA
Zm00001d003555	78.2829	0.328911	-1.60423	1.66921e-14	3.08377e-13	Down	1.42391	1.35128	1.26928	0.468393	0.375799	0.309765	63.0816	0.362757	-1.46292	7.17766e-08	8.18433e-07	Down	2.35278	1.54671	2.00335	0.647489	0.837559	0.618325	98.6424	0.598843	-0.739749	0.000236042	0.00114873	Down	2.62511	2.35063	2.72146	1.60991	1.82894	1.12158	Os04g0445000	Potassium channel SKOR	NA	GO:0005249,GO:0016021,GO:0034765	voltage-gated potassium channel activity|integral component of membrane|regulation of ion transmembrane transport	NA	NA
Zm00001d003603	94.5113	1.95288	0.965605	1.82359e-07	1.61256e-06	Up	1.42932	1.32327	1.48337	2.64722	2.70454	2.83694	38.4525	0.468119	-1.09505	0.000309827	0.00187758	Down	1.32937	1.20565	1.60699	0.749861	0.382888	0.767236	141.497	1.55213	0.634247	5.54102e-05	0.00030605	Up	2.7622	2.94277	2.8795	4.54882	4.64081	3.99465	NPF4.4	Protein NRT1/ PTR FAMILY 4.4	NA	GO:0005886,GO:0015333,GO:0016021,GO:0035673,GO:1904680	plasma membrane|peptide:proton symporter activity|integral component of membrane|oligopeptide transmembrane transporter activity|peptide transmembrane transporter activity	NA	NA
Zm00001d003776	18873.7	0.596741	-0.744822	7.40488e-11	9.93227e-10	Down	348.209	312.619	327.654	205.313	158.518	183.151	8468.11	0.27327	-1.8716	2.33284e-182	3.79823e-179	Down	364.572	338.353	340.802	104.123	90.3793	85.4081	1476.54	0.507595	-0.978251	2.97186e-08	2.58255e-07	Down	55.0654	48.0553	47.3176	30.8735	21.5026	23.1902	CIN2	Beta-fructofuranosidase%252C insoluble isoenzyme 2	NA	GO:0004564,GO:0005618,GO:0005975,GO:0042742,GO:0048046,GO:0050832,GO:0052576	beta-fructofuranosidase activity|cell wall|carbohydrate metabolic process|defense response to bacterium|apoplast|defense response to fungus|carbohydrate storage	path:zma00052,path:zma00500	Galactose metabolism|Starch and sucrose metabolism
Zm00001d003801	25.484	0.309108	-1.69382	3.77189e-06	2.70991e-05	Down	0.302632	0.284178	0.305673	0.175856	0.0460947	0.127533	42.0014	0.27287	-1.87371	2.29876e-09	3.16312e-08	Down	2.34294	1.56432	1.81656	0.675184	0.479662	0.377004	11.3361	0.227034	-2.13902	0.00103066	0.00436174	Down	0.542718	0.542379	0.487803	0.26382	0.0559015	0.02825	GLB1	Vicilin-like seed storage protein	NA	GO:0045735	nutrient reservoir activity	NA	NA
Zm00001d003830	3517.13	2.63343	1.39694	8.77827e-150	3.8435e-147	Up	48.2952	50.7825	50.4761	120.058	121.4	125.181	2002.33	1.58959	0.668652	3.63152e-09	4.86798e-08	Up	60.6276	58.5302	60.43	99.7661	82.4867	97.8197	5091.5	1.71033	0.774271	1.83973e-119	4.39128e-117	Up	142.418	139.079	145.45	239.681	241.166	241.969	ADT6	Arogenate dehydratase/prephenate dehydratase 6 chloroplastic	NA	GO:0004664,GO:0009094,GO:0009507,GO:0009570,GO:0047769	prephenate dehydratase activity|L-phenylalanine biosynthetic process|chloroplast|chloroplast stroma|arogenate dehydratase activity	path:zma00400	Phenylalanine, tyrosine and tryptophan biosynthesis
Zm00001d003869	236.634	0.620371	-0.688797	5.65545e-06	3.9278e-05	Down	8.41373	7.53224	7.67395	5.72031	3.43034	4.42074	459.846	0.329707	-1.60074	7.84155e-17	2.00312e-15	Down	41.0863	32.5743	32.5594	13.8283	10.2994	10.22	67.2196	0.320145	-1.6432	0.00616369	0.02121	Down	6.47476	3.58923	5.23391	2.84991	0.692971	1.30072	IPT5	isopentenyl transferase2	NA	GO:0005524,GO:0005739,GO:0006400,GO:0009507,GO:0009536,GO:0009691,GO:0009824,GO:0009860,GO:0052381,GO:0052622,GO:0052623	ATP binding|mitochondrion|tRNA modification|chloroplast|plastid|cytokinin biosynthetic process|AMP dimethylallyltransferase activity|pollen tube growth|tRNA dimethylallyltransferase activity|ATP dimethylallyltransferase activity|ADP dimethylallyltransferase activity	path:zma00908	Zeatin biosynthesis
Zm00001d004129	20.4398	0.385478	-1.37528	0.0028542	0.0112109	Down	0.369933	0.870415	1.39726	0.532502	0.171625	0.535174	38.5427	0.410949	-1.28297	2.68537e-05	0.000204058	Down	3.91977	3.57464	3.51989	1.29691	1.25473	1.88808	4.38145	0.0812824	-3.62091	0.0040112	0.0145831	Down	0.597756	0.464631	0.53376	0	0.0649912	0.065687	NA	NA	NA	NA	NA	NA	NA
Zm00001d004130	58.0217	0.365852	-1.45067	1.26898e-09	1.48221e-08	Down	1.66561	1.47776	1.76364	0.721051	0.521314	0.414066	120.366	0.386861	-1.37011	3.76437e-15	8.56256e-14	Down	4.34352	4.60969	3.97134	1.56318	1.85383	1.49443	15.6535	0.390474	-1.3567	0.0100385	0.032413	Down	0.858638	0.490344	0.295732	0.29456	0.144035	0.194102	NA	NA	NA	NA	NA	NA	NA
Zm00001d004339	72.1469	0.460237	-1.11955	1.30574e-07	1.18402e-06	Down	1.51784	1.61495	1.41827	0.582785	0.560129	0.853896	59.1409	0.55411	-0.851757	0.000454496	0.00264233	Down	1.45429	1.17667	1.36755	0.729293	0.635781	0.808322	31.3026	0.439059	-1.18751	0.000758092	0.00330573	Down	0.778856	0.830261	0.625925	0.207814	0.338725	0.42794	APUM4	Pumilio homolog 3	NA	GO:0003729,GO:0005737,GO:0006417	mRNA binding|cytoplasm|regulation of translation	NA	NA
Zm00001d004401	7925.3	0.607274	-0.719581	2.65284e-51	2.2775e-49	Down	352.017	358.256	347.742	201.695	198.18	192.313	32670.2	0.572022	-0.805857	4.99217e-62	7.76044e-60	Down	1847.21	1729.07	1857.14	1026.57	979.375	1044.57	70652.6	0.51739	-0.950676	1.17937e-274	1.36914e-271	Down	3956.68	3859.77	4094.79	2005.2	2037.61	2057.93	Os08g0231400	Germin-like protein subfamily 1 member 8	NA	GO:0005618,GO:0030145,GO:0045735,GO:0048046	cell wall|manganese ion binding|nutrient reservoir activity|apoplast	NA	NA
Zm00001d004443	335.404	5.94591	2.5719	5.14342e-109	1.38281e-106	Up	2.57195	2.77342	2.12237	12.7986	13.2318	14.3785	75.0587	0.339943	-1.55663	8.10616e-11	1.28071e-09	Down	3.2134	4.56625	3.96084	1.4555	1.37763	1.08717	320.781	5.24033	2.38966	3.81172e-84	5.50008e-82	Up	3.38518	3.41759	3.74761	19.3975	17.4751	17.833	CAD6	Probable cinnamyl alcohol dehydrogenase 9	NA	GO:0008270,GO:0009809,GO:0045551,GO:0052747	zinc ion binding|lignin biosynthetic process|cinnamyl-alcohol dehydrogenase activity|sinapyl alcohol dehydrogenase activity	path:zma00940	Phenylpropanoid biosynthesis
Zm00001d004624	30.0173	4.67476	2.22489	2.14013e-10	2.72057e-09	Up	0.254793	0.345799	0.240506	1.28857	1.37341	1.2218	20.0855	0.196534	-2.34715	2.65807e-07	2.7978e-06	Down	1.16739	0.948907	1.18701	0.266532	0.306213	0.0658261	77.2503	3.20177	1.67887	1.49533e-13	2.18107e-12	Up	1.00496	1.19872	1.3352	3.50316	3.96524	3.7512	OMT2	O-methyltransferase ZRP4	NA	GO:0008171,GO:0046983	O-methyltransferase activity|protein dimerization activity	NA	NA
Zm00001d004664	241.356	2.85058	1.51125	1.56483e-34	8.10141e-33	Up	2.52764	2.71179	2.07872	6.19258	6.08887	7.75193	115.685	0.259968	-1.94359	5.32889e-26	2.32838e-24	Down	5.66952	6.63737	5.33937	1.82234	1.26283	1.41449	914.826	2.26305	1.17827	1.33496e-49	8.83284e-48	Up	16.4337	15.8538	20.421	40.0074	38.6373	39.458	CYP94B1	Cytochrome P450 94B3	NA	GO:0005506,GO:0009611,GO:0009694,GO:0016021,GO:0016705,GO:0020037,GO:0052694	iron ion binding|response to wounding|jasmonic acid metabolic process|integral component of membrane|oxidoreductase activity, acting on paired donors, with incorporation or reduction of molecular oxygen|heme binding|jasmonoyl-isoleucine-12-hydroxylase activity	NA	NA
Zm00001d004706	1094.2	2.79332	1.48198	1.94785e-81	3.33518e-79	Up	7.66474	8.11366	8.51584	19.3454	21.3129	20.7662	831.109	1.76917	0.823073	1.91252e-19	5.79468e-18	Up	11.3644	12.5185	12.8722	19.3286	22.598	21.9423	1718.28	1.971	0.978927	4.19188e-85	6.08299e-83	Up	22.823	24.4221	22.0959	45.3088	45.0806	44.8647	PAD4	Lipase-like PAD4	NA	GO:0001666,GO:0002213,GO:0005634,GO:0005737,GO:0009617,GO:0009625,GO:0009626,GO:0009627,GO:0009751,GO:0009816,GO:0009862,GO:0009873,GO:0010105,GO:0010150,GO:0010225,GO:0010310,GO:0010618,GO:0010942,GO:0016042,GO:0016298,GO:0016740,GO:0031348,GO:0050829,GO:0051707,GO:0060866,GO:0071327,GO:0080142,GO:0080151,GO:1900367,GO:1900426,GO:1901183,GO:2000022,GO:2000031	response to hypoxia|defense response to insect|nucleus|cytoplasm|response to bacterium|response to insect|plant-type hypersensitive response|systemic acquired resistance|response to salicylic acid|defense response to bacterium, incompatible interaction|systemic acquired resistance, salicylic acid mediated signaling pathway|ethylene-activated signaling pathway|negative regulation of ethylene-activ…	NA	NA
Zm00001d004867	1045.82	0.244335	-2.03307	3.46856e-108	9.08615e-106	Down	134.448	109.971	120.706	29.4646	32.0718	30.7198	530.772	0.270135	-1.88825	3.81668e-94	1.26956e-91	Down	104.451	109.152	98.0123	26.513	25.9153	30.183	364.876	0.535782	-0.900283	4.51042e-19	9.30503e-18	Down	54.5441	57.9476	60.8397	29.9541	31.1342	30.86	NA	NA	NA	NA	NA	NA	NA
Zm00001d004903	36.8912	0.445169	-1.16758	7.50677e-05	0.000423555	Down	0.950859	1.32785	1.33361	0.644982	0.454008	0.395398	76.2915	0.235046	-2.08898	1.36703e-15	3.21101e-14	Down	4.13509	5.57617	5.04551	0.606923	1.40489	1.399	59.6369	0.290373	-1.78402	1.01877e-11	1.25577e-10	Down	3.38584	3.30504	4.11317	1.12724	0.886073	1.09025	NA	NA	NA	NA	NA	NA	NA
Zm00001d004917	134.422	0.5729	-0.803646	2.70891e-07	2.33677e-06	Down	4.73563	5.40547	4.24287	2.74164	2.45099	2.47286	365.714	0.647526	-0.62699	5.84041e-10	8.52633e-09	Down	15.126	15.4166	15.8652	11.1865	8.85714	9.44232	128.362	0.513867	-0.960533	1.09206e-08	1.00112e-07	Down	5.44239	6.05863	5.84783	2.95872	2.62906	3.23634	ATL34	RING-H2 finger protein ATL7	HB-other	GO:0008270,GO:0016021,GO:0016567,GO:0016740	zinc ion binding|integral component of membrane|protein ubiquitination|transferase activity	NA	NA
Zm00001d004921	11.3416	34.5749	5.11165	2.59937e-07	2.24861e-06	Up	0	0	0.0595522	0.402109	0.92608	0.681611	121.916	0.00286103	-8.44925	5.2687e-84	1.39305e-81	Down	9.99506	7.71942	9.103	0.0373422	0.0381347	0	2029.3	3.16027	1.66005	5.01595e-241	3.76787e-238	Up	35.245	33.2258	36.7927	108.162	110.825	110.322	OMT3	benzoxazinone synthesis14	NA	GO:0008171,GO:0008757,GO:0032259,GO:0046983	O-methyltransferase activity|S-adenosylmethionine-dependent methyltransferase activity|methylation|protein dimerization activity	NA	NA
Zm00001d004933	982.287	0.569051	-0.813369	6.12225e-31	2.78399e-29	Down	29.5881	30.7498	30.923	16.5664	16.2656	15.4948	799.63	0.64093	-0.641762	2.20346e-18	6.25358e-17	Down	29.3331	30.3861	30.1596	18.1449	18.9127	19.4986	766.324	0.61452	-0.702468	2.64243e-22	6.42129e-21	Down	29.7196	26.907	29.0308	16.7839	17.5143	17.822	At4g29360	Carbohydrate-binding X8 domain superfamily protein	NA	GO:0005576,GO:0005618,GO:0005975,GO:0006952,GO:0031225,GO:0042973,GO:0046658,GO:0071555	extracellular region|cell wall|carbohydrate metabolic process|defense response|anchored component of membrane|glucan endo-1,3-beta-D-glucosidase activity|anchored component of plasma membrane|cell wall organization	NA	NA
Zm00001d005158	15.1857	0.123657	-3.01559	1.71413e-08	1.73961e-07	Down	2.09371	1.02058	1.5059	0	0.16927	0.241194	82.3971	0.623216	-0.682195	0.000857301	0.00467571	Down	5.42989	5.32854	5.80024	2.817	3.49727	3.81964	173.411	0.249323	-2.00391	5.86381e-37	2.6274e-35	Down	14.8338	14.2874	15.1714	3.12731	4.10214	3.72082	NA	CASP-like protein 3	NA	GO:0005886,GO:0016021	plasma membrane|integral component of membrane	NA	NA
Zm00001d005383	3.49936	9.97632	3.31851	0.0153899	0.0484375	Up	0.222963	0.23396	0.575928	0.486072	0.350214	0.805176	2.0673	0	#NAME?	0.0130992	0.0493033	Down	0.0919318	0.144632	0.147595	0	0	0	17.7236	10.6805	3.41691	2.09295e-08	1.85347e-07	Up	0.030635	0.122463	0.123099	1.01861	0.839362	1.06043	Os03g0232800	Lecithin-cholesterol acyltransferase-like 1	NA	GO:0006629,GO:0008374	lipid metabolic process|O-acyltransferase activity	path:zma00564	Glycerophospholipid metabolism
Zm00001d005470	144.8	1.92227	0.942813	4.37813e-10	5.37601e-09	Up	4.13484	5.80231	5.28968	9.03661	8.03855	8.98547	51.7076	1.90743	0.931633	0.000347113	0.00207657	Up	1.8502	3.493	2.97048	5.62358	5.41939	4.53827	131.503	1.5305	0.614005	0.000358939	0.00168084	Up	7.55278	7.85615	8.36141	9.82307	13.4992	12.729	NHL10	NA	NA	GO:0009506,GO:0009507,GO:0010150,GO:0016021,GO:0046658,GO:0051607,GO:0051707	plasmodesma|chloroplast|leaf senescence|integral component of membrane|anchored component of plasma membrane|defense response to virus|response to other organism	NA	NA
Zm00001d005620	754.092	0.557565	-0.842788	1.34593e-14	2.51379e-13	Down	23.2128	22.1586	23.4892	14.0295	10.0272	12.223	1332.37	0.491951	-1.02341	1.03254e-19	3.19098e-18	Down	58.0793	52.9537	49.2531	29.1978	24.9462	23.2314	143.291	0.288026	-1.79573	1.22616e-25	3.48345e-24	Down	6.26742	6.3226	6.94935	2.07517	1.96714	1.52039	UGT82A1	UDP-glycosyltransferase 82A1	NA	GO:0008194,GO:0043231,GO:0080043,GO:0080044	UDP-glycosyltransferase activity|intracellular membrane-bounded organelle|quercetin 3-O-glucosyltransferase activity|quercetin 7-O-glucosyltransferase activity	NA	NA
Zm00001d005692	13.3609	0.356343	-1.48866	0.00308274	0.0120146	Down	0.388671	0.473634	0.656823	0.107031	0.153488	0.239424	38.5109	0.421329	-1.24698	4.06984e-05	0.00029806	Down	1.76468	2.09037	1.83323	0.817654	0.762398	0.772632	45.4139	0.38301	-1.38454	2.41721e-06	1.65911e-05	Down	2.49058	2.21247	2.05019	0.958466	1.01546	0.581587	HOX25	Homeobox-leucine zipper protein HAT5	HD-ZIP	GO:0003700,GO:0005634,GO:0043565	DNA-binding transcription factor activity|nucleus|sequence-specific DNA binding	NA	NA
Zm00001d005742	31.3212	2.37868	1.25016	9.90226e-05	0.000547231	Up	0.489274	0.236434	0.323249	0.467452	0.691517	0.664769	18.4261	2.73129	1.44958	0.0110859	0.0429707	Up	0.291847	0.367319	0.312371	0.433115	1.1568	1.0203	6.53304	0.212392	-2.2352	0.00633793	0.0217101	Down	0.421434	0.323977	0.293092	0.0898245	0.0317219	0.0961845	NA	NA	NA	NA	NA	NA	NA
Zm00001d005775	261.614	0.439721	-1.18534	1.49525e-11	2.14751e-10	Down	2.0847	1.96488	2.29097	0.943986	0.797316	0.924172	57.2597	4.69368	2.23072	2.77605e-17	7.2839e-16	Up	0.222528	0.210055	0.321539	1.18125	1.07661	1.21713	24.4137	3.25967	1.70473	2.29037e-05	0.000135564	Up	0.185386	0.111162	0.124154	0.433767	0.471653	0.452256	CESA9	Cellulose synthase A catalytic subunit 7 [UDP-forming]	NA	GO:0005794,GO:0005802,GO:0005886,GO:0009833,GO:0009834,GO:0016021,GO:0016759,GO:0016760,GO:0030244,GO:0046872,GO:0071555	Golgi apparatus|trans-Golgi network|plasma membrane|plant-type primary cell wall biogenesis|plant-type secondary cell wall biogenesis|integral component of membrane|cellulose synthase activity|cellulose synthase (UDP-forming) activity|cellulose biosynthetic process|metal ion binding|cell wall organization	NA	NA
Zm00001d005798	2532.1	1.76425	0.819052	6.81039e-49	5.522e-47	Up	35.1286	37.5605	37.9038	63.0888	60.5856	61.479	2593.29	1.57047	0.651201	4.20261e-38	3.05901e-36	Up	61.2079	59.4782	57.2534	93.4633	88.8601	91.9478	2261.85	0.661504	-0.596179	2.17021e-40	1.07209e-38	Down	80.9185	78.6612	75.3914	49.9409	52.7684	51.1494	EREBP1	Ethylene-responsive transcription factor RAP2-2	ERF	GO:0003677,GO:0003700,GO:0005634,GO:0006952	DNA binding|DNA-binding transcription factor activity|nucleus|defense response	NA	NA
Zm00001d005823	74.8828	1.83513	0.875879	2.18783e-05	0.000136346	Up	0.861143	0.937168	0.800579	1.42349	1.45261	1.70268	22.7254	2.32846	1.21938	0.00216878	0.010614	Up	0.281783	0.507798	0.27144	0.789571	0.698818	0.936009	199.115	13.7592	3.78233	2.01416e-80	2.70745e-78	Up	0.537793	0.63983	0.874681	9.29557	8.7457	9.90308	CYP75B2	Flavonoid 3-monooxygenase	NA	GO:0004497,GO:0005506,GO:0005789,GO:0009813,GO:0016021,GO:0016705,GO:0020037	monooxygenase activity|iron ion binding|endoplasmic reticulum membrane|flavonoid biosynthetic process|integral component of membrane|oxidoreductase activity, acting on paired donors, with incorporation or reduction of molecular oxygen|heme binding	path:zma00905	Brassinosteroid biosynthesis
Zm00001d005977	206.204	2.86489	1.51848	6.88387e-17	1.50488e-15	Up	5.38036	6.53033	7.92535	19.8219	25.5454	17.0957	200.579	0.666125	-0.586136	0.000320922	0.00194015	Down	46.2238	39.1139	35.3036	24.2544	24.4228	30.1603	461.631	2.98364	1.57708	1.05721e-56	8.28252e-55	Up	34.4927	36.9452	42.1105	104.109	114.66	116.704	NA	NA	NA	NA	NA	NA	NA
Zm00001d005996	31.8529	1.69735	0.76328	0.0165823	0.0516389	Up	1.14504	1.7436	2.3209	2.62996	2.72316	2.33214	96.8642	1.50872	0.593326	0.00158581	0.00803031	Up	5.49302	5.82528	4.57281	6.61907	7.96915	8.94797	14.2171	2.50832	1.32672	0.0122121	0.0383071	Up	0.474567	0.406518	0.749147	1.18971	1.92385	0.938697	PSAG	Photosystem I reaction center subunit V	NA	GO:0009522,GO:0009535,GO:0015979,GO:0016021	photosystem I|chloroplast thylakoid membrane|photosynthesis|integral component of membrane	path:zma00195	Photosynthesis
Zm00001d006098	86.464	3.90672	1.96596	6.76928e-22	1.9778e-20	Up	0.395612	0.313707	0.433909	1.37315	1.70281	1.51369	37.3265	0.566527	-0.819783	0.00734583	0.0302024	Down	0.798925	0.64242	0.69834	0.395214	0.434648	0.360395	26.7785	2.69456	1.43005	0.000175322	0.000876098	Up	0.295812	0.177376	0.163438	0.505446	0.57892	0.614373	MTS1	Cyclopropane fatty acid synthase	NA	GO:0005886,GO:0006679,GO:0008168,GO:0009405,GO:0016021,GO:0030447	plasma membrane|glucosylceramide biosynthetic process|methyltransferase activity|pathogenesis|integral component of membrane|filamentous growth	NA	NA
Zm00001d006601	699.826	1.66657	0.736884	6.27121e-21	1.74416e-19	Up	10.9922	11.856	10.7434	18.6659	16.0163	18.4945	639.66	2.13969	1.0974	1.82548e-20	5.84589e-19	Up	15.277	16.287	12.8811	34.0139	29.6065	29.6982	378.612	1.63681	0.710883	1.07781e-11	1.32662e-10	Up	11.5712	9.912	9.16921	15.9977	15.9996	17.6635	NA	Cotton fiber expressed protein 1	NA	NA	NA	NA	NA
Zm00001d006626	464.166	2.88783	1.52999	4.18003e-59	4.28474e-57	Up	5.60236	4.99254	5.23538	15.12	13.1498	14.0824	767.829	1.8558	0.892041	4.97918e-21	1.65625e-19	Up	19.8256	20.3699	21.9993	38.2314	34.8025	40.245	1191.46	1.81202	0.857601	1.24815e-42	6.68295e-41	Up	31.5974	32.3776	31.9329	53.3331	57.6607	61.0674	REM4.1	Remorin family protein	NA	GO:0005886,GO:0009738,GO:1900458	plasma membrane|abscisic acid-activated signaling pathway|negative regulation of brassinosteroid mediated signaling pathway	NA	NA
Zm00001d006638	219.213	3.11072	1.63725	4.97291e-29	2.09649e-27	Up	1.29805	1.43413	1.25145	3.74536	4.17294	3.48474	81.6853	0.428878	-1.22136	5.5989e-09	7.35152e-08	Down	2.54999	2.4462	2.19677	1.1289	0.630811	1.26252	115.97	1.62484	0.700302	5.31635e-05	0.000294469	Up	1.88603	1.67772	1.8738	2.77563	3.08264	2.89017	NA	Amine oxidase	NA	GO:0005507,GO:0008131,GO:0009308,GO:0048038,GO:0052593,GO:0052594,GO:0052595,GO:0052596	copper ion binding|primary amine oxidase activity|amine metabolic process|quinone binding|tryptamine:oxygen oxidoreductase (deaminating) activity|aminoacetone:oxygen oxidoreductase(deaminating) activity|aliphatic-amine oxidase activity|phenethylamine:oxygen oxidoreductase (deaminating) activity	path:zma00260,path:zma00350,path:zma00360,path:zma00410,path:zma00950,path:zma00960	Glycine, serine and threonine metabolism|Tyrosine metabolism|Phenylalanine metabolism|beta-Alanine metabolism|Isoquinoline alkaloid biosynthesis|Tropane, piperidine and pyridine alkaloid biosynthesis
Zm00001d006791	733.198	0.616629	-0.697525	1.78358e-08	1.80472e-07	Down	40.1823	39.1016	40.019	28.0774	17.0816	24.8191	357.411	0.231475	-2.11107	4.67979e-46	4.70031e-44	Down	49.4116	43.0432	41.8685	12.5349	10.1607	7.81682	73.767	0.226727	-2.14097	8.28227e-06	5.24626e-05	Down	9.68123	9.06573	8.50011	2.81627	2.53617	0.753919	At5g61620	Duplicated homeodomain-like superfamily protein	MYB_related	GO:0003677,GO:0003700,GO:0005634,GO:0006355,GO:0008270	DNA binding|DNA-binding transcription factor activity|nucleus|regulation of transcription, DNA-templated|zinc ion binding	NA	NA
Zm00001d006828	644.113	1.76408	0.818916	4.99312e-24	1.67617e-22	Up	3.41811	3.73877	3.97041	6.24347	6.31784	6.30459	413.271	1.58905	0.668162	2.96779e-12	5.29766e-11	Up	4.05908	3.57313	3.89861	5.69909	6.53194	5.76297	206.9	0.522685	-0.935987	6.35843e-12	7.99972e-11	Down	3.32009	3.23477	3.04832	1.4508	1.89805	1.62414	LNG1	Protein LONGIFOLIA 2	NA	GO:0005634,GO:0005829,GO:0051513	nucleus|cytosol|regulation of monopolar cell growth	NA	NA
Zm00001d006880	44.8487	0.164852	-2.60076	1.77975e-18	4.33262e-17	Down	2.15989	1.88411	2.95688	0.187651	0.229155	0.142209	49.1516	0.245646	-2.02535	7.85661e-13	1.47299e-11	Down	3.01446	2.70836	2.97378	0.671662	0.800236	0.626664	80.418	0.0765472	-3.70751	1.82787e-32	6.82511e-31	Down	5.40991	6.4951	4.23094	0.536552	0.355285	0.32318	GLYI-11	glyoxalase I homolog	NA	GO:0004462,GO:0006970,GO:0006979,GO:0009651,GO:0016151,GO:0019243,GO:0019863	lactoylglutathione lyase activity|response to osmotic stress|response to oxidative stress|response to salt stress|nickel cation binding|methylglyoxal catabolic process to D-lactate via S-lactoyl-glutathione|IgE binding	path:zma00620	Pyruvate metabolism
Zm00001d006903	368.401	2.79577	1.48324	9.58952e-32	4.52865e-30	Up	4.87327	5.51385	5.31493	13.2496	16.9042	14.5479	232.17	1.76182	0.81707	4.9543e-11	8.02414e-10	Up	8.35897	7.25413	7.31619	13.9904	13.3442	12.3157	258.108	1.78937	0.839454	1.76619e-12	2.32638e-11	Up	8.71595	7.63292	8.34949	15.1873	14.7276	13.8188	DTM1	peptidases	NA	GO:0005787,GO:0005789,GO:0006465,GO:0008233,GO:0009555,GO:0016021,GO:0048658	signal peptidase complex|endoplasmic reticulum membrane|signal peptide processing|peptidase activity|pollen development|integral component of membrane|anther wall tapetum development	NA	NA
Zm00001d007187	18296.8	0.52521	-0.929034	4.73857e-22	1.39245e-20	Down	393.492	384.353	386.345	217.547	158.459	188.607	34825.2	0.500224	-0.999354	5.62218e-24	2.22407e-22	Down	1295.55	1254.07	1204.2	704.232	633.149	505.975	4529.15	0.499475	-1.00152	2.64836e-30	8.99457e-29	Down	172.622	149.725	155.639	85.7699	75.2819	75.2447	R40C1	hydroxyproline-rich glycoprotein family protein	NA	GO:0030246	carbohydrate binding	NA	NA
Zm00001d007301	916.222	0.534153	-0.904674	4.15214e-36	2.28883e-34	Down	13.6473	13.3213	14.6612	7.17491	7.38595	7.09617	525.68	0.52107	-0.94045	5.69353e-14	1.17341e-12	Down	12.8967	10.3176	11.1604	6.01061	5.88027	5.68832	372.122	0.612487	-0.707249	3.02484e-13	4.29192e-12	Down	7.48673	7.46569	7.5044	4.52413	4.42444	4.66623	PDI	protein disulfide isomerase2	MYB_related	GO:0003756,GO:0005783,GO:0005788,GO:0006457,GO:0034976,GO:0045454	protein disulfide isomerase activity|endoplasmic reticulum|endoplasmic reticulum lumen|protein folding|response to endoplasmic reticulum stress|cell redox homeostasis	path:zma04141	Protein processing in endoplasmic reticulum
Zm00001d007310	244.973	0.389736	-1.35943	5.92197e-13	9.67498e-12	Down	12.3355	10.3325	11.4807	6.01153	2.7136	4.50915	126.583	0.378124	-1.40307	2.19485e-16	5.44925e-15	Down	11.2085	10.3718	9.20145	4.19788	2.89661	4.31517	36.2215	0.4976	-1.00694	0.00526077	0.0184434	Down	2.87031	1.54458	3.49334	0.866685	1.2423	1.80151	NPF1.2	Protein NRT1/ PTR FAMILY 1.2	NA	GO:0005886,GO:0015333,GO:0015706,GO:0016021,GO:0035673,GO:0080054,GO:1904680	plasma membrane|peptide:proton symporter activity|nitrate transport|integral component of membrane|oligopeptide transmembrane transporter activity|low-affinity nitrate transmembrane transporter activity|peptide transmembrane transporter activity	NA	NA
Zm00001d007329	11.1777	3.20864	1.68196	0.00263585	0.010455	Up	0.0868134	0.180688	0.132214	0.485524	0.363688	0.40513	10.7857	0.407339	-1.2957	0.028462	0.0935975	Down	0.727452	0.686679	0.8409	0.199306	0.50884	0.196892	38.7206	3.24598	1.69865	2.33047e-06	1.60302e-05	Up	0.969654	0.775239	0.876666	1.52249	3.4158	3.50032	WRKY75	Probable WRKY transcription factor 75	WRKY	GO:0000122,GO:0000978,GO:0003700,GO:0005634,GO:0010055,GO:0032107,GO:0043620,GO:0044212,GO:0048527	negative regulation of transcription by RNA polymerase II|RNA polymerase II proximal promoter sequence-specific DNA binding|DNA-binding transcription factor activity|nucleus|atrichoblast differentiation|regulation of response to nutrient levels|regulation of DNA-templated transcription in response to stress|transcription regulatory region DNA binding|lateral root development	NA	NA
Zm00001d007443	253.663	0.530124	-0.915597	4.87364e-11	6.66841e-10	Down	25.5718	24.8121	20.7203	14.7224	9.94133	9.444	108.197	0.566344	-0.82025	0.00633743	0.0266788	Down	15.8904	17.2695	10.6747	10.4186	7.45879	6.47257	12.9275	0.179679	-2.47651	5.4818e-05	0.000303228	Down	2.09023	2.50672	2.20475	0.386111	0.102268	0.723537	NA	NA	NA	NA	NA	NA	NA
Zm00001d007444	3097.84	0.548545	-0.866318	5.60064e-09	6.03141e-08	Down	542.154	539.612	471.908	346.249	225.735	236.576	1594.13	0.60192	-0.732357	2.5812e-05	0.000196867	Down	218.657	215.217	179.241	147.474	118.438	96.232	172.957	0.474282	-1.07618	1.10633e-12	1.49601e-11	Down	26.2839	21.0952	23.3454	11.3413	12.0157	9.83591	NA	NA	NA	NA	NA	NA	NA
Zm00001d007447	1123.79	0.484609	-1.04511	9.01034e-26	3.30332e-24	Down	155.919	135.558	144.098	74.7724	60.4471	66.7439	901.403	0.485795	-1.04158	3.64328e-07	3.75933e-06	Down	125.199	113.827	94.1126	67.0112	47.2675	44.4391	95.299	0.219385	-2.18846	9.12051e-24	2.39156e-22	Down	14.6505	13.7376	13.6271	3.75871	3.00878	2.32546	NA	NA	NA	NA	NA	NA	NA
Zm00001d007504	713.728	0.429577	-1.21901	2.03211e-23	6.54913e-22	Down	16.3973	16.3165	15.7137	8.03431	4.75062	6.36419	998.379	0.638239	-0.647832	3.17801e-07	3.30459e-06	Down	39.0555	36.8096	35.5898	27.9893	21.0581	20.7378	172.504	0.293741	-1.76739	2.38537e-25	6.68009e-24	Down	8.19444	6.98501	8.68575	2.94947	1.82774	2.14526	CYP51	Sterol 14-demethylase	NA	GO:0004497,GO:0005506,GO:0008168,GO:0016021,GO:0016126,GO:0016705,GO:0020037	monooxygenase activity|iron ion binding|methyltransferase activity|integral component of membrane|sterol biosynthetic process|oxidoreductase activity, acting on paired donors, with incorporation or reduction of molecular oxygen|heme binding	path:zma00100	Steroid biosynthesis
Zm00001d007652	76.434	0.488137	-1.03464	9.65054e-05	0.000534477	Down	3.01183	3.20702	2.90321	2.02986	1.20428	1.53768	92.0537	0.537348	-0.896072	4.17454e-06	3.70027e-05	Down	4.34572	4.2274	3.48317	2.07906	2.1928	2.08755	9.52059	0.259022	-1.94885	0.00340044	0.0126323	Down	0.563783	0.629717	0.299834	0.153151	0.129807	0.0983971	FHA2	FHA domain-containing protein FHA2	NA	GO:0005634,GO:0048638,GO:0080086	nucleus|regulation of developmental growth|stamen filament development	NA	NA
Zm00001d007654	113.216	0.452352	-1.14448	1.42985e-05	9.23959e-05	Down	5.59891	4.47379	6.21425	2.54476	1.72369	2.03353	84.2813	0.0749282	-3.73835	2.66106e-48	2.88842e-46	Down	9.61378	9.23508	8.06243	0.52292	0.652689	0.803579	33.4098	0.241326	-2.05094	6.47607e-08	5.43897e-07	Down	3.56172	2.76849	2.72606	1.20098	0.553212	0.391394	CAF1-11	Putative CCR4-associated factor 1 homolog 3	NA	GO:0000289,GO:0000932,GO:0003723,GO:0004535,GO:0005634,GO:0008408,GO:0017148,GO:0030015,GO:0042742,GO:0043928,GO:0046872	nuclear-transcribed mRNA poly(A) tail shortening|P-body|RNA binding|poly(A)-specific ribonuclease activity|nucleus|3'-5' exonuclease activity|negative regulation of translation|CCR4-NOT core complex|defense response to bacterium|exonucleolytic nuclear-transcribed mRNA catabolic process involved in deadenylation-dependent decay|metal ion binding	path:zma03018	RNA degradation
Zm00001d007773	405.718	1.96606	0.975305	8.46636e-24	2.78717e-22	Up	4.48885	4.16183	4.06741	7.39552	7.27883	8.49597	123.011	1.94893	0.96268	1.10132e-08	1.39457e-07	Up	2.32036	1.99985	2.06512	4.14606	4.04881	4.01905	772.857	4.19254	2.06783	5.74944e-153	2.15942e-150	Up	7.13556	7.2319	7.92795	32.1838	30.4213	29.8991	At3g28610	AAA-ATPase ASD mitochondrial	NA	GO:0005524,GO:0009651,GO:0016887	ATP binding|response to salt stress|ATPase activity	NA	NA
Zm00001d007941	103.75	0.402221	-1.31394	1.10108e-09	1.29796e-08	Down	3.96283	3.54352	3.07072	1.2694	1.0738	1.53336	98.3478	0.0858757	-3.54161	3.51059e-38	2.57346e-36	Down	5.92767	4.39641	5.19346	0.435014	0.385014	0.487045	17.1972	0.29424	-1.76493	0.000386512	0.00179515	Down	0.987657	0.676827	0.566948	0.286694	0.248516	0.111634	NFD4	Major facilitator superfamily protein	NA	GO:0000741,GO:0005739,GO:0009651,GO:0010197,GO:0016021	karyogamy|mitochondrion|response to salt stress|polar nucleus fusion|integral component of membrane	NA	NA
Zm00001d008193	42.0656	0.0120615	-6.37344	9.14759e-41	5.87766e-39	Down	0.776364	0.897059	1.09206	0.0172644	0	0.0175908	26.1907	0.00666754	-7.22863	5.01357e-25	2.08741e-23	Down	0.883111	0.866957	1.03785	0.0181465	0	0	10.1122	0.00894031	-6.80546	1.00269e-07	8.22637e-07	Down	0.317827	0.388213	0.354751	0	0	0	NA	NA	CPP	NA	NA	NA	NA
Zm00001d008205	16.4234	0.288095	-1.79539	0.000108985	0.000597546	Down	0.217743	0.40341	0.245368	0.119763	0.0930215	0.0358535	15.8909	0.261186	-1.93685	0.000101643	0.000687586	Down	0.511371	0.559943	0.492601	0.210157	0.107309	0.0830446	5.91952	0.0152849	-6.03175	9.1405e-06	5.74006e-05	Down	0.163591	0.183925	0.369758	0	0	0	PIL15	phytochrome interacting factor3	bHLH	GO:0003677,GO:0005634,GO:0006355,GO:0046983,GO:0090229	DNA binding|nucleus|regulation of transcription, DNA-templated|protein dimerization activity|negative regulation of red or far-red light signaling pathway	path:zma04075,path:zma04712	Plant hormone signal transduction|Circadian rhythm - plant
Zm00001d008548	202.578	11.6456	3.54172	9.64397e-25	3.35503e-23	Up	2.65742	2.65638	2.18454	26.7094	32.714	23.9826	260.892	0.24825	-2.01013	5.68844e-57	7.89112e-55	Down	35.0457	36.819	34.9766	8.56888	8.66235	8.80712	2204.19	3.8306	1.93757	0	0	Up	76.219	77.2656	74.7897	282.364	293.138	290.029	WIP1	Bowman-Birk type wound-induced proteinase inhibitor WIP1	NA	GO:0004867,GO:0005576	serine-type endopeptidase inhibitor activity|extracellular region	NA	NA
Zm00001d008674	384.067	0.356671	-1.48733	6.55169e-30	2.86861e-28	Down	3.74255	4.21764	3.72156	1.50224	0.93258	1.0981	669.253	0.307356	-1.70202	5.31888e-52	6.55536e-50	Down	28.4478	26.564	24.3287	8.81556	8.30602	6.8167	119.372	0.426743	-1.22856	1.72156e-11	2.08481e-10	Down	3.62514	4.20968	4.847	1.76842	1.89856	1.69165	Os02g0139700	Cycloartenol synthase	NA	GO:0016871	cycloartenol synthase activity	path:zma00100	Steroid biosynthesis
Zm00001d008681	19.0206	3.78885	1.92176	3.91128e-05	0.000233405	Up	0.595249	0.641359	0.538011	0.394613	1.75589	2.77036	31.1458	1.72484	0.78646	0.0285264	0.0937297	Up	4.38482	1.25426	3.58389	4.36853	5.71597	5.52939	8.69697	7.60226	2.92643	0.000206108	0.00101445	Up	0.265669	0.265503	0.26688	2.20837	1.55979	2.23336	NA	Ultraviolet-B-repressible protein	NA	NA	NA	NA	NA
Zm00001d008795	1317	2.1056	1.07423	5.72005e-61	6.2168e-59	Up	18.9927	19.8499	18.7599	37.0128	38.3078	40.9684	301.927	1.74471	0.802985	3.35982e-13	6.50413e-12	Up	5.80413	5.55386	6.33145	9.74817	9.78821	10.7599	1485.13	3.64638	1.86646	2.87944e-235	2.0428e-232	Up	16.8774	15.9136	17.5133	61.5448	59.5266	60.4783	NA	UDP-glycosyltransferase 74B1	NA	GO:0000166,GO:0008194,GO:0016758,GO:0098754	nucleotide binding|UDP-glycosyltransferase activity|transferase activity, transferring hexosyl groups|detoxification	NA	NA
Zm00001d008999	116.127	2.73743	1.45282	2.32556e-17	5.29539e-16	Up	1.96488	2.34868	2.00486	4.76803	4.41788	4.78153	166.148	2.6138	1.38615	1.16377e-19	3.56802e-18	Up	6.49634	6.39043	6.19201	17.9157	14.278	16.727	349.318	1.61755	0.693807	1.07241e-11	1.3206e-10	Up	18.3895	17.9681	17.8553	30.8124	28.7647	27.1796	NA	Thioesterase superfamily protein	NA	NA	NA	NA	NA
Zm00001d009084	1478.04	2.33393	1.22276	1.85657e-82	3.25154e-80	Up	25.4471	29.0056	25.8377	55.5721	59.2457	58.7407	269.551	0.646679	-0.628878	5.82931e-08	6.72872e-07	Down	12.1531	12.7267	12.8412	8.15515	7.8899	7.90219	2627.48	2.70367	1.43492	3.60127e-189	1.91617e-186	Up	51.8636	53.311	54.8079	141.425	135.531	151.176	CRG1	S-adenosyl-L-methionine-dependent methyltransferases superfamily protein	NA	GO:0003729,GO:0005737,GO:0008168,GO:0008757,GO:0055088	mRNA binding|cytoplasm|methyltransferase activity|S-adenosylmethionine-dependent methyltransferase activity|lipid homeostasis	NA	NA
Zm00001d009447	284.628	0.605182	-0.724559	7.91096e-11	1.05787e-09	Down	3.11936	3.42146	2.93653	2.15351	1.54985	1.93401	265.04	0.174897	-2.51542	2.33679e-82	5.97426e-80	Down	4.96873	4.45766	4.62812	0.664489	0.969417	0.781478	107.073	0.360447	-1.47214	1.56359e-12	2.0745e-11	Down	1.71392	1.35387	1.73204	0.729881	0.572429	0.406005	ABCB11	ABC transporter B family member 9	NA	GO:0005524,GO:0005886,GO:0009506,GO:0010329,GO:0010540,GO:0016021,GO:0042626	ATP binding|plasma membrane|plasmodesma|auxin efflux transmembrane transporter activity|basipetal auxin transport|integral component of membrane|ATPase activity, coupled to transmembrane movement of substances	path:zma02010	ABC transporters
Zm00001d009773	1537.83	0.544199	-0.877793	3.52049e-45	2.56904e-43	Down	47.6168	49.968	47.7027	24.4465	24.2784	25.4513	1087.19	0.601667	-0.732962	6.17457e-29	3.09579e-27	Down	46.2286	47.8626	46.6381	29.3121	28.8228	25.0036	702.219	0.603986	-0.727412	2.10525e-21	4.93284e-20	Down	31.0833	29.1864	28.5829	18.7396	16.2441	18.1071	CO3	CCT motif family protein	NF-YB	GO:0003677,GO:0005634,GO:0008270,GO:0009908,GO:0009909,GO:0048577	DNA binding|nucleus|zinc ion binding|flower development|regulation of flower development|negative regulation of short-day photoperiodism, flowering	NA	NA
Zm00001d009826	52.6787	0.558688	-0.839884	0.0046351	0.01723	Down	3.43148	6.14948	3.05988	3.86957	2.14741	1.34209	70.1923	0.519926	-0.943623	2.43489e-05	0.000186628	Down	11.1533	9.79848	9.99926	6.01319	3.59179	6.16452	19.3009	0.168179	-2.57193	2.67751e-07	2.09124e-06	Down	3.0911	3.64081	4.10328	0.713741	0.648156	0.43673	NA	NA	NA	NA	NA	NA	NA
Zm00001d009858	8010.28	3.72661	1.89786	1.92154e-306	3.27184e-303	Up	40.0086	37.2919	40.3487	129.062	133.451	140.012	3455.67	1.55374	0.635744	3.95878e-34	2.46408e-32	Up	54.9409	59.6447	58.1112	90.9812	84.9892	87.4241	9168.74	1.68758	0.754956	1.14655e-126	3.1487e-124	Up	143.873	136.239	145.965	237.7	235.846	238.226	CYP73A14	Trans-cinnamate 4-monooxygenase	NA	GO:0004497,GO:0005506,GO:0016705,GO:0020037	monooxygenase activity|iron ion binding|oxidoreductase activity, acting on paired donors, with incorporation or reduction of molecular oxygen|heme binding	path:zma00130,path:zma00360,path:zma00940,path:zma00941,path:zma00945	Ubiquinone and other terpenoid-quinone biosynthesis|Phenylalanine metabolism|Phenylpropanoid biosynthesis|Flavonoid biosynthesis|Stilbenoid, diarylheptanoid and gingerol biosynthesis
Zm00001d009902	135.593	0.347039	-1.52683	1.67403e-21	4.80856e-20	Down	8.28449	12.0177	11.0484	3.8574	2.43371	3.38404	147.941	0.425387	-1.23315	3.75397e-15	8.54518e-14	Down	20.1507	19.2842	19.0532	8.58658	9.15854	6.69182	172.537	0.176727	-2.5004	1.74987e-46	1.06663e-44	Down	24.9722	25.6988	30.1218	4.28708	4.0878	5.78419	At5g01610	DUF538 family protein	NA	NA	NA	NA	NA
Zm00001d010295	44.1914	0.473544	-1.07843	0.00464252	0.0172534	Down	2.03912	3.25419	1.84671	1.47815	0.590996	0.669489	45.2677	0.424289	-1.23688	1.06037e-05	8.71246e-05	Down	3.5699	3.2645	3.92245	1.77658	1.17051	1.5286	18.0266	0.44405	-1.17121	0.0143152	0.0438171	Down	1.6729	0.7802	1.68053	0.824056	0.381962	0.606652	SGR9	E3 ubiquitin-protein ligase SGR9 amyloplastic	NA	GO:0004842,GO:0005737,GO:0009501,GO:0009630,GO:0016567,GO:0046872,GO:0061630	ubiquitin-protein transferase activity|cytoplasm|amyloplast|gravitropism|protein ubiquitination|metal ion binding|ubiquitin protein ligase activity	NA	NA
Zm00001d010343	207.656	0.551951	-0.857389	2.3148e-11	3.2634e-10	Down	2.16597	2.07897	2.27001	1.075	1.35634	1.26891	164.99	0.656324	-0.607519	3.09972e-05	0.00023246	Down	2.1672	2.15289	1.91865	1.41019	1.2777	1.33027	117.123	0.487038	-1.03789	4.05493e-08	3.47177e-07	Down	1.55786	1.55689	1.71006	0.686077	1.00955	0.632619	NA	alpha/beta-Hydrolases superfamily protein	NA	GO:0005576,GO:0016787	extracellular region|hydrolase activity	NA	NA
Zm00001d010373	120.56	0.645356	-0.631832	0.0132526	0.0427288	Down	4.0435	4.36246	6.11123	2.95185	2.71304	2.78778	377.199	0.376598	-1.4089	2.07244e-42	1.83174e-40	Down	29.1505	25.9723	27.3164	10.6454	8.68666	11.1203	492.048	0.457077	-1.12949	2.95936e-34	1.19403e-32	Down	32.9582	31.7489	34.7016	15.1973	16.3435	13.4304	APS1	Stem glycoprotein	NA	GO:0003993	acid phosphatase activity	NA	NA
Zm00001d010430	42.2105	0.311409	-1.68312	3.24624e-09	3.59444e-08	Down	1.86078	1.99876	2.37656	0.756453	0.732891	0.504428	54.4568	0.371451	-1.42876	9.75862e-05	0.000663333	Down	5.03258	3.66871	3.3119	1.6382	2.09121	0.657458	9.75965	0.154461	-2.69469	0.000290466	0.00138716	Down	0.647569	0.497819	1.35108	0.184031	0.0974868	0.0985305	SLAH3	S-type anion channel SLAH3	NA	GO:0005886,GO:0006821,GO:0006873,GO:0008308,GO:0009414,GO:0009651,GO:0016021	plasma membrane|chloride transport|cellular ion homeostasis|voltage-gated anion channel activity|response to water deprivation|response to salt stress|integral component of membrane	NA	NA
Zm00001d010440	24.4458	0.33819	-1.56409	9.96224e-05	0.00055005	Down	1.97011	1.88669	2.48517	1.07916	0.535611	0.181718	44.8507	0.469662	-1.0903	0.000104487	0.000704819	Down	2.82867	2.45821	3.0276	0.645828	1.41329	1.7773	15.378	0.285956	-1.80614	0.00077291	0.0033646	Down	1.43637	0.717735	1.03709	0.456032	0.131768	0.31075	SWEET3A	sugars will eventually be exported transporter3a	NA	GO:0005887,GO:0051119	integral component of plasma membrane|sugar transmembrane transporter activity	NA	NA
Zm00001d010459	104.165	2.81758	1.49446	1.95073e-16	4.12899e-15	Up	1.04529	1.01438	1.40937	2.96882	2.93445	3.28796	110.89	1.68079	0.749143	2.11711e-05	0.000164472	Up	3.15272	2.94181	3.00209	5.69646	4.41055	4.89185	54.4932	0.436056	-1.19742	8.72062e-06	5.49124e-05	Down	2.13743	2.96881	3.05699	1.10418	1.41799	1.00322	CIPK14	Putative CBL-interacting protein kinase family protein	VOZ	GO:0004674,GO:0005524,GO:0007165	protein serine/threonine kinase activity|ATP binding|signal transduction	NA	NA
Zm00001d010592	221.699	0.496348	-1.01058	5.56163e-16	1.15097e-14	Down	28.1636	24.3557	27.5192	12.1363	11.5304	13.1885	340.567	0.544796	-0.876212	1.07651e-05	8.82869e-05	Down	37.1879	31.6955	27.754	21.144	15.9104	14.5849	63.8067	0.309701	-1.69105	1.16498e-10	1.30156e-09	Down	8.51824	6.06005	6.30902	2.00022	1.69532	2.713	NA	NA	NA	NA	NA	NA	NA
Zm00001d010616	55.632	3.62394	1.85756	1.36035e-13	2.32016e-12	Up	0.625273	0.753238	0.841609	2.92466	2.31238	2.20028	18.8979	9.67631	3.27446	1.11948e-10	1.74816e-09	Up	0.245766	0.115995	0.0789149	1.72545	1.20336	1.24723	33.534	5.03323	2.33148	2.68638e-10	2.8925e-09	Up	0.450439	0.532005	0.370221	2.38271	1.96342	2.38943	WRKY55	Putative WRKY DNA-binding domain superfamily protein	WRKY	GO:0003700,GO:0005634,GO:0043565	DNA-binding transcription factor activity|nucleus|sequence-specific DNA binding	NA	NA
Zm00001d010617	148.474	3.26112	1.70537	5.02805e-28	2.05473e-26	Up	1.69189	1.58419	1.56848	5.26856	4.77748	4.94439	125.658	5.45659	2.448	1.86837e-19	5.6776e-18	Up	1.30064	1.33936	2.01223	9.79956	7.15415	7.96072	354.549	2.42906	1.2804	9.69339e-33	3.67859e-31	Up	7.60457	7.6392	8.94542	18.3779	20.2804	19.5233	WRKY54	Putative WRKY DNA-binding domain superfamily protein	WRKY	GO:0000302,GO:0003700,GO:0005634,GO:0006970,GO:0009742,GO:0009751,GO:0009873,GO:0010104,GO:0031347,GO:0042742,GO:0043565,GO:0044212,GO:0047484,GO:0050832,GO:0090333,GO:1900056,GO:1900457,GO:2000022,GO:2000031,GO:2000070	response to reactive oxygen species|DNA-binding transcription factor activity|nucleus|response to osmotic stress|brassinosteroid mediated signaling pathway|response to salicylic acid|ethylene-activated signaling pathway|regulation of ethylene-activated signaling pathway|regulation of defense response|defense response to bacterium|sequence-specific DNA binding|transcription regulatory region DNA b…	NA	NA
Zm00001d010840	17.0083	0.121574	-3.04009	1.78504e-09	2.04828e-08	Down	0.706941	0.464587	0.553869	0.0371584	0	0.148417	85.7218	0.0485943	-4.36307	1.6303e-57	2.29242e-55	Down	4.03922	3.85876	4.17223	0.149999	0.178713	0.24697	54.4631	0.291626	-1.77781	0.0021398	0.00840131	Down	2.06767	1.99345	2.02822	0.202205	0.547474	1.01044	NA	triacylglycerol lipase-like 1	NA	GO:0004806,GO:0005615,GO:0016042,GO:0046872	triglyceride lipase activity|extracellular space|lipid catabolic process|metal ion binding	NA	NA
Zm00001d010889	473.828	0.654716	-0.611059	2.05397e-08	2.06943e-07	Down	26.6273	22.7571	24.2237	17.3945	14.3855	14.0268	355.416	0.231334	-2.11195	3.64672e-32	2.09738e-30	Down	32.7195	26.7244	26.3755	7.39767	5.96151	6.11492	37.2411	0.230326	-2.11825	2.87051e-08	2.503e-07	Down	3.32976	2.93619	2.55789	1.22111	0.239578	0.532714	At5g61620	Myb protein1	MYB_related	GO:0003677,GO:0003700,GO:0005634,GO:0006355,GO:0008270	DNA binding|DNA-binding transcription factor activity|nucleus|regulation of transcription, DNA-templated|zinc ion binding	NA	NA
Zm00001d011035	520.183	0.403534	-1.30924	9.47766e-35	4.95701e-33	Down	22.7256	22.782	22.7116	10.3644	7.3658	6.9688	635.245	0.587002	-0.768562	0.00298974	0.0140623	Down	38.1446	40.9759	29.2666	27.6396	19.3792	15.3958	130.41	0.397579	-1.33069	2.08871e-14	3.23503e-13	Down	8.87551	8.20138	7.66145	3.7486	2.70586	3.26415	DHAR1	Glutathione S-transferase DHAR2	NA	GO:0004364,GO:0005829,GO:0033355,GO:0045174,GO:0098869	glutathione transferase activity|cytosol|ascorbate glutathione cycle|glutathione dehydrogenase (ascorbate) activity|cellular oxidant detoxification	path:zma00053,path:zma00480	Ascorbate and aldarate metabolism|Glutathione metabolism
Zm00001d011062	30.0229	0.334213	-1.58116	2.10527e-06	1.58071e-05	Down	0.643475	0.432301	0.862232	0.23323	0.163092	0.295086	7.97767	0	#NAME?	1.57419e-08	1.95259e-07	Down	0.440015	0.445021	0.635796	0	0	0	2.7036	0.0695152	-3.84653	0.011306	0.0358748	Down	0.125682	0.125604	0.220946	0	0	0.031075	Os05g0111800	Probable protein phosphatase 2C 4	NA	GO:0004722,GO:0046872	protein serine/threonine phosphatase activity|metal ion binding	NA	NA
Zm00001d011080	2330.36	1.8323	0.873654	7.82802e-54	7.27033e-52	Up	176.447	175.5	191.534	335.801	320.699	271.464	18659.3	0.33835	-1.56341	2.38426e-185	4.33866e-182	Down	6398.67	6345.45	5942.11	2116.19	1948.84	2139.43	45864.9	0.485644	-1.04203	0	0	Down	13623.4	13319.2	13546.2	6318.85	6620.05	6524.52	NA	Protease inhibitor%253B Proteinase inhibitor	NA	GO:0004867,GO:0009611	serine-type endopeptidase inhibitor activity|response to wounding	NA	NA
Zm00001d011099	998.815	0.547749	-0.868414	1.57044e-31	7.34847e-30	Down	11.3935	10.6317	11.7571	5.98747	5.6673	6.41547	1067.75	0.367022	-1.44606	3.76157e-100	1.43659e-97	Down	14.0341	13.7862	14.438	5.23991	5.15466	4.83256	1374.8	0.410989	-1.28283	1.07829e-111	2.23899e-109	Down	16.5258	17.148	17.9085	6.96485	6.96034	7.0613	MMT1	Methionine S-methyltransferase	NA	GO:0005737,GO:0009058,GO:0030170,GO:0030732	cytoplasm|biosynthetic process|pyridoxal phosphate binding|methionine S-methyltransferase activity	path:zma00450	Selenocompound metabolism
Zm00001d011576	17.6561	5.7561	2.52509	9.60948e-08	8.89254e-07	Up	0.13028	0.275908	0.415889	1.76284	1.35248	1.63675	9.66314	3.05396	1.61068	0.0113003	0.0436639	Up	0.308367	0.509395	0.297048	1.26729	1.37507	0.704215	21.8275	2.70169	1.43386	0.00081869	0.00354756	Up	1.31018	0.847232	0.541943	1.99309	2.79033	2.43909	NA	NA	NA	NA	NA	NA	NA
Zm00001d011714	4.80461	0	#NAME?	9.6121e-06	6.41414e-05	Down	0.0538848	0.079676	0.0788107	0	0	0	5.44781	0	#NAME?	5.56273e-06	4.83651e-05	Down	0.28603	0.157499	0.344413	0	0	0	5.36934	0.0168218	-5.89352	2.36651e-05	0.00013965	Down	0.238289	0.428652	0.0957499	0	0	0	XYLA	Mitochondrial fission protein ELM1	NAC	GO:0009045,GO:0042732,GO:0046872	xylose isomerase activity|D-xylose metabolic process|metal ion binding	path:zma00040,path:zma00051	Pentose and glucuronate interconversions|Fructose and mannose metabolism
Zm00001d011734	564.619	1.88372	0.913581	5.44485e-13	8.91925e-12	Up	11.1275	13.0756	9.3931	21.6605	16.9024	17.7859	172.573	3.38128	1.75757	6.39783e-32	3.6315e-30	Up	4.11443	4.53112	5.0093	16.2044	14.3299	14.7901	241.342	0.304442	-1.71576	1.33661e-40	6.65441e-39	Down	20.7947	22.1519	19.8564	6.33169	6.26097	6.328	At1g17710	Inorganic pyrophosphatase 1	NA	GO:0004427,GO:0046872,GO:0051262,GO:0052731,GO:0052732	inorganic diphosphatase activity|metal ion binding|protein tetramerization|phosphocholine phosphatase activity|phosphoethanolamine phosphatase activity	path:zma00564	Glycerophospholipid metabolism
Zm00001d011785	347.001	2.62199	1.39066	7.4741e-40	4.63712e-38	Up	4.89081	4.07791	4.9113	11.7096	10.8653	13.238	96.4358	1.92874	0.947658	5.76424e-07	5.78951e-06	Up	5.27447	4.41784	5.15242	10.6855	9.11957	8.29408	210.765	2.84902	1.51046	5.08124e-26	1.46473e-24	Up	6.75827	9.72286	7.68433	23.2531	21.4382	23.4305	PCL1	Transcription factor LUX	G2-like	GO:0003677,GO:0003700,GO:0005634,GO:0048511	DNA binding|DNA-binding transcription factor activity|nucleus|rhythmic process	NA	NA
Zm00001d011799	109.824	10.6623	3.41445	6.47011e-38	3.74156e-36	Up	0.4757	0.6945	0.434154	6.07926	8.1685	6.89088	102.242	0.542357	-0.882685	1.71256e-06	1.6142e-05	Down	7.51961	9.11794	7.95028	3.64305	4.42596	5.02609	874.768	1.92891	0.947789	2.6632e-40	1.30553e-38	Up	33.4311	38.3576	36.6533	69.2056	72.6629	65.1598	NA	Nuclear transport factor 2 (NTF2) family protein	NA	NA	NA	NA	NA
Zm00001d012152	10.4993	3.23017	1.69161	0.00352225	0.0135297	Up	0.0905523	0.165855	0.0817027	0.46578	0.359628	0.28879	39.8182	0.563573	-0.827325	0.0120011	0.0458906	Down	2.44791	1.76701	1.35242	1.07259	0.944268	1.0596	162.917	2.48747	1.31468	1.29338e-12	1.73492e-11	Up	2.66313	3.30885	4.0129	9.37341	6.05707	9.14727	EG1	Galactolipase DONGLE chloroplastic	NA	GO:0004620,GO:0005739,GO:0008970,GO:0009507,GO:0010582,GO:0016042,GO:0048449,GO:0052739,GO:0052740	phospholipase activity|mitochondrion|phospholipase A1 activity|chloroplast|floral meristem determinacy|lipid catabolic process|floral organ formation|phosphatidylserine 1-acylhydrolase activity|1-acyl-2-lysophosphatidylserine acylhydrolase activity	NA	NA
Zm00001d012259	139.729	0.654974	-0.61049	6.46609e-05	0.000369876	Down	4.64433	4.34295	3.617	2.1347	2.50069	2.28178	267.392	0.403997	-1.30758	7.98778e-28	3.79573e-26	Down	10.7556	10.6338	9.61147	4.02336	3.91175	4.35576	602.571	1.51988	0.603959	1.63401e-11	1.98067e-10	Up	13.9433	11.5764	12.5792	20.9022	19.1539	17.2374	NPF5.10	Protein NRT1/ PTR FAMILY 5.10	NA	GO:0015333,GO:0016021,GO:0035673,GO:1904680	peptide:proton symporter activity|integral component of membrane|oligopeptide transmembrane transporter activity|peptide transmembrane transporter activity	NA	NA
Zm00001d012378	341.654	7.28983	2.86588	5.81109e-104	1.47194e-101	Up	2.15675	2.28363	1.76402	14.395	15.0562	16.4707	44.3815	2.34197	1.22772	1.20873e-05	9.83225e-05	Up	2.45875	1.97962	1.39323	4.45793	3.71791	5.21133	235.685	4.25444	2.08897	1.28712e-51	9.0063e-50	Up	5.92819	6.14124	7.18982	26.5086	28.7215	25.883	At3g10130	SOUL heme-binding family protein	NA	GO:0009507,GO:0009535,GO:0010287,GO:0020037	chloroplast|chloroplast thylakoid membrane|plastoglobule|heme binding	NA	NA
Zm00001d012484	90.0434	0.301751	-1.72857	1.88561e-17	4.30963e-16	Down	4.51203	3.56816	4.7737	0.992506	1.39661	0.742856	66.8406	0.179929	-2.4745	9.25781e-23	3.42163e-21	Down	6.78518	7.01752	6.47928	1.15177	0.990493	1.43724	76.1634	0.529221	-0.918058	0.000286125	0.00136847	Down	4.48281	6.24844	6.69561	1.90674	4.04025	3.20847	HIPP45	Heavy metal transport/detoxification superfamily protein	NA	GO:0030001,GO:0046872	metal ion transport|metal ion binding	NA	NA
Zm00001d012494	133.065	1.68	0.748461	2.75194e-06	2.03141e-05	Up	1.4156	1.95216	1.27105	2.11099	1.80498	2.67868	87.6766	0.36634	-1.44875	3.63348e-09	4.86798e-08	Down	2.5352	3.36893	3.67507	1.13798	1.03301	1.27409	261.611	2.25409	1.17254	1.87256e-22	4.57658e-21	Up	3.76478	3.8608	4.128	9.31794	8.4514	8.44454	PUB16	U-box domain-containing protein 16	NA	GO:0004842,GO:0005634,GO:0005737,GO:0010200	ubiquitin-protein transferase activity|nucleus|cytoplasm|response to chitin	NA	NA
Zm00001d012510	101.801	5.27165	2.39826	1.21749e-34	6.32457e-33	Up	0.385457	0.409619	0.581797	2.35524	2.42864	2.85674	89.7891	1.53902	0.622008	0.0073217	0.0301273	Up	2.65581	1.89628	2.75512	3.14841	3.42958	4.45807	91.856	1.57088	0.651573	0.000704434	0.00308916	Up	2.41676	2.38123	2.42778	3.86695	3.83042	3.53478	CYP73A2	Putative cytochrome P450 superfamily protein	NA	GO:0004497,GO:0005506,GO:0016705,GO:0020037	monooxygenase activity|iron ion binding|oxidoreductase activity, acting on paired donors, with incorporation or reduction of molecular oxygen|heme binding	path:zma00130,path:zma00360,path:zma00940,path:zma00941,path:zma00945	Ubiquinone and other terpenoid-quinone biosynthesis|Phenylalanine metabolism|Phenylpropanoid biosynthesis|Flavonoid biosynthesis|Stilbenoid, diarylheptanoid and gingerol biosynthesis
Zm00001d012693	342.141	0.535608	-0.900749	1.52106e-08	1.55397e-07	Down	5.89371	4.95085	5.67267	3.59352	2.218	2.99164	365.61	0.459221	-1.12274	1.19727e-27	5.63739e-26	Down	10.3944	9.88587	9.54057	4.73521	4.52705	4.18022	100.749	0.642614	-0.637975	0.000684124	0.00300991	Down	2.21552	2.52765	2.40288	1.66599	1.30461	1.57065	NAT2	Solute carrier family 23 member 2	NA	GO:0009506,GO:0016021,GO:0022857	plasmodesma|integral component of membrane|transmembrane transporter activity	NA	NA
Zm00001d012791	51.4624	2.62454	1.39206	3.8127e-08	3.71087e-07	Up	0.421268	0.903448	0.617421	1.48962	1.54334	1.56074	23.8453	2.53898	1.34425	0.000495207	0.00284797	Up	0.703076	0.419159	0.392103	1.33065	1.00946	1.42721	16.2115	2.31294	1.20973	0.010447	0.0335239	Up	0.369932	0.295761	0.40878	0.785846	0.723978	0.951247	BURP3	BURP domain protein RD22	NA	NA	NA	NA	NA
Zm00001d013053	736.175	0.529002	-0.918655	1.25265e-21	3.61853e-20	Down	19.9699	19.0799	20.0341	11.8535	8.16499	9.97469	571.303	0.524022	-0.932301	9.77459e-15	2.17225e-13	Down	29.9405	27.9846	25.7589	16.6656	14.0862	12.2825	83.8118	0.605947	-0.722737	0.000943382	0.00403044	Down	4.37577	3.56458	3.47225	2.85282	2.23086	1.74561	P4H7	Probable prolyl 4-hydroxylase 12	NA	GO:0004656,GO:0005506,GO:0005783,GO:0005789,GO:0016021,GO:0018401,GO:0031418	procollagen-proline 4-dioxygenase activity|iron ion binding|endoplasmic reticulum|endoplasmic reticulum membrane|integral component of membrane|peptidyl-proline hydroxylation to 4-hydroxy-L-proline|L-ascorbic acid binding	path:zma00330	Arginine and proline metabolism
Zm00001d013071	464.954	1.93031	0.948836	4.36179e-25	1.54727e-23	Up	6.42821	7.36447	6.67182	13.2086	12.4256	11.7881	513.474	3.23508	1.6938	4.57568e-30	2.39103e-28	Up	8.46266	8.84806	10.6013	30.022	26.4386	32.162	258.263	0.452089	-1.14532	2.84647e-19	5.9346e-18	Down	12.4058	14.7108	12.9577	5.25599	5.90263	6.79128	IAA14	Auxin-responsive protein IAA4	ARF	GO:0005634,GO:0006355,GO:0009733,GO:0009734	nucleus|regulation of transcription, DNA-templated|response to auxin|auxin-activated signaling pathway	path:zma04075	Plant hormone signal transduction
Zm00001d013364	50.3443	0.29148	-1.77853	1.02396e-11	1.49587e-10	Down	1.0959	0.965753	1.25175	0.34826	0.220897	0.228763	158.99	0.260848	-1.93872	1.76698e-34	1.12241e-32	Down	4.41404	4.46093	3.68297	1.14641	1.17074	0.899358	27.4197	0.244517	-2.03199	8.16876e-07	5.9711e-06	Down	0.771001	0.85249	0.52733	0.227267	0.0802602	0.210911	RXW8	CSC1-like protein RXW8	NA	GO:0005227,GO:0005886,GO:0016021	calcium activated cation channel activity|plasma membrane|integral component of membrane	NA	NA
Zm00001d013638	138.131	1.53978	0.622728	4.63212e-05	0.000272442	Up	1.74603	2.66289	1.85006	2.86958	3.32163	3.50533	221.617	2.15875	1.1102	5.8234e-18	1.60989e-16	Up	3.5406	3.93038	4.5839	7.77009	8.52938	9.25717	966.994	1.53226	0.615657	4.27253e-20	9.33451e-19	Up	21.3507	23.0636	19.8266	31.0441	32.8069	33.5782	CCX1	Cation/calcium exchanger 2	NA	GO:0005774,GO:0006813,GO:0006814,GO:0015297,GO:0016021	vacuolar membrane|potassium ion transport|sodium ion transport|antiporter activity|integral component of membrane	NA	NA
Zm00001d013702	56.8612	0.427835	-1.22487	3.18974e-07	2.72622e-06	Down	1.47834	1.89618	1.48698	0.744535	0.692527	0.472104	45.2615	0.373072	-1.42247	4.57536e-07	4.67125e-06	Down	1.83736	2.40886	2.55655	0.90891	0.963901	0.621625	31.3774	0.564178	-0.825777	0.0126813	0.0395563	Down	1.36061	1.42775	1.2643	0.691169	0.698983	0.874672	MSI1	nucleosome/chromatin assembly factor C	NA	GO:0005677,GO:0006281,GO:0006310,GO:0006349,GO:0008283,GO:0009507,GO:0009555,GO:0009793,GO:0009909,GO:0010026,GO:0010214,GO:0031507,GO:0045787,GO:0048366,GO:2000653	chromatin silencing complex|DNA repair|DNA recombination|regulation of gene expression by genetic imprinting|cell proliferation|chloroplast|pollen development|embryo development ending in seed dormancy|regulation of flower development|trichome differentiation|seed coat development|heterochromatin assembly|positive regulation of cell cycle|leaf development|regulation of genetic imprinting	NA	NA
Zm00001d013720	84.6343	4.2474	2.08658	1.41053e-23	4.59907e-22	Up	0.651253	0.415416	0.706968	2.26933	2.70438	2.44506	31.1739	0.383396	-1.38309	5.22384e-05	0.000375289	Down	1.27617	1.10827	1.10639	0.498239	0.321356	0.492205	114.077	3.80198	1.92675	5.41746e-21	1.2398e-19	Up	1.02063	1.1985	1.38414	5.46747	4.16966	3.91147	CYP87A3	cytochrome P450 family 87 subfamily A polypeptide 2	bHLH	GO:0004497,GO:0005506,GO:0007275,GO:0010268,GO:0016021,GO:0016125,GO:0016132,GO:0016705,GO:0020037,GO:0030659,GO:0055114	monooxygenase activity|iron ion binding|multicellular organism development|brassinosteroid homeostasis|integral component of membrane|sterol metabolic process|brassinosteroid biosynthetic process|oxidoreductase activity, acting on paired donors, with incorporation or reduction of molecular oxygen|heme binding|cytoplasmic vesicle membrane|oxidation-reduction process	NA	NA
Zm00001d013786	113.932	2.3434	1.22861	7.93544e-13	1.2794e-11	Up	1.18293	1.2634	1.38094	2.89926	2.8562	2.35261	126.358	1.59237	0.671175	0.000949134	0.00512193	Up	3.19624	2.68521	3.57154	5.54975	3.99075	5.223	55.2047	1.62475	0.70022	0.00781961	0.0261097	Up	1.50179	1.59666	0.898764	2.30194	1.93855	2.18052	NA	transferases;folic acid binding	NA	NA	NA	NA	NA
Zm00001d014013	4133.17	0.237636	-2.07318	0	0	Down	56.5282	60.1602	57.3974	13.3177	13.4593	13.1215	3020.68	0.326885	-1.61315	2.29086e-224	8.85847e-221	Down	49.7222	49.2928	50.3341	15.9733	16.2102	15.7469	2896.45	0.161093	-2.63404	0	0	Down	52.4963	52.9172	54.7334	8.49528	8.72545	8.31645	ARF22	Auxin response factor 16	ARF	GO:0003677,GO:0005634,GO:0006355,GO:0009734	DNA binding|nucleus|regulation of transcription, DNA-templated|auxin-activated signaling pathway	NA	NA
Zm00001d014084	68.7285	0.472996	-1.0801	5.81908e-07	4.76869e-06	Down	1.39184	1.2705	1.36005	0.533886	0.539751	0.75631	129.21	0.373056	-1.42254	3.8215e-17	9.92596e-16	Down	3.55121	3.85222	3.79886	1.10868	1.52334	1.47362	23.275	0.313684	-1.67262	0.000177108	0.000884154	Down	0.725727	0.509652	0.827553	0.21739	0.345476	0.0775942	WAV3	Zinc finger (C3HC4-type RING finger) family protein	NA	GO:0005886,GO:0009630,GO:0016567,GO:0046872,GO:0048364,GO:0061630	plasma membrane|gravitropism|protein ubiquitination|metal ion binding|root development|ubiquitin protein ligase activity	NA	NA
Zm00001d014121	79.1246	4.3556	2.12287	9.82261e-23	3.02566e-21	Up	0.486307	0.431796	0.665011	2.09005	1.99488	2.25006	47.2109	0.436559	-1.19575	1.28864e-05	0.00010422	Down	1.72735	1.83122	1.74075	0.546066	0.836483	0.890097	570.754	6.9658	2.80029	1.77918e-169	7.83451e-167	Up	4.33041	3.34534	3.62957	24.8319	26.8804	26.2485	CYP71Z7	Ent-cassadiene C2-hydroxylase	NA	NA	NA	NA	NA
Zm00001d014249	34.1692	0.498263	-1.00502	0.00103054	0.00456037	Down	1.46434	1.49266	1.20085	0.748907	0.552732	0.63081	269.972	2.16382	1.11358	1.99965e-21	6.79026e-20	Up	8.60025	7.69975	6.66181	15.4403	15.6285	17.683	119.106	2.03642	1.02603	1.46652e-08	1.33055e-07	Up	3.23523	4.11902	2.98286	7.73628	6.59173	6.48698	TIFY11C	TIFY19 [Source:UniProtKB/TrEMBL;Acc:A0A096QX45]	NA	NA	NA	NA	NA
Zm00001d014391	884.802	0.578203	-0.790353	8.22099e-16	1.68539e-14	Down	16.5664	13.4554	16.4158	8.19715	9.34525	8.36025	1135.64	0.534563	-0.903569	8.08805e-44	7.42445e-42	Down	17.6293	17.7755	18.5565	9.53167	9.48179	9.30645	2654.36	0.559362	-0.838147	1.08376e-86	1.59076e-84	Down	41.0629	41.3494	39.0777	21.9367	23.3352	21.9929	NRAMP3	nramp aluminum transporter1	NA	GO:0005384,GO:0015086,GO:0016021,GO:0055072	manganese ion transmembrane transporter activity|cadmium ion transmembrane transporter activity|integral component of membrane|iron ion homeostasis	NA	NA
Zm00001d014498	129.235	0.305488	-1.71081	5.23857e-25	1.85187e-23	Down	4.02451	4.6265	4.64583	1.15319	1.19679	1.14559	63.8224	0.250717	-1.99587	8.87181e-16	2.11277e-14	Down	4.67526	3.6211	4.08023	0.985323	0.964308	1.09506	129.319	0.11907	-3.07012	4.88162e-44	2.68699e-42	Down	8.78852	8.38381	10.2331	1.14378	0.664531	1.42231	Os03g0423300	stearoyl-acyl-carrier-protein desaturase7	GRAS	GO:0006631,GO:0006633,GO:0009570,GO:0045300,GO:0046872	fatty acid metabolic process|fatty acid biosynthetic process|chloroplast stroma|acyl-[acyl-carrier-protein] desaturase activity|metal ion binding	path:zma00061,path:zma01040	Fatty acid biosynthesis|Biosynthesis of unsaturated fatty acids
Zm00001d014583	225.294	0.476342	-1.06993	7.18876e-18	1.68576e-16	Down	5.64508	6.25918	6.53908	2.85647	2.6283	2.71841	206.146	1.64792	0.720645	3.55604e-08	4.22126e-07	Up	5.2282	4.24304	5.58905	7.79529	7.89384	8.67158	286.406	0.561308	-0.833136	1.42897e-13	2.08907e-12	Down	11.2501	11.1794	12.2938	6.59352	6.48661	6.20934	At5g57670	Protein kinase superfamily protein	LBD	NA	NA	NA	NA
Zm00001d014717	94.6729	1.51072	0.595233	0.00122162	0.00530557	Up	1.28663	1.42009	1.28536	1.81419	2.1458	1.74538	173.259	1.51188	0.596345	2.90206e-05	0.000218911	Up	2.33304	2.9421	2.35275	4.02622	3.4997	3.79246	257.514	0.461234	-1.11643	3.59477e-20	7.88073e-19	Down	6.5051	5.93652	6.62627	2.81054	2.79936	3.09964	EPC1	Glycosyltransferase family 64 protein C4	NA	NA	NA	NA	NA
Zm00001d014790	43.4683	2.02034	1.0146	0.000417195	0.00202064	Up	1.34373	1.44573	1.24169	4.21412	2.62245	4.98654	115.137	1.93391	0.951522	3.88886e-05	0.000286297	Up	10.355	11.1878	8.17221	21.7905	15.0535	19.5006	106.92	1.97624	0.982758	2.86311e-07	2.22803e-06	Up	9.47892	6.85546	10.2739	18.316	17.5744	16.159	ATJ11	Chaperone protein dnaJ 11	NA	GO:0005634,GO:0009507,GO:0009536,GO:0009570	nucleus|chloroplast|plastid|chloroplast stroma	NA	NA
Zm00001d014820	22.3412	7.53265	2.91316	2.14145e-11	3.02597e-10	Up	0.31178	0	0.171403	1.04119	0.924122	1.15574	34.5271	0.075484	-3.72768	8.52666e-21	2.79124e-19	Down	2.03394	1.86176	2.10771	0.28496	0.0646684	0.0938363	615.823	5.47579	2.45307	2.20085e-157	8.64766e-155	Up	5.48388	5.44966	6.46828	31.8409	30.3879	32.0844	At5g55050	GDSL esterase/lipase	NA	GO:0005576,GO:0016042,GO:0016298	extracellular region|lipid catabolic process|lipase activity	NA	NA
Zm00001d014852	4695.68	5.50164	2.45986	0	0	Up	50.0396	44.2344	53.7546	269.311	248.89	259.023	1063.12	1.52843	0.612054	1.85428e-20	5.93198e-19	Up	35.5943	38.2566	38.5313	54.0407	56.6667	57.9468	565.947	0.627734	-0.671774	2.87934e-15	4.73829e-14	Down	30.4313	29.356	31.1894	20.541	18.9182	17.0301	YGR127W	Ser/Thr-rich protein T10 in DGCR region	NA	GO:0005794,GO:0007030,GO:0009306	Golgi apparatus|Golgi organization|protein secretion	NA	NA
Zm00001d014888	157.024	0.453086	-1.14214	7.24235e-15	1.38818e-13	Down	8.06831	9.94246	10.0735	4.30208	4.40258	3.60637	81.7945	0.580394	-0.784897	0.000191688	0.00122014	Down	7.57434	6.95829	6.71	3.19618	3.40593	5.49126	181.11	0.566945	-0.81872	3.69177e-08	3.17468e-07	Down	15.8879	14.1213	16.3679	7.18101	9.52655	9.36107	NA	Snakin-2	NA	NA	NA	NA	NA
Zm00001d015702	72.0424	0.626919	-0.673649	0.00129521	0.00558009	Down	0.954586	0.815959	0.776461	0.497958	0.382409	0.632372	68.0615	0.364534	-1.45588	7.95093e-06	6.70744e-05	Down	0.784485	0.9349	1.24689	0.312323	0.452705	0.298587	148.886	0.378668	-1.401	9.51403e-19	1.93308e-17	Down	2.12729	2.15536	2.00897	0.842051	0.786602	0.727155	CLC-G	Putative chloride channel-like protein CLC-g	NA	GO:0005247,GO:0034707,GO:0034765,GO:1902476	voltage-gated chloride channel activity|chloride channel complex|regulation of ion transmembrane transport|chloride transmembrane transport	NA	NA
Zm00001d015743	186.352	6.56639	2.7151	1.18898e-44	8.61493e-43	Up	1.24949	1.17063	1.02016	5.82281	7.06062	6.26977	21.6285	0.126486	-2.98295	1.62092e-10	2.4922e-09	Down	2.78986	2.18524	1.94411	0.182959	0.498244	0.180743	378.894	1.96985	0.978087	1.71892e-20	3.84425e-19	Up	15.8442	14.2923	14.8434	29.8705	31.8789	25.9405	HY5	Transcription factor HY5	bZIP	GO:0003700,GO:0005634,GO:0009585,GO:0010017,GO:0010099,GO:0010114,GO:0010218,GO:0043565	DNA-binding transcription factor activity|nucleus|red, far-red light phototransduction|red or far-red light signaling pathway|regulation of photomorphogenesis|response to red light|response to far red light|sequence-specific DNA binding	path:zma04712	Circadian rhythm - plant
Zm00001d015912	2396.57	0.545742	-0.873708	2.47298e-16	5.1914e-15	Down	119.598	107.927	118.285	61.6506	54.4938	58.9761	7965.64	0.501551	-0.995532	7.20814e-36	4.78413e-34	Down	459.863	442.032	446.008	254.712	207.796	200.885	4166.74	0.569992	-0.810986	1.77355e-67	1.7694e-65	Down	236.08	204.475	219.328	128.894	120.421	122.952	SWEET4	sugars will eventually be exported transporter4c	NA	GO:0005887,GO:0051119	integral component of plasma membrane|sugar transmembrane transporter activity	NA	NA
Zm00001d015986	297.223	77.3194	6.27276	7.36023e-252	9.02335e-249	Up	0.256672	0.160948	0.21842	14.4662	13.9931	13.5632	229.256	234.212	7.87167	2.73532e-101	1.05771e-98	Up	0.108715	0	0.052362	13.8223	10.9218	12.1929	144.727	84.8408	6.40669	2.9515e-41	1.51065e-39	Up	0.108683	0.108615	0.0545891	7.1521	7.28492	8.41092	At3g16190	Isochorismatase family protein rutB	NA	GO:0003824	catalytic activity	NA	NA
Zm00001d016006	30.1199	0.439031	-1.18761	0.000285439	0.00143487	Down	1.43116	1.03261	1.00893	0.555746	0.44631	0.317573	68.9555	0.629921	-0.666757	0.0136015	0.050792	Down	3.18596	3.19733	2.22908	1.27487	2.28717	1.77001	27.5785	0.498765	-1.00357	0.00647371	0.0221366	Down	1.24049	0.938161	1.4819	0.557379	0.754556	0.49737	DAAT	D-amino-acid transaminase chloroplastic	NA	GO:0004084,GO:0005829,GO:0008153,GO:0008696,GO:0009507,GO:0009570,GO:0046654,GO:0047810	branched-chain-amino-acid transaminase activity|cytosol|para-aminobenzoic acid biosynthetic process|4-amino-4-deoxychorismate lyase activity|chloroplast|chloroplast stroma|tetrahydrofolate biosynthetic process|D-alanine:2-oxoglutarate aminotransferase activity	path:zma00790	Folate biosynthesis
Zm00001d016128	36.4568	1.86407	0.898454	0.00226178	0.00914567	Up	0.288353	0.178633	0.170567	0.31809	0.452949	0.335417	343.073	1.5339	0.617205	7.7069e-05	0.000534319	Up	6.01559	5.80054	5.89863	7.81981	10.5421	8.33785	232.65	0.634582	-0.656121	1.81366e-06	1.26698e-05	Down	6.27249	5.34229	6.60423	4.14093	3.14273	4.157	NA	NA	NA	NA	NA	NA	NA
Zm00001d016505	469.287	0.639316	-0.645399	5.19014e-06	3.62517e-05	Down	18.2198	15.4589	15.1782	11.5105	8.02222	9.85565	861.296	0.63144	-0.663283	9.89156e-08	1.10547e-06	Down	34.8863	31.6495	34.6094	24.8792	18.5171	19.2585	199.749	0.576038	-0.795763	1.49631e-08	1.35517e-07	Down	7.82741	8.07486	7.86309	4.78077	3.67525	5.08806	At1g67340	F-box protein	NA	GO:0005634,GO:0016567	nucleus|protein ubiquitination	NA	NA
Zm00001d016681	28.4816	4.60139	2.20207	1.00283e-09	1.18579e-08	Up	0.128655	0.194261	0.28021	1.07173	0.823246	0.94725	58.4036	2.45282	1.29444	1.44756e-07	1.5801e-06	Up	0.989544	0.994344	1.29146	2.78766	2.27746	2.81869	53.0474	1.71095	0.774801	0.00536225	0.0187605	Up	1.43602	0.765397	1.50667	2.38737	2.06093	1.83051	At5g03700	PAN domain-containing protein	NA	GO:0005768,GO:0005794,GO:0005802,GO:0005886,GO:0016021,GO:0048544	endosome|Golgi apparatus|trans-Golgi network|plasma membrane|integral component of membrane|recognition of pollen	NA	NA
Zm00001d016705	1266.47	4.73217	2.2425	9.88013e-163	5.22097e-160	Up	6.6416	6.14727	7.18274	35.1535	35.4468	31.1709	1088.57	2.59835	1.3776	9.05994e-46	9.04095e-44	Up	30.5551	30.3182	26.1023	76.073	68.5419	77.123	156.23	1.54009	0.623016	4.48117e-05	0.000251869	Up	5.5883	6.48406	5.23317	8.52942	8.34148	9.50805	NA	ATPase inhibitor	NA	NA	NA	NA	NA
Zm00001d016807	13.5057	2.12791	1.08944	0.026894	0.0778718	Up	0.04161	0.0837594	0.0600085	0.181747	0.178509	0.142443	36.7398	0.653275	-0.614237	0.0467781	0.140384	Down	0.940965	0.755936	1.00285	0.658223	0.441126	0.62993	137.851	1.98657	0.990278	1.8582e-09	1.85893e-08	Up	1.80132	1.92021	1.76932	3.86352	3.79948	3.12755	MAPKKK3	mitogen-activated protein kinase kinase kinase 3	VOZ	GO:0004674,GO:0004709,GO:0005524,GO:0005737,GO:0023014,GO:0031098,GO:0032147	protein serine/threonine kinase activity|MAP kinase kinase kinase activity|ATP binding|cytoplasm|signal transduction by protein phosphorylation|stress-activated protein kinase signaling cascade|activation of protein kinase activity	NA	NA
Zm00001d016841	3717.48	9.17011	3.19694	0	0	Up	16.3771	16.2616	17.3156	146.045	142.882	149.333	167.102	1.71406	0.777415	8.68781e-08	9.79437e-07	Up	3.87961	4.16729	4.44599	7.11292	7.1937	6.72126	3221.07	4.0125	2.0045	0	0	Up	40.49	43.7393	43.3952	166.294	170.784	169.802	MO1	monooxygenase 1	NA	GO:0004497,GO:0005783,GO:0009620,GO:0071949	monooxygenase activity|endoplasmic reticulum|response to fungus|FAD binding	NA	NA
Zm00001d016948	6.34455	3.76554	1.91286	0.0131257	0.0423909	Up	0	0.649481	0.277171	2.34452	1.08872	0.884254	5.30944	0.0695964	-3.84484	0.000404386	0.00237646	Down	1.45923	0.826468	2.10851	0	0.153106	0.148109	9.52074	7.05584	2.81882	0.000195096	0.000965838	Up	0.437643	0	0.586183	2.69474	1.85573	2.59698	NA	NA	NA	NA	NA	NA	NA
Zm00001d017101	73.2768	2.89567	1.5339	9.21303e-13	1.47529e-11	Up	0.431594	0.641713	0.732126	1.74148	2.02607	1.81969	47.6	0.535277	-0.901642	0.000873705	0.00475595	Down	2.55247	2.19364	2.42208	1.72221	0.799436	1.23735	140.211	2.26195	1.17757	2.04412e-12	2.67864e-11	Up	3.31344	2.81656	3.59635	8.02014	7.1554	6.59167	BT2	Protein binding protein	NA	GO:0003712,GO:0004402,GO:0005516,GO:0005634,GO:0005737,GO:0006355,GO:0007623,GO:0008270,GO:0009409,GO:0009553,GO:0009555,GO:0009611,GO:0009651,GO:0009733,GO:0009734,GO:0009737,GO:0009738,GO:0009743,GO:0009751,GO:0009753,GO:0010167,GO:0010182,GO:0016567,GO:0042542,GO:0051973	transcription coregulator activity|histone acetyltransferase activity|calmodulin binding|nucleus|cytoplasm|regulation of transcription, DNA-templated|circadian rhythm|zinc ion binding|response to cold|embryo sac development|pollen development|response to wounding|response to salt stress|response to auxin|auxin-activated signaling pathway|response to abscisic acid|abscisic acid-activated signaling…	NA	NA
Zm00001d017279	582.963	1.74326	0.801788	3.04172e-11	4.24912e-10	Up	5.54693	5.55851	6.05271	7.96559	9.50356	9.58588	375.177	0.488933	-1.03229	2.37587e-24	9.56997e-23	Down	11.2989	11.5059	12.0935	5.72226	5.8437	5.18959	3076.13	2.00727	1.00523	1.31703e-103	2.5291e-101	Up	43.9273	45.6102	49.1019	94.6319	88.0671	92.7563	ZB8	phenylalanine ammonia lyase7	NA	GO:0005737,GO:0006559,GO:0009800,GO:0045548	cytoplasm|L-phenylalanine catabolic process|cinnamic acid biosynthetic process|phenylalanine ammonia-lyase activity	path:zma00360,path:zma00940	Phenylalanine metabolism|Phenylpropanoid biosynthesis
Zm00001d017350	55.1739	0.520188	-0.942896	8.49574e-05	0.000474724	Down	2.82256	2.78949	2.34847	1.41691	1.41792	1.33432	26.0407	0.498926	-1.0031	0.0062228	0.0262874	Down	2.36647	2.79229	2.63579	1.21568	1.78462	0.825655	11.3519	0.347427	-1.52522	0.0121098	0.0380331	Down	0.813237	1.32992	1.55962	0.682829	0.144686	0.438706	TCP7	Transcription factor TCP21	TCP	GO:0003700,GO:0005634,GO:0006355,GO:0042752,GO:0043565	DNA-binding transcription factor activity|nucleus|regulation of transcription, DNA-templated|regulation of circadian rhythm|sequence-specific DNA binding	path:zma04712	Circadian rhythm - plant
Zm00001d017494	94.5324	0.298346	-1.74494	1.42196e-19	3.71857e-18	Down	4.75653	4.06881	3.79348	1.27824	1.18528	1.10589	372.295	0.166153	-2.58941	4.40551e-116	2.30991e-113	Down	23.8168	22.2114	23.3565	4.08443	2.89348	4.32577	362.059	0.296372	-1.75452	1.87859e-55	1.43221e-53	Down	18.7972	19.5011	21.0769	5.32412	6.6217	5.48863	EXPB11	Expansin-B4	NA	NA	NA	NA	NA
Zm00001d017622	56.4132	2.53453	1.34172	3.01821e-08	2.97444e-07	Up	0.821235	0.780569	1.5	2.64242	3.76431	3.61462	307.472	2.55598	1.35388	8.64021e-34	5.33503e-32	Up	17.87	15.6817	13.5809	39.0265	38.4415	40.7413	142.593	2.13264	1.09264	1.17737e-11	1.4429e-10	Up	7.63069	7.9848	8.65748	17.1634	18.3597	15.7151	NA	OSJNBa0088A01.13 protein; protein	NA	NA	NA	NA	NA
Zm00001d017648	57.9711	2.1872	1.12909	1.62549e-06	1.24177e-05	Up	3.06722	4.18745	1.40976	5.04844	4.0771	4.41258	98.8763	7.45586	2.89838	7.15477e-42	6.20974e-40	Up	3.55292	2.01227	4.51771	27.1585	23.1124	23.5119	171.975	2.00005	1.00004	2.01862e-11	2.42843e-10	Up	17.6173	15.4765	15.2714	29.9186	30.3074	35.5498	FLZ2	OSJNBa0013K16.16 protein; protein	NA	GO:0009744,GO:0009749,GO:0019900,GO:0042594,GO:0046872,GO:1905582	response to sucrose|response to glucose|kinase binding|response to starvation|metal ion binding|response to mannose	NA	NA
Zm00001d017762	2254.84	1.60612	0.683576	5.14643e-20	1.36921e-18	Up	16.2853	16.0625	17.6554	24.7161	24.3979	25.948	1969.1	3.80794	1.92901	1.05879e-249	5.45895e-246	Up	12.8284	15.4164	15.0607	54.3322	53.2908	54.2934	2146.78	1.57968	0.659632	1.03863e-46	6.36131e-45	Up	29.8835	28.4021	27.8667	45.8992	45.423	43.3587	CYP707A5	abscisic acid 8'-hydroxylase1	NA	GO:0004497,GO:0005506,GO:0005789,GO:0009687,GO:0016021,GO:0016125,GO:0016705,GO:0020037,GO:0046345,GO:0055114	monooxygenase activity|iron ion binding|endoplasmic reticulum membrane|abscisic acid metabolic process|integral component of membrane|sterol metabolic process|oxidoreductase activity, acting on paired donors, with incorporation or reduction of molecular oxygen|heme binding|abscisic acid catabolic process|oxidation-reduction process	path:zma00906	Carotenoid biosynthesis
Zm00001d017791	1386.53	0.517726	-0.949739	3.78806e-38	2.20723e-36	Down	30.3204	26.1958	29.0385	14.2392	13.3307	14.8578	1662.42	0.550663	-0.86076	9.97541e-51	1.17334e-48	Down	37.5418	36.947	38.5747	19.0356	21.482	20.622	1059.88	0.656517	-0.607096	1.02301e-21	2.43501e-20	Down	21.0069	23.7026	21.347	14.6037	13.9929	14.3145	TTM2	Phosphoribulokinase / Uridine kinase family	NA	GO:0002237,GO:0002239,GO:0004427,GO:0005524,GO:0005741,GO:0009626,GO:0009751,GO:0009814,GO:0010113,GO:0016021,GO:0016301,GO:0016462,GO:1900425,GO:1902289,GO:2000031	response to molecule of bacterial origin|response to oomycetes|inorganic diphosphatase activity|ATP binding|mitochondrial outer membrane|plant-type hypersensitive response|response to salicylic acid|defense response, incompatible interaction|negative regulation of systemic acquired resistance|integral component of membrane|kinase activity|pyrophosphatase activity|negative regulation of defense re…	path:zma00240	Pyrimidine metabolism
Zm00001d017866	629.316	1.93083	0.949224	6.31654e-31	2.86808e-29	Up	5.71698	5.46952	5.67638	10.4088	10.0574	9.96685	637.534	1.67249	0.741999	2.73397e-20	8.6655e-19	Up	5.97998	7.21281	6.84056	10.7661	10.8929	11.2399	654.504	2.10257	1.07216	2.74129e-41	1.40587e-39	Up	6.01975	5.33833	5.97768	11.4777	12.4445	12.1671	At5g10770	Aspartyl protease AED1	NA	GO:0004190,GO:0005886,GO:0006508,GO:0030163,GO:0031225	aspartic-type endopeptidase activity|plasma membrane|proteolysis|protein catabolic process|anchored component of membrane	NA	NA
Zm00001d017885	200.694	1.65742	0.728935	2.2442e-08	2.25074e-07	Up	2.19191	1.73184	2.55507	3.28153	3.41501	3.54551	280.891	2.04501	1.03211	2.38873e-09	3.27696e-08	Up	2.54549	3.15719	2.58036	5.00249	6.49064	5.1522	272.177	1.65667	0.728283	1.34108e-10	1.48918e-09	Up	3.07737	3.07545	2.8536	5.02865	4.96574	4.77015	COL9	Zinc finger protein CONSTANS-LIKE 9	DBB	GO:0003700,GO:0005634,GO:0006355,GO:0007623,GO:0008270,GO:0048579	DNA-binding transcription factor activity|nucleus|regulation of transcription, DNA-templated|circadian rhythm|zinc ion binding|negative regulation of long-day photoperiodism, flowering	NA	NA
Zm00001d017899	116.787	0.389959	-1.3586	1.71692e-15	3.45061e-14	Down	7.07339	8.27189	6.56973	2.78527	2.50588	2.98463	680.01	0.517067	-0.951577	2.41855e-11	4.02463e-10	Down	68.745	68.4202	62.1975	42.0165	31.6044	27.523	148.292	0.406926	-1.29716	1.35349e-13	1.9844e-12	Down	17.5842	14.4247	13.9107	7.71444	5.80724	4.92741	NFYB1	Nuclear transcription factor Y subunit B-6	NF-YB	GO:0005634,GO:0046982	nucleus|protein heterodimerization activity	NA	NA
Zm00001d017913	448.517	0.39565	-1.3377	2.32232e-45	1.70688e-43	Down	6.79941	7.135	7.24218	2.54117	2.84438	2.6084	666.37	0.522019	-0.937826	3.5507e-32	2.04927e-30	Down	12.609	13.1473	12.7465	6.52205	6.91898	6.29595	369.332	0.550275	-0.861774	8.69041e-17	1.57525e-15	Down	7.07059	6.74762	6.69528	4.08153	3.82801	3.25282	SERL2	Protein NSP-INTERACTING KINASE 1	LBD	GO:0004675,GO:0005524,GO:0005886,GO:0006468,GO:0006952,GO:0016021	transmembrane receptor protein serine/threonine kinase activity|ATP binding|plasma membrane|protein phosphorylation|defense response|integral component of membrane	NA	NA
Zm00001d018093	113.528	3.5122	1.81237	1.86304e-20	5.05312e-19	Up	1.0077	0.865928	1.16603	3.58696	3.61327	2.71271	127.375	6.3942	2.67676	3.28935e-47	3.43771e-45	Up	0.983779	1.04846	1.28394	7.53174	6.19323	7.08621	290.166	2.86307	1.51756	3.70815e-31	1.31172e-29	Up	5.42507	4.85098	3.88816	14.4459	11.6106	14.0568	LNK1	NA	NA	GO:0005634,GO:0006354,GO:0048511,GO:0070063	nucleus|DNA-templated transcription, elongation|rhythmic process|RNA polymerase binding	NA	NA
Zm00001d018195	308.417	3.27874	1.71314	6.78191e-49	5.522e-47	Up	3.87926	2.82249	3.65854	11.0229	10.0859	11.9793	31.2579	10.4866	3.39047	1.64752e-17	4.39742e-16	Up	0.236576	0.195401	0.0569729	1.51914	1.76857	1.74086	7.51356	13.892	3.79618	0.000173983	0.00087032	Up	0.0591266	0.0295449	0	0.491489	0.347142	0.380097	At1g21890	WAT1-related protein	NA	GO:0005886,GO:0016021,GO:0022857	plasma membrane|integral component of membrane|transmembrane transporter activity	NA	NA
Zm00001d018336	214.339	0.506046	-0.982659	8.66437e-15	1.64634e-13	Down	4.3954	3.49196	4.30484	2.51817	2.04023	1.82887	409.679	0.628398	-0.67025	3.53314e-12	6.27426e-11	Down	8.89169	9.41275	9.17216	5.89923	5.49564	5.55375	464.999	0.599097	-0.739139	4.80477e-17	8.803e-16	Down	10.6525	9.96252	10.4661	6.23232	6.05707	6.13971	AVT1A	Transmembrane amino acid transporter family protein	NA	GO:0003333,GO:0005774,GO:0015171,GO:0016021	amino acid transmembrane transport|vacuolar membrane|amino acid transmembrane transporter activity|integral component of membrane	NA	NA
Zm00001d018342	1423.66	1.93902	0.955329	5.01369e-45	3.64999e-43	Up	9.56542	11.3499	10.3207	18.4803	18.0056	19.9323	2315.64	1.75285	0.809699	2.53241e-54	3.39135e-52	Up	25.907	26.8586	27.9574	45.3859	46.6644	46.875	5199.61	1.70059	0.766034	6.81559e-122	1.72347e-119	Up	60.7166	60.3784	59.7385	99.4952	101.172	103.725	TPS11	trehalose-6-phosphate synthase11	NA	GO:0005737,GO:0005739,GO:0005829,GO:0005992,GO:0016311,GO:0016757,GO:0070413	cytoplasm|mitochondrion|cytosol|trehalose biosynthetic process|dephosphorylation|transferase activity, transferring glycosyl groups|trehalose metabolism in response to stress	path:zma00500	Starch and sucrose metabolism
Zm00001d018400	66.0028	0.339094	-1.56024	4.7144e-11	6.46496e-10	Down	6.68637	7.8301	6.66726	2.37138	2.9145	1.38734	67.8801	0.65335	-0.614072	0.00810696	0.0327914	Down	11.7337	10.4168	12.6486	10.0462	6.15566	6.09651	67.4777	0.607303	-0.719511	0.00259252	0.00995685	Down	13.2664	9.07137	12.4852	7.99668	6.01252	6.90555	NA	NA	NA	NA	NA	NA	NA
Zm00001d018541	131.343	0.386179	-1.37266	2.09496e-17	4.77386e-16	Down	1.94371	2.21706	1.65155	0.76615	0.684391	0.684005	40.5743	0.250547	-1.99685	1.31651e-10	2.03937e-09	Down	1.32514	1.14806	1.10164	0.223804	0.342831	0.313216	25.3724	0.434146	-1.20375	0.00135308	0.00557203	Down	0.598863	0.652897	0.656282	0.31846	0.23085	0.269217	At1g60630	Inactive leucine-rich repeat receptor-like serine/threonine-protein kinase	LBD	NA	NA	NA	NA
Zm00001d018819	238.017	1.58001	0.659934	3.71884e-06	2.67493e-05	Up	3.44585	2.70254	3.12569	4.84709	3.95256	5.218	642.233	2.44299	1.28865	3.09929e-45	3.0245e-43	Up	8.30891	9.37299	11.4236	23.3637	22.6989	23.7595	3910.24	1.57793	0.658036	3.58334e-77	4.53062e-75	Up	76.43	77.3589	77.915	120.115	119.129	122.642	NCED4	nine-cis-epoxycarotenoid dioxygenase5	NA	GO:0009507,GO:0009570,GO:0009688,GO:0010436,GO:0016121,GO:0045549,GO:0046872	chloroplast|chloroplast stroma|abscisic acid biosynthetic process|carotenoid dioxygenase activity|carotene catabolic process|9-cis-epoxycarotenoid dioxygenase activity|metal ion binding	path:zma00906	Carotenoid biosynthesis
Zm00001d018837	15835	0.382546	-1.3863	2.29851e-79	3.84956e-77	Down	341.211	332.416	321.705	137.045	100.608	115.241	22296	0.558037	-0.841568	1.12551e-11	1.91938e-10	Down	785.173	795.899	719.277	483.389	443.456	333.484	2139.04	0.336392	-1.57178	3.70968e-42	1.95351e-40	Down	92.524	74.841	84.38	30.5968	27.8297	25.4039	BURP4	BURP domain protein RD22	NA	NA	NA	NA	NA
Zm00001d018848	257.035	3.60158	1.84863	3.71919e-51	3.16638e-49	Up	2.60239	3.34916	3.86749	10.0727	11.2285	10.6311	97.0225	0.664512	-0.589633	0.00177767	0.00889986	Down	5.83694	5.46387	5.90382	3.19839	3.98077	4.0483	137.646	1.77629	0.828864	3.91677e-07	2.98343e-06	Up	4.18192	4.66528	5.47104	8.62315	8.327	8.22378	CXE15	Probable carboxylesterase 15	NA	GO:0052689	carboxylic ester hydrolase activity	NA	NA
Zm00001d019027	263.35	0.591942	-0.756473	0.00593431	0.0214355	Down	10.2659	10.4332	9.24542	8.31348	4.39229	5.09263	160.775	0.399073	-1.32528	7.47842e-10	1.07821e-08	Down	6.92263	8.23931	5.82771	2.8759	2.87378	2.47448	29.4677	0.314686	-1.66801	5.66138e-06	3.68199e-05	Down	1.4443	1.38326	1.17884	0.333492	0.559427	0.357105	MEG3	maternally expressed gene3	NA	NA	NA	NA	NA
Zm00001d019030	2760.54	0.576172	-0.795428	1.26427e-05	8.25845e-05	Down	504.471	477.923	389.25	314.787	224.541	251.07	1078.76	0.488933	-1.03229	4.35397e-06	3.84939e-05	Down	162.062	136.108	113.389	77.3885	67.9371	52.1388	49.1213	0.355656	-1.49145	4.43479e-07	3.36071e-06	Down	8.04461	5.04811	7.04762	3.02386	2.10527	1.94278	MEG1	NA	NA	GO:0005576,GO:0005618,GO:0005886,GO:0007275	extracellular region|cell wall|plasma membrane|multicellular organism development	NA	NA
Zm00001d019294	222.903	0.538808	-0.892158	1.67243e-09	1.93064e-08	Down	4.7286	4.33574	4.24104	2.54993	1.78428	2.15712	484.982	0.42559	-1.23246	1.15086e-28	5.68717e-27	Down	18.2047	16.8474	17.5856	8.06832	8.31981	5.61565	99.6779	0.382493	-1.38649	9.5788e-12	1.18299e-10	Down	4.00183	3.28607	3.63598	1.69503	1.34687	1.08399	NPF7.3	Protein NRT1/ PTR FAMILY 7.2	NA	GO:0005886,GO:0010150,GO:0010167,GO:0015112,GO:0015293,GO:0015386,GO:0015706,GO:0016021,GO:0055075,GO:1902600	plasma membrane|leaf senescence|response to nitrate|nitrate transmembrane transporter activity|symporter activity|potassium:proton antiporter activity|nitrate transport|integral component of membrane|potassium ion homeostasis|proton transmembrane transport	NA	NA
Zm00001d019302	15.13	0.42532	-1.23338	0.00892135	0.0305372	Down	1.73316	1.34663	0.601926	0.724937	0.332939	0.634502	22.5552	0.459136	-1.12301	0.00469784	0.0206461	Down	2.73965	3.2995	2.82109	1.35885	1.48681	1.15062	4.02458	0.13876	-2.84934	0.0127249	0.0396541	Down	0.566659	0.849458	0.569242	0.0872284	0.184831	0	RPP2B	60S acidic ribosomal protein P2A	NA	GO:0003735,GO:0006414,GO:0022625,GO:0044877	structural constituent of ribosome|translational elongation|cytosolic large ribosomal subunit|protein-containing complex binding	path:zma03010	Ribosome
Zm00001d019376	2616.33	4.19538	2.0688	2.27423e-84	4.14899e-82	Up	8.28346	6.76725	7.59087	27.935	32.0919	31.7595	2490.72	0.545462	-0.874451	3.16047e-42	2.76184e-40	Down	24.9429	25.9069	27.3233	13.298	13.7564	14.8084	5644.2	1.51721	0.601423	7.57981e-65	7.01407e-63	Up	36.0367	33.9296	36.4739	53.9376	53.7195	52.1999	Os07g0281700	Aldehyde oxidase/xanthine dehydrogenase molybdopterin binding protein	NA	GO:0005506,GO:0009055,GO:0051536,GO:0071949	iron ion binding|electron transfer activity|iron-sulfur cluster binding|FAD binding	path:zma00906	Carotenoid biosynthesis
Zm00001d019453	3779.4	0.572085	-0.8057	9.13499e-16	1.86404e-14	Down	361.822	323.449	332.825	199.84	169.166	201.895	2307.41	0.522039	-0.937771	1.90013e-21	6.45938e-20	Down	222.466	196.181	193.472	111.822	108.681	93.1818	83.0348	0.244899	-2.02974	2.23706e-06	1.54543e-05	Down	10.7742	8.70704	6.88149	1.47424	1.49683	3.42036	NA	NA	NA	NA	NA	NA	NA
Zm00001d019510	63.9666	0.563655	-0.827116	0.000198103	0.00103137	Down	2.32746	2.36311	2.42451	1.29427	1.33884	1.20959	86.1042	0.523272	-0.934367	3.17739e-06	2.87826e-05	Down	2.40886	3.19759	2.99723	1.41791	1.52699	1.47714	103.539	0.482074	-1.05267	6.66985e-08	5.59068e-07	Down	3.1607	3.48463	3.75469	1.36695	1.59551	2.00954	At1g04570	Folate/biopterin transporter family protein	NA	GO:0016021,GO:0031969	integral component of membrane|chloroplast membrane	NA	NA
Zm00001d019721	218.66	0.516967	-0.951855	3.78196e-11	5.23547e-10	Down	2.36512	2.38993	2.96699	1.19293	1.369	1.18584	349.096	0.6649	-0.58879	1.31453e-08	1.65238e-07	Down	4.67894	4.00538	4.51718	2.73937	2.99345	2.8852	216.127	0.656759	-0.606565	8.16872e-06	5.18076e-05	Down	2.58252	2.66383	2.79225	1.95417	1.43099	1.83609	LIP1	Triacylglycerol lipase 1	NA	GO:0004806,GO:0005615,GO:0016042,GO:0016298,GO:0044255	triglyceride lipase activity|extracellular space|lipid catabolic process|lipase activity|cellular lipid metabolic process	NA	NA
Zm00001d020272	1070.8	2.26463	1.17927	1.1132e-64	1.33798e-62	Up	11.4136	10.0287	10.7586	25.2634	23.5102	23.5461	853.802	1.57841	0.658475	5.62184e-14	1.16018e-12	Up	15.5891	16.7091	18.214	25.704	24.7194	27.8426	2188.45	0.493195	-1.01977	6.08512e-102	1.14275e-99	Down	71.136	72.0211	75.6519	35.9386	34.3862	36.4945	TPP7	trehalose-6-phosphate phosphatase8	NA	GO:0004805,GO:0005992	trehalose-phosphatase activity|trehalose biosynthetic process	path:zma00500	Starch and sucrose metabolism
Zm00001d020339	2207.07	1.5068	0.591486	2.84885e-25	1.02362e-23	Up	25.6836	29.3279	25.9598	38.8997	35.3738	38.4867	3286.01	2.24466	1.16649	6.08046e-128	4.0021e-125	Up	39.8511	41.018	44.1916	93.6604	92.7439	89.2208	12626.4	1.61433	0.690933	1.37315e-124	3.61548e-122	Up	192.747	193.725	197.223	303.859	307.711	321.127	ARB_01444	glycosyl hydrolase family 81 protein	NA	GO:0005576,GO:0005618,GO:0008152,GO:0052861,GO:0052862	extracellular region|cell wall|metabolic process|glucan endo-1,3-beta-glucanase activity, C-3 substituted reducing group|glucan endo-1,4-beta-glucanase activity, C-3 substituted reducing group	NA	NA
Zm00001d020540	79.1692	0.651853	-0.617381	0.00206502	0.00843202	Down	1.37889	1.63023	1.11618	0.81145	0.755664	0.791241	46.8722	1.52931	0.612877	0.0227462	0.0779673	Up	1.02695	0.919678	1.01462	1.73146	1.0775	1.63031	37.4075	0.501761	-0.994929	0.00299996	0.0113158	Down	1.42152	1.15755	1.32222	0.996849	0.515183	0.416558	At1g16060	AP2-like ethylene-responsive transcription factor	AP2	GO:0000981,GO:0003677,GO:0003700,GO:0005634,GO:0009414,GO:0009651,GO:0009737,GO:0009873,GO:0010187,GO:0040008,GO:0045723,GO:1901959	DNA-binding transcription factor activity, RNA polymerase II-specific|DNA binding|DNA-binding transcription factor activity|nucleus|response to water deprivation|response to salt stress|response to abscisic acid|ethylene-activated signaling pathway|negative regulation of seed germination|regulation of growth|positive regulation of fatty acid biosynthetic process|positive regulation of cutin biosy…	NA	NA
Zm00001d020607	209.974	0.183683	-2.44471	1.36864e-67	1.8159e-65	Down	11.4014	13.4655	12.4618	2.82409	1.66374	1.96065	537.792	0.661753	-0.595634	4.42327e-12	7.80125e-11	Down	30.6667	29.7221	29.1021	19.0543	17.5463	21.506	511.209	0.539098	-0.891381	5.79079e-24	1.53579e-22	Down	28.3801	30.3655	31.1178	15.3991	17.34	15.2279	At1g56220	Dormancy-associated protein homolog 3	NA	NA	NA	NA	NA
Zm00001d020614	4337.34	4.51459	2.1746	0	0	Up	24.8645	25.6678	25.5995	103.249	109.797	106.37	725.548	1.87764	0.908924	5.20472e-21	1.72755e-19	Up	15.9523	16.3455	16.2221	31.2479	27.0862	31.0626	3415.78	2.0153	1.011	1.41901e-151	5.17735e-149	Up	68.7999	71.672	72.8718	142.111	143.797	139.661	TIFY10C	ZIM-transcription factor 28	NA	GO:0005634,GO:0005829,GO:0006952	nucleus|cytosol|defense response	path:zma04075	Plant hormone signal transduction
Zm00001d020628	500.832	1.88442	0.914123	0.00511906	0.01881	Up	6.84514	6.39828	5.13126	7.85005	10.2612	14.056	30.1386	4.73467	2.24326	6.15664e-08	7.08804e-07	Up	0.197404	0.256217	0.332777	0.861971	1.29451	1.5027	86.5893	11.8565	3.56761	1.58283e-34	6.46809e-33	Up	0.320688	0.4191	0.247808	4.42007	3.23458	3.92793	CYP75B2	Cytochrome P450 84A1	NA	GO:0004497,GO:0005506,GO:0005789,GO:0009813,GO:0016021,GO:0016705,GO:0020037	monooxygenase activity|iron ion binding|endoplasmic reticulum membrane|flavonoid biosynthetic process|integral component of membrane|oxidoreductase activity, acting on paired donors, with incorporation or reduction of molecular oxygen|heme binding	NA	NA
Zm00001d020748	621.224	2.19498	1.13421	1.43975e-42	9.78422e-41	Up	7.49819	8.24031	7.99275	18.0361	16.3048	16.5267	568.441	2.06998	1.04962	3.3921e-35	2.20451e-33	Up	10.195	10.0431	10.9714	21.1202	21.073	21.231	1014.97	1.93442	0.951898	1.07139e-53	7.72976e-52	Up	19.1621	19.1223	18.7751	36.2685	35.6262	37.3534	RBP47	Polyadenylate-binding protein RBP47B	NA	GO:0005634,GO:0006397,GO:0008143,GO:0010494,GO:0034605	nucleus|mRNA processing|poly(A) binding|cytoplasmic stress granule|cellular response to heat	NA	NA
Zm00001d020867	204.949	0.40257	-1.31269	1.12523e-18	2.78572e-17	Down	2.71593	3.57859	3.30898	1.33611	1.06015	1.18545	418.946	0.642301	-0.638678	1.9175e-07	2.06395e-06	Down	9.48154	9.94661	10.8284	6.70858	5.33308	7.02418	425.009	1.59154	0.670424	1.40483e-12	1.87458e-11	Up	6.56674	6.6017	5.87025	9.35034	10.3844	10.2637	SBT5.4	Subtilisin-like protease SBT5.3	NA	GO:0004252,GO:0005783,GO:0005886,GO:0010074,GO:0040008	serine-type endopeptidase activity|endoplasmic reticulum|plasma membrane|maintenance of meristem identity|regulation of growth	NA	NA
Zm00001d020910	10603.1	1.5586	0.640249	3.21929e-27	1.25532e-25	Up	320.287	327.51	342.91	490.402	466.388	499.047	6653.99	2.12616	1.08825	1.4979e-36	1.03201e-34	Up	176.379	172.345	178.117	377.6	338.536	383.087	3762.17	2.25497	1.17311	5.16279e-180	2.48788e-177	Up	93.7502	92.6729	93.5221	200.106	206.02	218.751	NA	Induced stolen tip protein TUB8	NA	NA	NA	NA	NA
Zm00001d020941	55.2262	2.85965	1.51584	3.56384e-06	2.57371e-05	Up	0.667975	0.511644	0.720095	2.00286	1.92696	1.10792	52.1723	1.83027	0.872053	0.000633438	0.00355504	Up	1.41849	0.84414	1.18819	1.67915	2.45895	2.0657	102.684	1.61364	0.690318	0.000263044	0.00126805	Up	2.37373	2.58791	2.22971	3.27436	3.95171	4.26841	SPL17	tassel sheath4	SBP	GO:0003677,GO:0005634,GO:0046872	DNA binding|nucleus|metal ion binding	NA	NA
Zm00001d021082	12.8476	0.132513	-2.9158	4.27699e-07	3.5904e-06	Down	0.0837148	0.0846345	0.0805898	0.0542067	0.0534354	0.0548784	9.1965	0.0815319	-3.61649	3.8207e-06	3.41449e-05	Down	0.600371	0.3542	0.337361	0.0257013	0.0524936	0.0253901	9.41246	0.0745989	-3.7447	2.80911e-05	0.000163838	Down	0.625204	0.299911	0.376832	0.0461955	0.0244712	0.0247332	NA	NA	NA	NA	NA	NA	NA
Zm00001d021321	25.8541	0.535634	-0.90068	0.0305898	0.0868609	Down	0.886255	1.02043	0.753633	0.728318	0.220382	0.197595	64.8003	1.91707	0.938905	4.70619e-05	0.000340941	Up	1.82919	1.53899	1.99188	3.92211	3.42124	2.74451	37.9233	0.519128	-0.945838	0.00616535	0.0212128	Down	2.902	1.15213	1.83699	0.917915	1.0114	1.10086	ODC	Diaminopimelate decarboxylase 2 chloroplastic	NA	GO:0004586,GO:0005737,GO:0033387	ornithine decarboxylase activity|cytoplasm|putrescine biosynthetic process from ornithine	path:zma00330,path:zma00480	Arginine and proline metabolism|Glutathione metabolism
Zm00001d021329	90.0516	0.378871	-1.40022	3.84335e-13	6.38455e-12	Down	3.00969	3.48957	3.03971	1.23805	0.798849	1.19973	208.436	0.483747	-1.04767	2.91337e-15	6.70573e-14	Down	10.2451	8.85453	9.26027	4.34028	4.3975	4.72661	536.722	0.64856	-0.624689	6.13469e-14	9.16793e-13	Down	21.9475	21.1029	21.2458	12.9303	13.8619	14.5036	Os09g0544000	Agmatine coumaroyltransferase	NA	GO:0050734	hydroxycinnamoyltransferase activity	NA	NA
Zm00001d021528	284.297	0.306302	-1.70697	1.29071e-48	1.03558e-46	Down	5.82196	5.55074	6.15292	1.87545	1.90982	1.51192	350.883	0.477788	-1.06556	2.08968e-24	8.4392e-23	Down	9.78054	10.9383	9.91309	4.71852	4.70712	4.94192	277.928	0.390889	-1.35517	1.7295e-28	5.52835e-27	Down	8.28978	8.582	8.34892	2.74849	3.7231	3.30047	NA	MATH domain containing protein; Os10g0478500 protein	NA	NA	NA	NA	NA
Zm00001d021639	105.418	0.237373	-2.07478	1.57836e-28	6.55489e-27	Down	3.23844	3.07216	3.3713	0.81236	0.595289	0.664781	139.218	0.366842	-1.44677	7.39806e-19	2.16517e-17	Down	5.06848	5.9495	5.2113	2.23947	1.76347	1.83918	259.061	0.536527	-0.898277	1.46973e-14	2.29865e-13	Down	8.69003	8.73708	8.86151	4.46168	4.67561	4.82952	NA	Taxane 13-alpha-hydroxylase	bHLH	GO:0004497,GO:0005506,GO:0016021,GO:0020037,GO:0042617,GO:0050604	monooxygenase activity|iron ion binding|integral component of membrane|heme binding|paclitaxel biosynthetic process|taxadiene 5-alpha-hydroxylase activity	NA	NA
Zm00001d021647	55.4814	0.508779	-0.974888	4.66053e-05	0.000274009	Down	0.427267	0.468652	0.610665	0.175377	0.311038	0.27561	350.21	0.520637	-0.941649	1.41148e-19	4.31039e-18	Down	3.6596	3.98835	3.97394	1.75179	2.26021	1.93318	370.838	0.436937	-1.1945	6.02606e-29	1.96559e-27	Down	3.87472	4.18806	4.67753	1.75096	1.87135	1.89138	ABCG43	ABC transporter G family member 34	NA	GO:0005524,GO:0005886,GO:0016021,GO:0042626,GO:0055085	ATP binding|plasma membrane|integral component of membrane|ATPase activity, coupled to transmembrane movement of substances|transmembrane transport	NA	NA
Zm00001d021690	1926.65	1.66185	0.732789	1.46421e-35	7.89505e-34	Up	24.6956	23.5571	23.7409	37.5345	36.7979	37.4813	214.675	0.575765	-0.796447	1.52228e-06	1.44453e-05	Down	5.92064	6.24373	6.95091	3.92067	2.71778	4.15487	1079.52	1.91326	0.93603	5.65402e-45	3.2233e-43	Up	17.2018	16.0589	17.6286	32.3521	34.1627	29.8637	At4g29360	Hydrolase%252C hydrolyzing O-glycosyl compounds	NA	GO:0005576,GO:0005618,GO:0005975,GO:0006952,GO:0031225,GO:0042973,GO:0046658,GO:0071555	extracellular region|cell wall|carbohydrate metabolic process|defense response|anchored component of membrane|glucan endo-1,3-beta-D-glucosidase activity|anchored component of plasma membrane|cell wall organization	NA	NA
Zm00001d021731	342.24	1.88887	0.917526	7.36354e-19	1.84685e-17	Up	2.52	2.96298	2.54	4.95344	4.61117	4.8989	500.115	0.368746	-1.4393	6.61615e-40	5.30234e-38	Down	9.56305	10.9971	11.126	3.74505	3.85453	3.8738	354.086	0.493929	-1.01762	2.93707e-23	7.50127e-22	Down	6.67361	6.61231	6.83322	3.36567	3.03443	3.43438	CSFL8	Cellulose synthase-like protein D3	NA	GO:0000139,GO:0005794,GO:0005802,GO:0005886,GO:0009833,GO:0016021,GO:0016760,GO:0030244,GO:0051753,GO:0071555	Golgi membrane|Golgi apparatus|trans-Golgi network|plasma membrane|plant-type primary cell wall biogenesis|integral component of membrane|cellulose synthase (UDP-forming) activity|cellulose biosynthetic process|mannan synthase activity|cell wall organization	NA	NA
Zm00001d021948	1521.25	2.11536	1.0809	3.01058e-66	3.82869e-64	Up	22.9543	24.4923	23.5824	48.5711	43.9759	47.069	885.444	1.53377	0.617079	2.05044e-18	5.83535e-17	Up	24.7302	25.4417	25.8249	39.9535	36.4393	38.0146	1538.54	1.5096	0.594168	2.94269e-29	9.74791e-28	Up	40.9183	45.2614	44.3083	65.4253	64.5825	64.9549	WNK5	Probable serine/threonine-protein kinase WNK11	LBD	GO:0004674,GO:0005524,GO:0005737,GO:0006468,GO:0035556	protein serine/threonine kinase activity|ATP binding|cytoplasm|protein phosphorylation|intracellular signal transduction	NA	NA
Zm00001d022032	572.334	2.76221	1.46582	5.72768e-64	6.80417e-62	Up	7.79107	7.52511	7.53027	19.1242	20.8301	19.0625	297.762	0.0474834	-4.39643	6.47768e-186	1.25242e-182	Down	24.7265	24.8966	23.2896	1.34622	1.06435	0.98671	929.623	5.6622	2.50136	4.5333e-241	3.5085e-238	Up	11.1976	12.2886	11.5458	67.0487	66.8595	62.3932	CRIP9	ribosome-inactivating protein2	NA	GO:0005737,GO:0006952,GO:0017148,GO:0030598,GO:0090729	cytoplasm|defense response|negative regulation of translation|rRNA N-glycosylase activity|toxin activity	NA	NA
Zm00001d022084	441.804	2.78971	1.48011	1.15246e-24	3.98214e-23	Up	24.0655	16.4007	24.0654	60.9675	50.7661	56.431	7.16547	3.90109	1.96388	0.00889404	0.0355337	Up	0.545792	0	0.262879	1.21497	0.763543	1.10793	31.693	2.62091	1.39007	0.000145407	0.000740075	Up	2.00065	1.27235	1.46165	5.20749	4.36032	2.69816	NA	B12D protein	NA	NA	NA	NA	NA
Zm00001d022193	197.666	0.375869	-1.4117	7.24293e-08	6.80529e-07	Down	4.17447	3.79618	4.37029	1.58299	1.20345	1.68698	611.839	0.557233	-0.843648	9.71607e-08	1.08783e-06	Down	22.6613	23.3239	19.9904	14.9816	11.061	10.0259	78.8265	0.242442	-2.04429	3.13969e-17	5.81914e-16	Down	3.45767	2.84734	4.11255	0.919738	0.730821	0.848074	RA3	Probable trehalose-phosphate phosphatase J	NA	GO:0004805,GO:0005992,GO:0040008,GO:2000032	trehalose-phosphatase activity|trehalose biosynthetic process|regulation of growth|regulation of secondary shoot formation	path:zma00500	Starch and sucrose metabolism
Zm00001d022277	2272.15	1.77634	0.828911	2.90666e-27	1.13631e-25	Up	23.4066	24.5423	25.1831	42.1942	35.4618	42.0586	2414.57	1.74403	0.802424	5.32457e-49	5.8827e-47	Up	42.4978	43.2568	44.8737	76.3914	71.1844	76.0374	4005.15	1.84397	0.882812	1.85031e-92	3.04883e-90	Up	64.9633	67.1471	72.4586	123.819	121.082	128.522	NA	tolB protein-related	NA	NA	NA	NA	NA
Zm00001d022327	1886.56	2.56714	1.36016	9.51403e-113	2.8038e-110	Up	34.0007	35.6558	32.7028	83.2601	78.1341	80.1622	1604.21	1.85177	0.888902	3.88282e-18	1.08603e-16	Up	48.2542	52.3152	55.2342	102.063	87.4639	93.6444	7978.22	1.63849	0.712371	1.94922e-116	4.40558e-114	Up	271.824	268.325	279.528	442.683	434.351	452.362	CXE18	Probable carboxylesterase 18	NA	GO:0009860,GO:0052689	pollen tube growth|carboxylic ester hydrolase activity	NA	NA
Zm00001d022371	2356.53	2.98885	1.57959	1.44455e-163	7.76739e-161	Up	39.0298	46.865	41.9233	116.493	116.532	117.028	514.913	1.95067	0.963968	6.65801e-28	3.17848e-26	Up	14.3758	13.8733	14.2736	27.5183	27.0069	26.8997	1192.59	1.55382	0.635822	5.15811e-27	1.55169e-25	Up	35.8487	37.9928	37.5042	54.8746	59.7874	56.616	NA	Uncharacterised protein family (UPF0114)	NA	NA	NA	NA	NA
Zm00001d022437	50.2114	10.7211	3.42238	3.03799e-21	8.61346e-20	Up	0.193387	0.128559	0.199843	2.00999	2.09189	1.45288	36.577	16.6446	4.05699	2.56817e-07	2.70779e-06	Up	0.0628594	0.0593361	0.272484	1.96978	1.38502	3.09433	42.9672	5.37601	2.42654	4.31424e-13	6.07084e-12	Up	0.377046	0.408212	0.473456	2.64084	1.8755	2.17525	WRKY70	Probable WRKY transcription factor 30	WRKY	GO:0002215,GO:0003700,GO:0005634,GO:0009624,GO:0009625,GO:0009751,GO:0009753,GO:0043565,GO:2000068	defense response to nematode|DNA-binding transcription factor activity|nucleus|response to nematode|response to insect|response to salicylic acid|response to jasmonic acid|sequence-specific DNA binding|regulation of defense response to insect	NA	NA
Zm00001d022460	452.853	2.12206	1.08546	2.40934e-31	1.12395e-29	Up	4.22685	4.94857	4.50759	8.62629	9.16418	9.29783	213.199	2.86916	1.52063	4.02238e-30	2.12342e-28	Up	2.2952	2.1292	2.19189	6.44421	6.08273	6.10509	453.459	2.11239	1.07887	8.54624e-26	2.43878e-24	Up	6.15172	4.74435	6.2195	12.3866	12.2328	11.1704	PME40	Probable pectinesterase/pectinesterase inhibitor 40	NA	GO:0005576,GO:0005618,GO:0030599,GO:0042545,GO:0045330,GO:0045490,GO:0046910	extracellular region|cell wall|pectinesterase activity|cell wall modification|aspartyl esterase activity|pectin catabolic process|pectinesterase inhibitor activity	path:zma00040	Pentose and glucuronate interconversions
Zm00001d022464	10.6397	2.6025	1.3799	0.0157778	0.0494703	Up	0	0	0.321296	0.170677	0.639803	0.519246	207.315	2.73086	1.44936	5.07228e-27	2.30751e-25	Up	15.9448	15.4274	13.4396	37.9516	44.0548	38.1663	53.9755	2.68236	1.4235	6.7421e-08	5.64568e-07	Up	3.71937	4.51356	3.336	9.93766	10.5286	10.2472	NA	Ultraviolet-B-repressible protein	NA	NA	NA	NA	NA
Zm00001d022474	169.778	1.59735	0.675682	4.18804e-06	2.97955e-05	Up	2.46118	2.97058	3.23444	4.33134	4.42763	3.9689	138.457	4.24622	2.08618	1.51203e-14	3.28935e-13	Up	2.25895	1.78277	1.89065	9.8162	6.8773	8.00592	127.736	2.21092	1.14465	6.02305e-11	6.9386e-10	Up	2.73956	2.77485	3.23552	6.80441	6.84676	5.49211	HIPP36	Copper chaperone	NA	GO:0030001,GO:0046872	metal ion transport|metal ion binding	NA	NA
Zm00001d022512	130.697	1.63051	0.705321	7.59877e-06	5.15596e-05	Up	2.2022	1.70498	1.74672	2.89715	3.29714	2.5677	138.677	1.59062	0.669588	2.51464e-05	0.000192217	Up	2.52097	3.13242	2.70101	4.88946	4.34546	3.81197	165.326	1.54066	0.623548	3.93965e-05	0.000223647	Up	2.72597	3.72659	3.48758	4.94044	5.25938	4.95961	NA	Tryptophan/tyrosine permease	NA	NA	NA	NA	NA
Zm00001d022530	73.0932	2.13645	1.09522	1.82178e-07	1.61142e-06	Up	1.07587	0.866932	0.845567	2.35169	1.87152	1.63682	79.9334	0.47441	-1.07579	1.89926e-06	1.7761e-05	Down	4.48995	3.62798	3.70232	1.6607	1.35676	2.47911	533.412	1.97575	0.982402	9.82013e-31	3.40307e-29	Up	12.8555	12.0221	13.3469	23.979	25.686	25.1086	EIL2	ETHYLENE INSENSITIVE 3-like 2 protein	EIL	GO:0003677,GO:0003700,GO:0005634,GO:0009873	DNA binding|DNA-binding transcription factor activity|nucleus|ethylene-activated signaling pathway	path:zma04016,path:zma04075	MAPK signaling pathway - plant|Plant hormone signal transduction
Zm00001d022557	554.988	0.428562	-1.22243	1.43461e-15	2.89654e-14	Down	18.8376	19.1265	20.8643	8.06448	5.65609	8.38601	1668.41	0.441574	-1.17927	2.94088e-60	4.37385e-58	Down	100.395	104.728	110.161	48.76	42.3987	45.4807	1442.42	0.636343	-0.652124	2.48061e-26	7.23229e-25	Down	83.803	75.407	75.798	46.4324	48.3588	53.2714	NAS3	nicotianamine synthase5	NA	GO:0030410,GO:0030418	nicotianamine synthase activity|nicotianamine biosynthetic process	NA	NA
Zm00001d022630	783.509	0.509623	-0.972496	2.46074e-37	1.40708e-35	Down	48.2672	45.6225	40.908	21.693	21.4108	20.5905	15837.6	0.100625	-3.31295	0	0	Down	1442.02	1472.24	1526.47	135.029	147.074	156.624	2120.39	0.177825	-2.49147	2.17235e-50	1.4639e-48	Down	168.302	179.986	195.272	25.9231	37.5648	32.2342	RNS1	knotted1 induced1	NA	GO:0003723,GO:0004521,GO:0004540,GO:0005576,GO:0005618,GO:0005886,GO:0006401,GO:0009611,GO:0009718,GO:0016036,GO:0033897	RNA binding|endoribonuclease activity|ribonuclease activity|extracellular region|cell wall|plasma membrane|RNA catabolic process|response to wounding|anthocyanin-containing compound biosynthetic process|cellular response to phosphate starvation|ribonuclease T2 activity	NA	NA
Zm00001d022637	211.407	2.23715	1.16166	9.67977e-14	1.68374e-12	Up	4.66366	3.65856	3.99117	9.80231	7.38365	9.27417	436.036	2.37499	1.24792	6.08543e-39	4.65972e-37	Up	9.42151	10.1639	10.5574	22.718	23.9667	23.6137	78.5665	2.78185	1.47605	8.83286e-10	9.1148e-09	Up	1.38398	1.38312	1.96958	3.30216	4.70231	5.05682	TLP1	THAUMATIN-LIKE PROTEIN 1	NA	GO:0006952,GO:0009617,GO:0009723	defense response|response to bacterium|response to ethylene	NA	NA
Zm00001d023277	1321.63	4.8225	2.26978	1.50016e-234	1.7029e-231	Up	5.95699	5.17444	5.68324	25.5743	26.6954	25.8728	560.005	1.76975	0.823548	6.51651e-11	1.04126e-09	Up	6.7545	6.30019	6.63021	12.6761	10.218	11.2849	1278.29	1.79994	0.847953	4.28085e-52	3.02861e-50	Up	14.7401	14.0737	14.6784	25.3616	26.0378	26.0945	DTX21	Protein DETOXIFICATION 21	NAC	GO:0006855,GO:0015238,GO:0015297,GO:0016021	drug transmembrane transport|drug transmembrane transporter activity|antiporter activity|integral component of membrane	NA	NA
Zm00001d023290	1015.77	0.297316	-1.74993	1.2742e-66	1.64089e-64	Down	69.2237	63.11	60.0596	21.3417	16.8082	16.8865	544.681	0.481744	-1.05366	4.09443e-08	4.82335e-07	Down	47.9353	48.5791	39.2025	27.4373	19.7222	16.9792	88.2727	0.334932	-1.57806	4.84866e-14	7.31451e-13	Down	7.78418	7.71854	8.36948	2.3029	2.73737	2.88697	GASA6	GAST1 protein	NA	GO:0005576,GO:0009740,GO:0009744,GO:0009749,GO:0009750,GO:0080167	extracellular region|gibberellic acid mediated signaling pathway|response to sucrose|response to glucose|response to fructose|response to karrikin	NA	NA
Zm00001d023295	12.0129	8.19667	3.03504	2.78784e-05	0.000170889	Up	0	0	0.84385	1.20332	0.26035	0.916595	15.5551	47.835	5.57999	3.98454e-14	8.31164e-13	Up	0	0	0.331443	5.12584	6.13715	4.36531	26.664	78.0758	6.2868	3.57852e-09	3.44499e-08	Up	0	0	0.34554	9.6897	7.74148	9.18511	RVE8	Protein REVEILLE 8	MYB_related	GO:0003700,GO:0005634,GO:0006355,GO:0009651,GO:0009723,GO:0009733,GO:0009737,GO:0009739,GO:0009751,GO:0009753,GO:0010628,GO:0032922,GO:0042752,GO:0042753,GO:0043565,GO:0043966,GO:0046686,GO:0048573	DNA-binding transcription factor activity|nucleus|regulation of transcription, DNA-templated|response to salt stress|response to ethylene|response to auxin|response to abscisic acid|response to gibberellin|response to salicylic acid|response to jasmonic acid|positive regulation of gene expression|circadian regulation of gene expression|regulation of circadian rhythm|positive regulation of circadi…	NA	NA
Zm00001d023296	104.207	16.0636	4.00573	1.24698e-68	1.72157e-66	Up	0.181023	0.203693	0.240141	2.49784	2.65719	2.80624	125.82	31.5372	4.97898	6.35015e-96	2.1587e-93	Up	0.291047	0.105667	0.129399	4.87645	5.91955	5.47637	116.278	48.2926	5.59373	4.77326e-41	2.42847e-39	Up	0.0447635	0.089471	0.17987	5.70546	4.99346	4.29431	OsI_21320	Ferredoxin--NADP reductase leaf isozyme 1 chloroplastic	MYB_related	GO:0004324,GO:0009570,GO:0015979,GO:0098807	ferredoxin-NADP+ reductase activity|chloroplast stroma|photosynthesis|chloroplast thylakoid membrane protein complex	path:zma00195	Photosynthesis
Zm00001d023313	222.224	1.68228	0.750422	1.41308e-09	1.64363e-08	Up	2.42048	2.20421	1.90091	3.62023	3.44514	3.78589	161.531	2.15308	1.1064	5.45718e-13	1.0376e-11	Up	1.77877	2.62624	2.68006	5.03746	4.59404	5.34679	170.968	1.58792	0.667141	3.16389e-06	2.13264e-05	Up	2.82697	3.12139	3.00017	4.88512	4.3948	4.78006	At3g08570	BTB/POZ domain-containing protein	NA	GO:0016567	protein ubiquitination	NA	NA
Zm00001d023329	49.2244	0.294447	-1.76392	2.95354e-11	4.13347e-10	Down	0.989574	1.21596	1.00607	0.388798	0.270193	0.264134	50.7006	0.257639	-1.95658	1.69639e-12	3.08874e-11	Down	1.16282	0.880532	1.08321	0.341345	0.241331	0.207514	37.4732	0.277828	-1.84774	7.45067e-08	6.20039e-07	Down	0.600404	0.740462	0.885462	0.283168	0.187504	0.138975	At3g14460	Rust resistance protein Rp1-dp3	NA	NA	NA	NA	NA
Zm00001d023332	167.145	1.83978	0.879533	5.18922e-10	6.29629e-09	Up	2.50936	2.78788	2.84886	4.3627	4.7156	4.94284	15.3461	18.0951	4.17753	1.10662e-07	1.22964e-06	Up	0.117767	0.0741108	0	1.61328	0.947323	0.836713	185.407	4.78822	2.25949	2.77164e-44	1.54896e-42	Up	2.07994	2.94148	2.44423	10.7651	12.6341	11.9931	WRKY30	Probable WRKY transcription factor 38	WRKY	GO:0003700,GO:0005634,GO:0005737,GO:0009751,GO:0010150,GO:0010193,GO:0042542,GO:0043565,GO:0044212	DNA-binding transcription factor activity|nucleus|cytoplasm|response to salicylic acid|leaf senescence|response to ozone|response to hydrogen peroxide|sequence-specific DNA binding|transcription regulatory region DNA binding	NA	NA
Zm00001d023402	139.776	3.44483	1.78443	2.68586e-20	7.23365e-19	Up	0.920821	1.36517	0.809522	3.317	2.94371	3.61433	112.765	1.54745	0.629891	0.000299134	0.00182126	Up	2.7351	2.36439	2.63471	4.17077	3.77596	3.79882	132.913	0.63222	-0.6615	4.32055e-05	0.000243162	Down	4.89296	4.54474	4.48157	2.71151	2.87274	3.13122	NIGT1	Putative MYB DNA-binding domain superfamily protein	G2-like	GO:0005634,GO:0043565,GO:0045892	nucleus|sequence-specific DNA binding|negative regulation of transcription, DNA-templated	NA	NA
Zm00001d023411	173.341	2.88025	1.52619	1.81254e-26	6.83304e-25	Up	1.59879	1.2639	1.46794	4.24434	3.98809	3.90748	135.772	1.59039	0.669377	0.00355076	0.0162923	Up	2.90963	3.6231	3.30972	6.23322	4.18955	4.93247	159.149	0.536263	-0.898987	5.40665e-09	5.10483e-08	Down	6.127	6.71075	6.2171	3.88695	2.90688	3.30525	NIGT1	myb-like transcription factor family protein	G2-like	GO:0005634,GO:0043565,GO:0045892	nucleus|sequence-specific DNA binding|negative regulation of transcription, DNA-templated	NA	NA
Zm00001d023466	37.4006	0.349576	-1.51632	3.88442e-07	3.27496e-06	Down	1.71748	2.00688	1.73188	0.794063	0.676231	0.595763	71.3374	0.373173	-1.42208	2.72302e-10	4.10798e-09	Down	3.71442	4.48797	3.50651	1.33569	1.67582	1.28181	3.53053	0.0522041	-4.25969	0.00409032	0.0148454	Down	0.4456	0.0742203	0.223815	0.0342966	0	0	NFYC2	Nuclear transcription factor Y subunit C-10	NF-YC	GO:0003677,GO:0003700,GO:0005634,GO:0005737,GO:0006355,GO:0016602,GO:0045893,GO:0046982	DNA binding|DNA-binding transcription factor activity|nucleus|cytoplasm|regulation of transcription, DNA-templated|CCAAT-binding factor complex|positive regulation of transcription, DNA-templated|protein heterodimerization activity	NA	NA
Zm00001d023570	103.415	2.74984	1.45935	7.88239e-16	1.61922e-14	Up	2.51131	2.5833	1.77821	6.05944	6.87468	5.06997	367.907	0.597845	-0.742157	2.51837e-13	4.92762e-12	Down	42.6797	40.1112	47.6804	24.8515	25.2809	26.4463	607.177	1.57042	0.651152	9.51279e-17	1.7231e-15	Up	43.9743	41.3343	45.6754	67.6918	68.0625	67.8678	DIR19	Disease resistance response protein 206	NA	GO:0048046	apoplast	NA	NA
Zm00001d023575	12.8996	0.478598	-1.06312	0.0358992	0.0993924	Down	0.505649	0.629336	0.91057	0.32642	0.379479	0.327515	26.1337	0.237814	-2.07209	1.115e-07	1.23801e-06	Down	4.70912	3.83506	3.29102	0.664072	1.25945	0.843466	205.869	3.28405	1.71548	4.80819e-29	1.5764e-27	Up	7.66163	8.02585	10.6639	31.5452	29.2659	24.8319	DIR19	Dirigent protein 23	NA	GO:0048046	apoplast	NA	NA
Zm00001d023811	7.67233	4.13339	2.04733	0.00349865	0.0134509	Up	0.0506508	0.160673	0.0937153	0.536704	0.708393	0.441447	21.6833	0.0770561	-3.69795	2.12379e-13	4.17935e-12	Down	2.32985	2.10151	1.89521	0.106388	0.108646	0.262748	111.37	2.97695	1.57384	6.49832e-16	1.11989e-14	Up	2.22565	3.10362	3.27569	7.74445	8.30625	9.31659	STH-21	Pathogenesis-related protein STH-21	NA	GO:0006952,GO:0009607	defense response|response to biotic stimulus	NA	NA
Zm00001d023984	102.598	7.67106	2.93943	1.52032e-18	3.71582e-17	Up	0.608721	0.62894	0.68552	3.64679	4.66782	5.87882	77.6926	3.41126	1.77031	3.67369e-08	4.35257e-07	Up	0.718632	1.51088	1.25864	3.42319	4.90104	3.38173	286.771	4.04899	2.01756	5.56235e-52	3.91357e-50	Up	3.72273	3.91622	3.37885	13.6327	17.0317	13.4999	At1g71250	GDSL esterase/lipase	NA	GO:0005576,GO:0016042,GO:0016298	extracellular region|lipid catabolic process|lipase activity	NA	NA
Zm00001d023994	1331.16	1.75165	0.808717	6.65169e-36	3.62754e-34	Up	11.9117	10.8071	13.3288	19.3329	20.7908	21.3318	44.4207	1.68028	0.748703	0.00721645	0.0297496	Up	0.480689	0.581363	0.448575	0.910571	0.772286	0.808063	136.814	1.88798	0.916841	9.77065e-09	9.01526e-08	Up	1.42663	1.36571	1.43313	2.57981	2.73322	2.58425	GLU1	Beta-glucosidase%252C chloroplastic	NA	GO:0005975,GO:0008422,GO:0009507,GO:0009736,GO:0015923,GO:0015925,GO:0015928,GO:0016162,GO:0097599,GO:0102483,GO:0102726	carbohydrate metabolic process|beta-glucosidase activity|chloroplast|cytokinin-activated signaling pathway|mannosidase activity|galactosidase activity|fucosidase activity|cellulose 1,4-beta-cellobiosidase activity|xylanase activity|scopolin beta-glucosidase activity|DIMBOA glucoside beta-D-glucosidase activity	path:zma00460,path:zma00500,path:zma00940	Cyanoamino acid metabolism|Starch and sucrose metabolism|Phenylpropanoid biosynthesis
Zm00001d024027	6325.44	1.97229	0.979872	5.49263e-89	1.08609e-86	Up	80.3238	88.4644	76.5431	140.551	136.03	137.852	2262.49	2.74327	1.4559	2.04591e-162	2.34408e-159	Up	54.7656	50.1899	53.2123	140.358	146.051	139.577	6983.52	2.94155	1.55658	0	0	Up	152.566	152.212	148.931	424.127	447.406	449.467	NA	proline rich cell wall protein1	NA	NA	NA	NA	NA
Zm00001d024314	1699.26	7.59575	2.92519	6.1316e-230	6.7117e-227	Up	7.91835	7.83056	7.73978	51.794	56.8553	55.6291	193.91	0.172666	-2.53394	7.32137e-63	1.16746e-60	Down	10.4393	10.4165	10.5997	1.64265	2.00644	1.68639	7911.32	4.49049	2.16687	0	0	Up	88.2539	89.8274	90.1673	392.624	409.009	390.668	CAD5	Putative cinnamyl-alcohol dehydrogenase family protein	NA	GO:0008270,GO:0009809,GO:0045551,GO:0052747	zinc ion binding|lignin biosynthetic process|cinnamyl-alcohol dehydrogenase activity|sinapyl alcohol dehydrogenase activity	path:zma00940	Phenylpropanoid biosynthesis
Zm00001d024488	138.548	0.454427	-1.13788	3.17963e-10	3.95456e-09	Down	3.8401	3.44181	3.86056	2.09522	1.13645	1.30332	215.532	0.560334	-0.835641	2.18612e-07	2.33279e-06	Down	9.63531	8.08787	7.84239	5.23169	5.11878	3.71377	36.5986	0.341314	-1.55083	1.36969e-06	9.73886e-06	Down	1.64606	1.70596	1.59232	0.647541	0.536905	0.482358	MYB98	myb domain protein 118	MYB	GO:0003700,GO:0005634,GO:0006355,GO:0009553,GO:0010183,GO:0043565,GO:0044212,GO:0045691,GO:0045697	DNA-binding transcription factor activity|nucleus|regulation of transcription, DNA-templated|embryo sac development|pollen tube guidance|sequence-specific DNA binding|transcription regulatory region DNA binding|regulation of embryo sac central cell differentiation|regulation of synergid differentiation	NA	NA
Zm00001d024520	132.307	0.606767	-0.720786	3.77837e-06	2.71392e-05	Down	3.0048	2.69549	3.52153	2.08966	1.73864	1.7341	173.92	0.500182	-0.999475	9.13991e-09	1.16836e-07	Down	8.89579	8.62502	6.74248	4.03847	4.4136	3.46462	47.0645	0.421496	-1.24641	2.98562e-05	0.000173578	Down	2.10266	1.79131	2.87403	0.764077	1.21427	0.852268	RMA1	RING/U-box superfamily protein	NA	GO:0004842,GO:0005783,GO:0006511,GO:0016020,GO:0016021,GO:0032527,GO:0036513,GO:0044390,GO:0046872,GO:0061630,GO:0071712	ubiquitin-protein transferase activity|endoplasmic reticulum|ubiquitin-dependent protein catabolic process|membrane|integral component of membrane|protein exit from endoplasmic reticulum|Derlin-1 retrotranslocation complex|ubiquitin-like protein conjugating enzyme binding|metal ion binding|ubiquitin protein ligase activity|ER-associated misfolded protein catabolic process	path:zma04141	Protein processing in endoplasmic reticulum
Zm00001d024610	2319.56	0.420689	-1.24917	1.81148e-35	9.6725e-34	Down	412.198	351.499	376.671	186.241	134.935	149.73	1289.19	0.534584	-0.90351	0.000196957	0.00124982	Down	164.82	151.338	116.442	94.0384	78.5006	54.4138	43.0971	0.340964	-1.55231	7.3201e-07	5.38931e-06	Down	6.61461	5.76299	3.83352	1.87979	2.07455	1.50966	NA	NA	NA	NA	NA	NA	NA
Zm00001d024617	2192.07	0.47854	-1.06329	2.92037e-15	5.78955e-14	Down	291.851	299.722	262.244	161.824	107.811	124.055	296.401	0.238822	-2.06599	2.31318e-07	2.46074e-06	Down	52.6054	41.2201	29.8471	12.9435	8.9312	7.08453	14.7363	0.124012	-3.01145	3.0968e-06	2.09239e-05	Down	3.40389	1.78593	1.45325	0.471579	0.24981	0.0841614	NA	Basal layer antifungal peptide	NA	NA	NA	NA	NA
Zm00001d024620	4973.25	0.597313	-0.74344	9.76195e-13	1.55587e-11	Down	240.745	207.453	236.134	157.725	125.419	119.789	5764.51	0.589235	-0.763085	8.15802e-07	8.06032e-06	Down	593.281	560.943	486.231	369.924	325.472	253.36	564.121	0.360275	-1.47283	1.01639e-65	9.57885e-64	Down	64.0635	58.8122	60.6139	21.4661	20.7016	23.2807	NA	NA	NA	NA	NA	NA	NA
Zm00001d024809	311.52	0.418791	-1.2557	6.3303e-09	6.77199e-08	Down	15.4539	11.1595	15.2769	6.47043	4.42301	5.96684	285.107	0.124876	-3.00143	5.92255e-105	2.50978e-102	Down	28.386	24.8367	24.6145	2.70328	3.50391	3.33818	60.4581	0.254266	-1.97559	3.13542e-13	4.44387e-12	Down	5.61483	3.99365	4.87821	1.4016	1.28695	0.950529	At5g61620	Putative MYB DNA-binding domain superfamily protein	MYB_related	GO:0003677,GO:0003700,GO:0005634,GO:0006355,GO:0008270	DNA binding|DNA-binding transcription factor activity|nucleus|regulation of transcription, DNA-templated|zinc ion binding	NA	NA
Zm00001d024814	344.51	0.403803	-1.30828	1.46572e-35	7.89505e-34	Down	18.2651	15.2213	14.4832	6.23843	6.2561	6.4749	391.251	0.260648	-1.93983	2.21095e-17	5.84579e-16	Down	39.6861	31.1251	30.3662	10.5936	9.24071	6.05023	31.2389	0.382133	-1.38785	0.000168305	0.000844997	Down	2.25484	1.87786	3.07409	1.19005	0.998145	0.530964	At5g61620	Putative MYB DNA-binding domain superfamily protein	MYB_related	GO:0003677,GO:0003700,GO:0005634,GO:0006355,GO:0008270	DNA binding|DNA-binding transcription factor activity|nucleus|regulation of transcription, DNA-templated|zinc ion binding	NA	NA
Zm00001d024843	153.657	1.89504	0.922231	3.83271e-10	4.73135e-09	Up	2.34988	3.10839	2.75888	4.16543	4.7611	4.4702	34.3968	0.391476	-1.353	2.9595e-05	0.000222755	Down	2.49043	2.74265	2.54895	0.746291	1.03432	1.2112	414.151	2.39146	1.25789	3.4664e-35	1.45134e-33	Up	12.241	11.404	13.9642	28.5043	31.5696	28.9836	MAO1B	1-aminocyclopropane-1-carboxylate oxidase15	NA	GO:0009693,GO:0009815,GO:0009835,GO:0031418,GO:0046872	ethylene biosynthetic process|1-aminocyclopropane-1-carboxylate oxidase activity|fruit ripening|L-ascorbic acid binding|metal ion binding	path:zma00270	Cysteine and methionine metabolism
Zm00001d024960	125.171	6.40908	2.68012	3.58061e-49	2.93428e-47	Up	2.1986	1.45131	0.912448	9.14455	10.5842	10.068	19.6578	0.542354	-0.882692	0.0379514	0.118183	Down	1.57148	1.95809	1.33214	0.968743	0.659535	0.95701	445.846	3.43742	1.78133	1.05414e-73	1.26398e-71	Up	13.0709	11.3043	13.1305	43.4723	42.7982	41.3297	NA	Bowman-Birk type trypsin inhibitor	NA	GO:0004867,GO:0005576	serine-type endopeptidase inhibitor activity|extracellular region	NA	NA
Zm00001d025037	479.703	0.525718	-0.927639	1.26586e-24	4.35926e-23	Down	15.6728	15.183	15.7057	8.26695	7.20356	8.18594	760.638	0.489236	-1.0314	5.37479e-15	1.21364e-13	Down	32.6188	29.5799	28.1642	17.4604	13.3656	12.5447	90.7204	0.546358	-0.872082	1.41998e-05	8.67201e-05	Down	3.40955	3.11619	3.63002	2.04556	1.53985	1.90219	UGT79	UDP-glycosyltransferase 74B1	NA	GO:0000166,GO:0008194,GO:0043231,GO:0080043,GO:0080044,GO:0098754	nucleotide binding|UDP-glycosyltransferase activity|intracellular membrane-bounded organelle|quercetin 3-O-glucosyltransferase activity|quercetin 7-O-glucosyltransferase activity|detoxification	NA	NA
Zm00001d025237	60.2878	0.543381	-0.879963	0.000119613	0.000651273	Down	1.55894	1.32156	1.55696	0.583397	0.807606	0.850955	140.001	0.50579	-0.98339	7.3151e-10	1.05596e-08	Down	3.19282	2.90942	2.81678	1.38035	1.44281	1.60427	172.591	0.612082	-0.708204	8.01031e-07	5.86253e-06	Down	3.12868	3.44256	3.47628	1.95564	2.19562	1.93783	NFD4	Major facilitator superfamily protein	NA	GO:0000741,GO:0005739,GO:0009651,GO:0010197,GO:0016021	karyogamy|mitochondrion|response to salt stress|polar nucleus fusion|integral component of membrane	NA	NA
Zm00001d025416	187.202	0.536511	-0.898321	2.23107e-11	3.14825e-10	Down	3.93537	3.47293	3.33604	1.51086	1.75607	2.49925	432.747	0.249931	-2.0004	7.52994e-74	1.56335e-71	Down	30.6389	27.6243	26.6718	7.8905	6.87047	6.07184	162.642	0.568998	-0.813506	1.60311e-07	1.28591e-06	Down	9.41527	7.6729	7.79387	4.40399	5.33807	4.27621	MRS2-D	magnesium transporter11	NA	GO:0015095,GO:0015693,GO:0016021	magnesium ion transmembrane transporter activity|magnesium ion transport|integral component of membrane	NA	NA
Zm00001d025576	21.5552	2.68582	1.42536	0.00331602	0.012813	Up	0.75287	1.03673	0.0867479	1.13146	0.713179	0.560903	15.6731	2.51478	1.33043	0.0109378	0.0424811	Up	0.599759	0.778447	0.649962	1.38646	1.1799	2.43496	21.1338	2.48647	1.3141	0.00171813	0.00689628	Up	1.04927	1.04862	0.602317	2.1459	2.20016	2.29784	NA	OSJNBa0006M15.15 protein; protein	NA	NA	NA	NA	NA
Zm00001d025697	100.907	0.448764	-1.15597	1.77224e-10	2.27555e-09	Down	1.65666	1.60763	1.39089	0.608647	0.625141	0.684114	51.0135	0.454584	-1.13738	1.41875e-05	0.000113702	Down	0.921823	1.07193	0.849378	0.411782	0.560695	0.298316	97.38	0.543723	-0.879057	0.000119522	0.000618938	Down	1.73626	1.8553	1.42217	1.29524	0.614247	0.77933	PIF1	Replication protein-like	NA	GO:0000002,GO:0000723,GO:0003678,GO:0005524,GO:0005634,GO:0005657,GO:0005739,GO:0006260,GO:0006281,GO:0006310,GO:0008408,GO:0010521,GO:0032211,GO:0032508,GO:0043141,GO:0051880	mitochondrial genome maintenance|telomere maintenance|DNA helicase activity|ATP binding|nucleus|replication fork|mitochondrion|DNA replication|DNA repair|DNA recombination|3'-5' exonuclease activity|telomerase inhibitor activity|negative regulation of telomere maintenance via telomerase|DNA duplex unwinding|ATP-dependent 5'-3' DNA helicase activity|G-quadruplex DNA binding	path:zma03030,path:zma03420,path:zma03430,path:zma03440	DNA replication|Nucleotide excision repair|Mismatch repair|Homologous recombination
Zm00001d025896	61.8925	0.44497	-1.16822	3.49811e-07	2.96662e-06	Down	4.72518	5.57749	3.82022	2.32888	1.67202	1.39728	62.7204	1.89979	0.925839	0.00987906	0.0389857	Up	4.24301	2.7443	3.33036	5.16663	5.44116	8.61309	84.9397	0.404078	-1.30729	2.77092e-09	2.71043e-08	Down	8.71919	10.9903	8.5222	3.11967	4.68874	3.49594	TCP21	Transcription factor TCP21	TCP	GO:0003700,GO:0005634,GO:0006355,GO:0042752,GO:0043433,GO:0043565,GO:0048511	DNA-binding transcription factor activity|nucleus|regulation of transcription, DNA-templated|regulation of circadian rhythm|negative regulation of DNA-binding transcription factor activity|sequence-specific DNA binding|rhythmic process	path:zma04712	Circadian rhythm - plant
Zm00001d025901	148.34	2.17537	1.12126	1.23472e-13	2.11413e-12	Up	2.40385	1.80776	2.53829	4.27608	4.44969	5.14869	471.696	2.18653	1.12865	1.37023e-34	8.72184e-33	Up	9.26408	9.9941	9.04544	19.9103	21.0271	19.829	361.752	2.38196	1.25215	1.25339e-32	4.71451e-31	Up	6.67827	7.42966	5.91759	16.2349	15.4124	15.5463	At5g23370	FIP1	NA	NA	NA	NA	NA
Zm00001d026012	11.6463	2.71598	1.44148	0.040945	0.110654	Up	0.165572	0.354859	0.252271	0.584173	1.22175	0.582387	97.2893	2.9785	1.57459	5.24796e-16	1.26833e-14	Up	2.77222	2.30898	2.98464	7.03681	8.78308	7.77915	109.037	1.96742	0.976304	7.18534e-08	5.9874e-07	Up	3.91258	3.74722	4.20336	8.13081	7.86985	7.09419	NA	OSJNBa0088A01.13 protein; protein	NA	NA	NA	NA	NA
Zm00001d026132	968.303	0.427609	-1.22564	5.55466e-24	1.85654e-22	Down	17.7823	14.7783	15.2683	6.87054	5.43436	7.07839	2391.19	0.339521	-1.55843	1.21294e-158	1.29387e-155	Down	92.6296	91.849	89.1565	34.4914	28.8891	27.7922	457.608	0.311242	-1.68389	4.48114e-15	7.28506e-14	Down	19.9751	15.849	16.54	6.88053	4.62091	4.62042	Bp10	SKU5 similar 5	NA	GO:0005507,GO:0005576,GO:0016491	copper ion binding|extracellular region|oxidoreductase activity	NA	NA
Zm00001d026147	38.3087	0.36329	-1.46081	7.03576e-07	5.70021e-06	Down	0.581286	0.776036	0.572274	0.155747	0.14028	0.347633	1176.73	0.299806	-1.7379	6.91859e-149	6.90409e-146	Down	31.378	32.6246	33.1568	9.24988	8.96368	10.3766	1555.82	0.309747	-1.69084	2.1169e-218	1.25734e-215	Down	40.5461	42.2349	41.992	12.8204	12.7522	12.6789	LC	plant color component at R1	bHLH	GO:0003677,GO:0005634,GO:0046983	DNA binding|nucleus|protein dimerization activity	NA	NA
Zm00001d026308	88.1379	0.641063	-0.641462	0.000739238	0.00338012	Down	5.15356	6.26594	5.87133	3.20315	3.27729	5.12178	50.8719	1.57131	0.651967	0.0335283	0.10692	Up	4.70691	4.81335	6.17146	8.7316	5.62451	9.8202	329.544	1.81648	0.861148	3.59594e-16	6.29044e-15	Up	29.671	29.2606	31.9071	55.4124	51.8006	56.104	SAUR41	Auxin-responsive protein SAUR71	bHLH	GO:0005737,GO:0009734,GO:0009958,GO:0040008,GO:0060918,GO:0090057	cytoplasm|auxin-activated signaling pathway|positive gravitropism|regulation of growth|auxin transport|root radial pattern formation	path:zma04075	Plant hormone signal transduction
Zm00001d026486	117.389	0.441112	-1.18078	5.34346e-10	6.47574e-09	Down	4.73639	5.59023	5.14669	2.22607	2.18221	2.03347	83.7882	0.494138	-1.01701	6.668e-07	6.64758e-06	Down	9.02993	8.10114	8.26714	5.21381	4.14995	2.95406	18.1015	0.373529	-1.42071	0.00246098	0.00950308	Down	1.86514	1.41662	2.54816	0.689065	0.511027	0.95921	ERF003	Putative AP2/EREBP transcription factor superfamily protein	ERF	GO:0003677,GO:0003700,GO:0005634,GO:0009873	DNA binding|DNA-binding transcription factor activity|nucleus|ethylene-activated signaling pathway	NA	NA
Zm00001d026554	748.287	1.76964	0.823458	3.28849e-21	9.30647e-20	Up	16.079	16.725	16.4002	28.4923	24.3485	25.9929	646.282	2.03141	1.02248	4.48623e-37	3.12571e-35	Up	20.3132	18.7214	23.0833	42.8258	39.9054	41.1374	2538.24	1.51998	0.604055	6.83139e-44	3.75212e-42	Up	95.4396	100.945	90.9072	142.2	145.112	144.861	HIPP39	Heavy metal transport/detoxification superfamily protein	NA	GO:0030001,GO:0046872	metal ion transport|metal ion binding	NA	NA
Zm00001d026611	9.03283	3.15526	1.65776	0.0104955	0.0349991	Up	0.283015	0.46434	0.0625282	0.734453	0.242043	0.730689	18.0593	5.34021	2.4169	5.22414e-07	5.29171e-06	Up	0.144632	0.546102	0.557293	2.15467	1.97277	2.42217	38.5915	1.72565	0.787139	0.00943388	0.0307284	Up	2.53032	1.80625	1.74299	3.20507	3.60788	3.575	NA	NA	NA	NA	NA	NA	NA
Zm00001d026632	3457.65	2.83973	1.50575	1.23731e-95	2.72822e-93	Up	62.9624	63.157	59.245	166.577	140.608	163.548	4897.98	1.88642	0.915653	2.64216e-50	3.06125e-48	Up	201.712	208.386	222.481	405.522	397.045	369.118	2717.84	2.32161	1.21513	4.02636e-156	1.55808e-153	Up	96.9264	98.0936	103.538	238.555	228.097	219.361	TSJT1	Stem-specific protein TSJT1	NA	NA	NA	NA	NA
Zm00001d026657	88.7156	2.77198	1.47092	5.37464e-12	8.00036e-11	Up	1.74333	2.25331	2.90624	5.93978	4.59474	5.89922	25.7014	2.57782	1.36615	0.000260063	0.00160356	Up	0.708215	0.66852	0.99709	2.1829	2.05775	1.7694	210.29	2.8375	1.50462	1.61627e-25	4.57644e-24	Up	6.86224	4.6264	6.23699	17.0523	16.5741	16.159	CAF1-11	Probable CCR4-associated factor 1 homolog 11	NA	GO:0000289,GO:0000932,GO:0003723,GO:0004535,GO:0005634,GO:0008408,GO:0017148,GO:0030015,GO:0042742,GO:0043928,GO:0046872	nuclear-transcribed mRNA poly(A) tail shortening|P-body|RNA binding|poly(A)-specific ribonuclease activity|nucleus|3'-5' exonuclease activity|negative regulation of translation|CCR4-NOT core complex|defense response to bacterium|exonucleolytic nuclear-transcribed mRNA catabolic process involved in deadenylation-dependent decay|metal ion binding	path:zma03018	RNA degradation
Zm00001d027292	51.2931	0.534408	-0.903987	0.000310344	0.00154839	Down	2.00879	1.69091	1.63709	1.12526	0.84705	0.636967	104.96	0.376652	-1.4087	2.33323e-11	3.88892e-10	Down	4.27235	5.9213	5.48737	1.88121	2.02786	1.89284	128.049	0.505063	-0.985465	1.29073e-08	1.17859e-07	Down	5.7287	5.72513	5.68671	3.34997	2.28872	2.91667	SCL6	Scarecrow-like protein 6	GRAS	GO:0003700,GO:0005634,GO:0006355,GO:0007623,GO:0030154,GO:0043565,GO:0048768,GO:0051301	DNA-binding transcription factor activity|nucleus|regulation of transcription, DNA-templated|circadian rhythm|cell differentiation|sequence-specific DNA binding|root hair cell tip growth|cell division	NA	NA
Zm00001d027483	89.2538	1.54222	0.625005	0.000950668	0.00424367	Up	1.50112	2.39034	2.20376	3.96886	2.76241	3.7591	233.324	2.07246	1.05135	7.19112e-10	1.03952e-08	Up	12.798	13.4684	13.5777	31.0954	23.5897	26.3304	355.624	0.629685	-0.667298	3.16e-11	3.73468e-10	Down	38.0371	39.1365	34.9105	23.1548	22.7552	23.9393	ATL8	RING-H2 finger protein ATL80	HB-other	GO:0016021,GO:0016567,GO:0016740,GO:0046872	integral component of membrane|protein ubiquitination|transferase activity|metal ion binding	NA	NA
Zm00001d027524	4438.2	1.65095	0.723295	4.14891e-17	9.25473e-16	Up	96.5909	97.0787	93.7794	163.27	134.819	147.322	3047.3	0.448733	-1.15607	1.38907e-70	2.65252e-68	Down	163.078	171.083	170.892	79.1194	66.1419	77.1169	2054.02	0.581657	-0.78176	9.10169e-65	8.39195e-63	Down	99.5749	101.806	103.764	57.2928	59.7318	58.6889	Cht11	Basic endochitinase B	NA	GO:0000272,GO:0004568,GO:0006032,GO:0016998	polysaccharide catabolic process|chitinase activity|chitin catabolic process|cell wall macromolecule catabolic process	path:zma00520,path:zma04016	Amino sugar and nucleotide sugar metabolism|MAPK signaling pathway - plant
Zm00001d027532	104.612	0.630844	-0.664644	0.000135136	0.000728164	Down	0.509637	0.568971	0.660426	0.370473	0.40943	0.442621	223.327	1.52309	0.607001	1.6182e-06	1.52992e-05	Up	1.60739	1.75001	1.93786	2.72542	2.8143	2.38213	101.741	1.91638	0.938387	5.2148e-07	3.91493e-06	Up	0.749239	0.679805	0.614007	1.25653	1.26372	1.35525	NA	NA	NA	NA	NA	NA	NA
Zm00001d027534	37.5497	1.6535	0.725519	0.0128463	0.0416464	Up	0.450442	0.488406	0.572402	0.753558	0.746327	0.851213	95.6748	1.76281	0.817873	0.000108894	0.000731673	Up	1.7216	1.78094	1.45395	3.39223	2.37547	2.8006	81.6291	1.88119	0.911645	1.43416e-05	8.75439e-05	Up	1.27314	1.31947	1.37368	2.24289	2.79153	2.35506	AAE1	Probable acyl-activating enzyme 1 peroxisomal	MYB_related	GO:0005777,GO:0006631,GO:0016874	peroxisome|fatty acid metabolic process|ligase activity	NA	NA
Zm00001d027587	33.4227	0.34201	-1.54789	0.00192604	0.00792895	Down	0.686785	0.74494	1.18264	0.470336	0.450586	0.155838	23.5142	0.345712	-1.53236	0.000763233	0.00421618	Down	1.1582	2.02459	1.36361	0.661084	0.225038	0.653077	22.4783	2.49161	1.31708	0.00528344	0.0185178	Up	0.47172	0.214284	0.94774	0.792153	1.4687	1.78131	BZR3	Protein BRASSINAZOLE-RESISTANT 1	BES1	GO:0003677,GO:0003700,GO:0006351,GO:0009742,GO:0040008	DNA binding|DNA-binding transcription factor activity|transcription, DNA-templated|brassinosteroid mediated signaling pathway|regulation of growth	NA	NA
Zm00001d027740	139.986	0.374031	-1.41877	1.69684e-19	4.41105e-18	Down	4.38649	5.29989	4.23638	1.41711	1.55854	2.07611	265.39	0.61591	-0.699208	2.3954e-09	3.2832e-08	Down	13.6284	13.8021	12.1712	7.26635	8.12928	8.54949	311.092	0.365716	-1.4512	9.36054e-37	4.14329e-35	Down	18.1129	16.6725	18.9536	6.86044	6.02459	6.5605	NA	Rab28 protein	NA	NA	NA	NA	NA
Zm00001d027832	12.464	2.2961	1.19918	0.0213132	0.0639967	Up	0.0644047	0.112837	0.11628	0.32542	0.307277	0.121942	119.017	1.68054	0.748921	3.49493e-05	0.000259395	Up	4.62987	4.41407	3.43414	6.75467	7.96673	5.874	210.033	0.598828	-0.739787	1.90727e-07	1.51561e-06	Down	14.2558	11.5641	10.3221	7.56663	7.24661	6.59177	NA	Embryonic protein DC-8	NA	NA	NA	NA	NA
Zm00001d027924	1136.97	3.40511	1.7677	3.15543e-89	6.32096e-87	Up	9.92484	10.1221	12.6224	35.7637	33.6494	34.1798	196.515	1.65861	0.72997	0.00339817	0.0156805	Up	4.77899	5.99189	5.58754	10.8695	7.00462	8.73841	567.776	2.43241	1.28239	3.06873e-51	2.13557e-49	Up	11.1964	11.5538	13.0792	28.8	29.1207	28.3504	EREBP1	AP2-EREBP transcription factor [Source:UniProtKB/TrEMBL;Acc:B4FIY3]	ERF	GO:0003677,GO:0003700,GO:0005634,GO:0006952	DNA binding|DNA-binding transcription factor activity|nucleus|defense response	NA	NA
Zm00001d027946	52.3861	2.14897	1.10364	8.70073e-06	5.84287e-05	Up	0.754304	0.757842	0.795196	1.91541	1.41904	1.24703	45.009	0.214333	-2.22207	5.68019e-08	6.55904e-07	Down	1.52411	2.30732	2.63161	0.384088	0.39224	0.583748	416.097	1.71152	0.775282	8.29695e-15	1.32275e-13	Up	9.02699	7.75722	9.41469	15.1348	13.8405	15.4103	TBT2	hydroxycinnamoyltransferase1	NA	GO:0050734	hydroxycinnamoyltransferase activity	NA	NA
Zm00001d027948	10.6531	3.98939	1.99617	0.000702808	0.00322412	Up	0.0688876	0.098645	0.124648	0.40969	0.392714	0.27981	3.06095	0.125896	-2.9897	0.0293913	0.0960004	Down	0.173048	0.136124	0.166696	0	0	0.0585465	171.446	2.09922	1.06986	4.74949e-13	6.66129e-12	Up	2.88329	2.99675	3.59158	6.57769	6.43275	6.67272	TBT1	hydroxycinnamoyltransferase2	NA	GO:0050734	hydroxycinnamoyltransferase activity	NA	NA
Zm00001d027949	29.6888	2.13947	1.09726	0.00126343	0.00546086	Up	0.313889	0.538	0.306906	0.66977	0.753024	0.988679	9.54586	0.221028	-2.1777	0.00186844	0.0093061	Down	0.587004	0.641593	0.238087	0.0952261	0.0972471	0.12543	416.121	1.96545	0.974858	3.00802e-23	7.6748e-22	Up	8.61718	7.7784	9.33904	16.1175	17.4083	16.5561	TYDC	Tyrosine/DOPA decarboxylase 2	NA	GO:0004837,GO:0006520,GO:0030170,GO:1901695	tyrosine decarboxylase activity|cellular amino acid metabolic process|pyridoxal phosphate binding|tyramine biosynthetic process	NA	NA
Zm00001d027957	58.3128	0.615838	-0.699378	0.00277382	0.0109336	Down	0.915975	1.27533	0.828641	0.685407	0.568865	0.411114	32.2736	0.485134	-1.04355	0.00163278	0.00824655	Down	1.02488	0.928739	0.750318	0.526491	0.301092	0.4577	34.2601	0.391208	-1.35399	9.82022e-05	0.000517024	Down	0.696716	1.02394	1.27627	0.473156	0.340878	0.344527	MADS47	MADS-transcription factor 68	MIKC_MADS	GO:0000977,GO:0000982,GO:0003700,GO:0005634,GO:0007275,GO:0008134,GO:0009742,GO:0043565,GO:0044212,GO:0045944,GO:0046983	RNA polymerase II regulatory region sequence-specific DNA binding|transcription factor activity, RNA polymerase II proximal promoter sequence-specific DNA binding|DNA-binding transcription factor activity|nucleus|multicellular organism development|transcription factor binding|brassinosteroid mediated signaling pathway|sequence-specific DNA binding|transcription regulatory region DNA binding|posit…	NA	NA
Zm00001d028056	67.2335	0.653633	-0.613447	0.00427904	0.0160583	Down	0.951547	1.02101	1.19737	0.545743	0.64354	0.728936	585.313	0.451084	-1.14853	9.4684e-26	4.09085e-24	Down	16.4772	18.7107	19.3733	8.61339	7.5797	7.96594	327.103	0.417864	-1.2589	1.62565e-30	5.58803e-29	Down	10.5655	9.55649	10.4122	3.91159	4.27506	4.45309	SR1IP1	BTB/POZ domain-containing protein	NA	GO:0016567,GO:0042742	protein ubiquitination|defense response to bacterium	NA	NA
Zm00001d028167	209.872	1.71274	0.776309	1.0691e-09	1.26123e-08	Up	4.69185	3.67805	3.71244	7.02409	6.31105	6.25069	346.111	1.57971	0.659662	6.96278e-06	5.92555e-05	Up	6.97414	8.46417	9.13202	11.3219	14.3498	12.4718	1198.57	1.60641	0.683844	2.82599e-33	1.09027e-31	Up	27.6771	27.6297	27.1362	42.9299	43.1199	45.0442	At4g12980	Cytochrome b561 and DOMON domain-containing protein	NA	GO:0016021,GO:0046872,GO:0055114	integral component of membrane|metal ion binding|oxidation-reduction process	NA	NA
Zm00001d028252	743.026	0.599883	-0.737248	4.22187e-12	6.36166e-11	Down	4.19991	3.94736	4.61039	2.26182	2.26978	2.40739	1138.33	0.364682	-1.45529	4.60632e-106	2.00699e-103	Down	11.0357	11.8044	11.28	4.19731	4.24395	3.77698	1469.66	0.525352	-0.928644	3.57115e-63	3.17795e-61	Down	13.5126	12.7498	12.3149	6.62298	6.98383	6.45205	PXG	Caleosin	NA	GO:0005783,GO:0005811,GO:0031090,GO:0046872,GO:1990137	endoplasmic reticulum|lipid droplet|organelle membrane|metal ion binding|plant seed peroxidase activity	path:zma00073	Cutin, suberine and wax biosynthesis
Zm00001d028325	91.5211	2.92217	1.54704	1.01111e-15	2.05773e-14	Up	0.480716	0.547369	0.488951	1.50197	1.44647	1.48658	127.142	0.403102	-1.31078	9.20127e-15	2.04778e-13	Down	3.68757	3.90871	3.73082	1.92609	1.38336	1.17093	459.81	1.81602	0.860778	3.69255e-20	8.08814e-19	Up	6.05492	7.34781	6.57905	12.269	12.2932	11.3452	CYP90B2	brassinosteroid synthesis1	bHLH	GO:0004497,GO:0005506,GO:0005886,GO:0007275,GO:0010268,GO:0016021,GO:0016125,GO:0016132,GO:0016705,GO:0020037,GO:0048366,GO:0055114,GO:0080132	monooxygenase activity|iron ion binding|plasma membrane|multicellular organism development|brassinosteroid homeostasis|integral component of membrane|sterol metabolic process|brassinosteroid biosynthetic process|oxidoreductase activity, acting on paired donors, with incorporation or reduction of molecular oxygen|heme binding|leaf development|oxidation-reduction process|fatty acid alpha-hydroxylas…	path:zma00905	Brassinosteroid biosynthesis
Zm00001d028348	278.783	0.524572	-0.930788	1.5007e-16	3.19408e-15	Down	8.38788	8.69865	8.85603	4.05313	4.16192	4.20158	707.111	0.607021	-0.720182	2.95867e-10	4.45601e-09	Down	31.4211	31.2765	36.6871	21.5727	18.8666	18.7798	527.63	0.44427	-1.17049	2.41798e-40	1.18989e-38	Down	25.4571	28.4539	26.8443	10.9655	12.2003	12.3677	pod	Peroxidase 53	NA	GO:0004601,GO:0005576,GO:0006979,GO:0020037,GO:0042744,GO:0046872	peroxidase activity|extracellular region|response to oxidative stress|heme binding|hydrogen peroxide catabolic process|metal ion binding	path:zma00940	Phenylpropanoid biosynthesis
Zm00001d028482	477.428	1.82307	0.866369	1.37389e-21	3.95383e-20	Up	6.74451	6.51626	6.70426	11.5956	11.3992	11.3632	385.831	1.56272	0.644063	6.16513e-11	9.8869e-10	Up	8.53359	7.41182	7.12593	12.6066	11.5497	11.2239	291.011	1.66045	0.731577	8.25184e-10	8.53938e-09	Up	4.61891	6.05381	5.73023	9.44129	8.39732	9.11128	PLP7	Patatin-like protein 3	NA	GO:0004620,GO:0005886,GO:0006644,GO:0016042,GO:0019374,GO:0040008,GO:0047617,GO:0051707	phospholipase activity|plasma membrane|phospholipid metabolic process|lipid catabolic process|galactolipid metabolic process|regulation of growth|acyl-CoA hydrolase activity|response to other organism	NA	NA
Zm00001d028609	6.1117	0.0578374	-4.11185	3.00898e-05	0.000183417	Down	0.0995735	0.240833	0.185286	0.0313849	0	0	14.8004	0.413072	-1.27553	0.0289395	0.0948311	Down	0.58781	1.10973	0.499618	0.390776	0.253954	0.245664	4.85664	0.111744	-3.16172	0.00432215	0.0155739	Down	0.207402	0.44909	0.243072	0.0638527	0	0.0341869	RAD52-1	NA	NA	GO:0000373,GO:0000724,GO:0003690,GO:0003697,GO:0005634,GO:0005739,GO:0006281,GO:0050897	Group II intron splicing|double-strand break repair via homologous recombination|double-stranded DNA binding|single-stranded DNA binding|nucleus|mitochondrion|DNA repair|cobalt ion binding	NA	NA
Zm00001d028615	220.143	0.491523	-1.02467	8.25025e-11	1.1018e-09	Down	3.58066	3.71382	4.30578	1.97585	1.47355	1.80512	952.733	0.548996	-0.865133	2.49175e-13	4.87862e-12	Down	29.2848	27.3495	26.3677	17.7054	14.3716	12.6386	149.295	0.39947	-1.32384	6.87976e-15	1.10093e-13	Down	4.86825	4.26539	4.95744	2.17632	1.97945	1.40704	Os03g0275100	Probable protein phosphatase 2C 4	NA	GO:0004722,GO:0046872	protein serine/threonine phosphatase activity|metal ion binding	NA	NA
Zm00001d028745	62.9409	2.31233	1.20935	9.95243e-08	9.18218e-07	Up	0.9901	1.51064	1.17653	2.32948	2.96379	2.5309	49.3144	0.283337	-1.81941	1.16289e-10	1.81138e-09	Down	2.97557	3.31186	4.06422	1.32325	0.559171	0.991684	117.781	1.83146	0.87299	7.44833e-07	5.47583e-06	Up	4.08467	3.72715	3.16666	7.09418	6.69056	6.10353	STR10	Rhodanese-like family protein	NA	GO:0009409,GO:0009507,GO:0009534,GO:0009941,GO:0016021	response to cold|chloroplast|chloroplast thylakoid|chloroplast envelope|integral component of membrane	NA	NA
Zm00001d028754	31.7913	1.83008	0.871909	0.0057498	0.0208477	Up	0.461529	0.622987	0.511045	0.789688	1.04108	1.12525	26.1211	0.189695	-2.39825	1.89848e-09	2.63008e-08	Down	1.4785	2.15003	1.69368	0.451606	0.419264	0.121674	24.1126	0.488097	-1.03476	0.00919444	0.0300481	Down	1.51802	1.11784	1.2039	0.368961	0.742711	0.750662	MAPKKK18	mitogen-activated protein kinase kinase kinase 13	LBD	GO:0004672,GO:0004674,GO:0004709,GO:0005524,GO:0005634,GO:0005737,GO:0006970,GO:0009737,GO:0009738,GO:0009789,GO:0023014,GO:0031098,GO:0032147,GO:0046777,GO:1900057,GO:1902457,GO:2000038	protein kinase activity|protein serine/threonine kinase activity|MAP kinase kinase kinase activity|ATP binding|nucleus|cytoplasm|response to osmotic stress|response to abscisic acid|abscisic acid-activated signaling pathway|positive regulation of abscisic acid-activated signaling pathway|signal transduction by protein phosphorylation|stress-activated protein kinase signaling cascade|activation of…	NA	NA
Zm00001d028806	160.084	0.384284	-1.37976	2.10013e-20	5.69114e-19	Down	5.82603	7.35673	6.61845	2.19515	2.53692	2.21388	74.1111	1.65194	0.724158	0.00073549	0.00407822	Up	2.38695	2.2901	1.96009	3.21626	3.65402	3.8922	1022.93	1.60293	0.680713	8.91155e-29	2.89201e-27	Up	30.0042	29.8291	31.4771	47.9452	48.4611	48.477	TS2	Sex determination protein tasselseed-2	NA	GO:0007275,GO:0016491	multicellular organism development|oxidoreductase activity	NA	NA
Zm00001d028816	60.069	2.64505	1.4033	1.39196e-05	9.01948e-05	Up	1.62213	2.16195	0.923289	3.32441	4.7301	3.39792	237.507	2.93186	1.55181	7.80783e-20	2.42993e-18	Up	7.03549	6.07486	6.88232	21.6852	17.0525	18.7655	69.9179	3.41357	1.77128	1.42661e-13	2.0868e-12	Up	1.74473	1.85262	1.5336	5.48899	6.29555	5.55409	PR1	Pathogenesis-related protein 10	NA	GO:0005737,GO:0006952,GO:0009607	cytoplasm|defense response|response to biotic stimulus	NA	NA
Zm00001d028906	1133.57	0.531388	-0.912161	1.22901e-19	3.225e-18	Down	28.9854	29.9128	33.618	13.9856	18.5719	16.5947	5094.05	0.221246	-2.17628	1.59423e-29	8.19229e-28	Down	652.366	556.405	498.877	105.322	135.438	130.195	15755.1	0.382992	-1.38462	0	0	Down	1489.22	1498.2	1574.37	570.658	573.253	585.658	NA	NA	NA	NA	NA	NA	NA
Zm00001d028947	263.811	0.338245	-1.56386	2.42878e-39	1.47698e-37	Down	8.98023	9.74073	8.9853	2.79012	3.03378	2.99393	119.273	0.612742	-0.706647	3.93624e-05	0.000289234	Down	4.07182	3.60503	4.92323	2.39467	2.62228	2.56518	237.043	0.323767	-1.62697	3.10061e-29	1.02435e-27	Down	8.92731	9.53896	11.3933	3.78559	3.0767	2.69317	NA	NA	NA	NA	NA	NA	NA
Zm00001d028949	3569.72	0.607647	-0.718694	7.41679e-43	5.07404e-41	Down	46.981	47.7146	49.0515	27.8528	29.3349	28.5103	1152.9	0.5371	-0.896738	1.47907e-43	1.35369e-41	Down	25.963	24.724	23.7808	13.7997	12.6507	12.8023	1175.64	0.642674	-0.637841	1.3193e-28	4.24371e-27	Down	22.9461	23.1116	23.4614	14.2446	14.9156	15.0753	CIPK31	CBL-interacting protein kinase%253B CIPK-like protein 1	VOZ	GO:0004674,GO:0005524,GO:0005634,GO:0005737,GO:0006468,GO:0035556	protein serine/threonine kinase activity|ATP binding|nucleus|cytoplasm|protein phosphorylation|intracellular signal transduction	NA	NA
Zm00001d029125	1325.11	0.554143	-0.85167	1.10763e-39	6.80316e-38	Down	53.3088	55.4638	50.4618	28.9429	24.8788	28.1019	1226.04	0.152497	-2.71314	0	0	Down	81.9145	87.8691	85.0302	14.2769	11.3905	12.4612	1864.85	0.303105	-1.72211	7.44592e-254	7.04329e-251	Down	114.489	109.054	111.919	32.9513	33.2887	34.4257	NA	Desiccation-related protein PCC13-62	NA	GO:0071465,GO:1902075	cellular response to desiccation|cellular response to salt	NA	NA
Zm00001d029350	103.154	4.25621	2.08957	3.67783e-15	7.25366e-14	Up	0.567204	0.78281	0.778771	2.52629	3.33845	3.36047	13.4189	0.474561	-1.07533	0.0404911	0.124723	Down	0.695465	0.689309	0.53595	0.32154	0.218909	0.35294	30.3842	0.566413	-0.820073	0.0149903	0.0455886	Down	1.21671	1.35492	1.43178	0.706365	0.680334	0.859521	KCS12	3-ketoacyl-CoA synthase	NA	GO:0005783,GO:0006633,GO:0016020,GO:0102336,GO:0102337,GO:0102338,GO:0102756	endoplasmic reticulum|fatty acid biosynthetic process|membrane|3-oxo-arachidoyl-CoA synthase activity|3-oxo-cerotoyl-CoA synthase activity|3-oxo-lignoceronyl-CoA synthase activity|very-long-chain 3-ketoacyl-CoA synthase activity	path:zma00062	Fatty acid elongation
Zm00001d029356	81.6341	2.13981	1.09748	6.93884e-08	6.53561e-07	Up	1.01246	1.67004	1.1517	2.40993	3.01791	2.70454	19.8798	0.435534	-1.19914	0.00496977	0.0217085	Down	0.470315	0.647433	0.528559	0.221471	0.102805	0.377908	325.21	3.02864	1.59867	3.95102e-46	2.36876e-44	Up	2.86025	3.48497	3.0504	9.33658	9.64255	9.18389	OMT3	benzoxazinone synthesis11	NA	GO:0008171,GO:0008757,GO:0032259,GO:0046983	O-methyltransferase activity|S-adenosylmethionine-dependent methyltransferase activity|methylation|protein dimerization activity	NA	NA
Zm00001d029359	724.356	2.64766	1.40472	2.60538e-32	1.25752e-30	Up	9.85511	13.257	8.82888	27.4166	29.2176	25.0489	179.497	0.0891609	-3.48745	1.21644e-90	3.80106e-88	Down	9.78793	10.323	10.098	0.682835	0.950901	1.01185	2891.04	2.04474	1.03192	8.2057e-138	2.52498e-135	Up	54.8146	57.4665	58.0679	117.21	112.801	114.726	OMT3	benzoxazinone synthesis10	NA	GO:0008171,GO:0008757,GO:0032259,GO:0046983	O-methyltransferase activity|S-adenosylmethionine-dependent methyltransferase activity|methylation|protein dimerization activity	NA	NA
Zm00001d029366	63.5532	2.57659	1.36546	2.3374e-09	2.64156e-08	Up	0.45083	0.383593	0.493903	1.11075	0.967304	0.797427	438.323	1.7064	0.770954	7.34372e-07	7.28835e-06	Up	6.32112	7.34077	6.77011	10.1048	13.33	10.8266	1448.5	1.87171	0.904354	1.8113e-64	1.65217e-62	Up	20.3506	20.7949	21.1324	37.6303	39.6441	38.1155	SPBC2A9.03	Transducin/WD40 repeat-like superfamily protein	bHLH	GO:0005829	cytosol	NA	NA
Zm00001d029495	194.954	2.62644	1.39311	5.35537e-25	1.89097e-23	Up	5.59165	2.98999	6.1931	18.7651	19.6488	11.5938	162.892	2.94638	1.55894	1.02048e-24	4.19236e-23	Up	12.4979	14.9736	12.6566	40.6619	38.3306	37.0794	95.6728	2.31659	1.212	3.03602e-09	2.9539e-08	Up	10.7323	7.5239	9.17205	18.6412	20.6901	23.6048	NA	NA	NA	NA	NA	NA	NA
Zm00001d029512	469.714	0.542887	-0.881277	8.08807e-15	1.54257e-13	Down	12.6939	11.6501	13.3683	6.83098	6.06637	6.25719	424.111	0.565793	-0.821654	5.94827e-06	5.14137e-05	Down	18.1076	16.0823	14.6933	11.0891	9.23429	6.82036	91.1257	0.435232	-1.20014	2.49466e-09	2.45619e-08	Down	4.04256	3.83209	3.34434	1.75705	1.57067	1.49929	PBF	Dof zinc finger protein DOF4.6	Dof	GO:0003677,GO:0005634,GO:0006355,GO:0046872	DNA binding|nucleus|regulation of transcription, DNA-templated|metal ion binding	NA	NA
Zm00001d029578	118.402	0.590017	-0.761172	4.58893e-06	3.24144e-05	Down	5.27916	6.37839	4.51208	3.33433	2.32815	2.36665	98.3958	1.90499	0.929787	0.00034771	0.00207974	Up	5.10732	4.4767	5.41183	11.6941	7.80842	8.51625	928.469	1.55793	0.639633	1.04419e-23	2.72129e-22	Up	52.1524	52.2657	52.8298	78.2147	82.5087	81.8049	NA	Expressed protein; protein	NA	NA	NA	NA	NA
Zm00001d029607	102.621	1.58953	0.668598	0.000148633	0.000794185	Up	1.35273	1.87016	1.47902	1.9548	2.28701	2.01474	13.2968	2.22584	1.15435	0.0290589	0.0951356	Up	0.181306	0.366737	0.0998004	0.425776	0.570691	0.420619	46.9694	2.20044	1.13779	0.000136893	0.000700229	Up	0.932158	0.698682	0.624271	1.17185	1.72294	2.02308	SHR1	Protein SHORT-ROOT	GRAS	GO:0003700,GO:0005634,GO:0008356,GO:0009956,GO:0043565,GO:0045930,GO:0048366,GO:0055072	DNA-binding transcription factor activity|nucleus|asymmetric cell division|radial pattern formation|sequence-specific DNA binding|negative regulation of mitotic cell cycle|leaf development|iron ion homeostasis	NA	NA
Zm00001d029631	1342.79	0.32291	-1.6308	4.27407e-58	4.26697e-56	Down	143.15	143.606	150.587	54.1714	33.0068	39.0841	392.826	0.300056	-1.7367	3.53594e-24	1.41323e-22	Down	84.9092	80.8733	68.3859	28.9916	19.8273	20.0872	46.7459	0.144642	-2.78945	2.16466e-16	3.82597e-15	Down	10.7222	8.92963	11.284	1.29684	0.99924	2.14612	Os03g0429000	cystatin8	NA	GO:0004869,GO:0005576,GO:0006952	cysteine-type endopeptidase inhibitor activity|extracellular region|defense response	NA	NA
Zm00001d029706	12.9458	0.0691331	-3.85448	1.70814e-09	1.96963e-08	Down	0.817298	1.24381	0.758997	0.0370499	0.0360866	0.111879	202.825	0.263484	-1.92421	2.85637e-42	2.51028e-40	Down	15.3727	15.863	15.2683	3.43352	3.20584	5.37864	34.6027	0.377854	-1.4041	2.58915e-05	0.000151876	Down	2.86364	1.9556	2.30135	0.925708	0.980754	0.75524	GSTU6	glutathione transferase39	NA	GO:0004364,GO:0005737,GO:0006749	glutathione transferase activity|cytoplasm|glutathione metabolic process	path:zma00480	Glutathione metabolism
Zm00001d029744	329.716	1.77377	0.82682	1.28001e-09	1.49451e-08	Up	4.56615	4.49231	4.68929	6.6889	8.61713	7.30209	104.872	4.1171	2.04163	2.49176e-17	6.57141e-16	Up	1.684	1.22278	1.12305	6.18869	4.55314	5.52208	2076.33	3.00008	1.585	1.98503e-227	1.26744e-224	Up	32.2133	32.5167	35.092	100.829	97.8278	97.7545	F3H-2	flavone synthase typeI1	NA	GO:0009813,GO:0031418,GO:0045486,GO:0046872	flavonoid biosynthetic process|L-ascorbic acid binding|naringenin 3-dioxygenase activity|metal ion binding	NA	NA
Zm00001d029756	337.515	Inf	Inf	0	0	Up	0	0	0	52.9133	57.4848	51.9812	426.643	679.899	9.40918	0	0	Up	0	0.223226	0.0759334	63.6567	69.0603	67.3661	420.998	498.658	8.96191	3.87739e-43	2.09806e-41	Up	0.0788038	0	0.316652	70.382	60.0701	64.2203	NA	NA	NA	NA	NA	NA	NA
Zm00001d029814	135.54	0.194343	-2.36332	1.23482e-43	8.68027e-42	Down	7.00505	7.01938	6.86495	1.06419	1.36683	1.2682	1491.96	0.170733	-2.55019	3.82481e-163	4.55078e-160	Down	97.0157	106.79	106.927	18.7873	16.15	17.132	486.985	0.400488	-1.32017	7.61654e-44	4.17439e-42	Down	25.3919	27.9056	29.6647	10.8355	10.3397	11.7219	XTH31	Xyloglucan endotransglucosylase/hydrolase protein 32	NA	GO:0005618,GO:0005886,GO:0010411,GO:0016762,GO:0016998,GO:0033946,GO:0042546,GO:0048046,GO:0071555	cell wall|plasma membrane|xyloglucan metabolic process|xyloglucan:xyloglucosyl transferase activity|cell wall macromolecule catabolic process|xyloglucan-specific endo-beta-1,4-glucanase activity|cell wall biogenesis|apoplast|cell wall organization	NA	NA
Zm00001d029884	194.605	1.82878	0.870878	4.12037e-11	5.6783e-10	Up	4.53565	5.03538	5.15512	9.36904	9.07797	8.62324	197.742	1.51677	0.601001	7.22988e-06	6.13935e-05	Up	8.99807	10.7472	9.43432	14.0873	14.7716	14.6001	194.778	0.511817	-0.966301	2.87753e-11	3.41507e-10	Down	14.5641	18.2243	14.0772	8.36478	7.12567	8.2308	ERF034	Ethylene-responsive transcription factor ERF035	ERF	GO:0003700,GO:0005634,GO:0009873,GO:0044212	DNA-binding transcription factor activity|nucleus|ethylene-activated signaling pathway|transcription regulatory region DNA binding	NA	NA
Zm00001d029896	111.2	0.586849	-0.76894	0.000165717	0.000876151	Down	3.51019	3.33652	3.93224	1.77227	1.88899	2.32524	111.62	0.404593	-1.30546	4.53944e-13	8.68982e-12	Down	4.54455	4.6895	4.37773	1.79806	1.6289	1.97683	52.1775	0.628707	-0.66954	0.00947088	0.0308332	Down	1.94709	1.57926	1.84258	1.14678	0.994063	1.20006	GATA4	GATA transcription factor 2	GATA	GO:0003700,GO:0005634,GO:0008270,GO:0009416,GO:0043565,GO:0045893	DNA-binding transcription factor activity|nucleus|zinc ion binding|response to light stimulus|sequence-specific DNA binding|positive regulation of transcription, DNA-templated	NA	NA
Zm00001d029903	143.32	7.429	2.89317	9.03138e-62	9.95693e-60	Up	1.18072	1.05211	1.03756	7.87386	7.50824	7.18188	154.244	0.513665	-0.9611	2.90377e-10	4.37545e-09	Down	9.9084	9.13349	9.72394	4.11026	4.39273	5.99629	563.968	1.99236	0.994479	2.7853e-34	1.12558e-32	Up	17.3928	17.3354	17.3319	33.2879	35.6768	33.7131	EXPB3	Expansin-B4	NA	NA	NA	NA	NA
Zm00001d029921	67.7901	0.562096	-0.831111	0.000990299	0.00440198	Down	1.71428	1.9208	2.37289	1.24478	1.10269	0.896395	65.9867	0.35524	-1.49314	2.33915e-10	3.54713e-09	Down	2.72885	2.6039	3.42872	1.21899	0.8714	0.963378	129.608	0.497427	-1.00744	1.19101e-08	1.09027e-07	Down	5.75263	5.3638	4.14052	2.57443	2.23424	2.69805	QWRF7	QWRF motif-containing protein 7	NA	GO:0005737,GO:0005813,GO:0005880,GO:0007098,GO:0008017,GO:0051225	cytoplasm|centrosome|nuclear microtubule|centrosome cycle|microtubule binding|spindle assembly	NA	NA
Zm00001d029932	127.06	2.03759	1.02686	1.73563e-10	2.23228e-09	Up	1.43624	1.77239	1.37078	2.85328	2.78591	2.94281	229.193	2.42477	1.27785	8.65646e-24	3.38971e-22	Up	3.46831	2.44019	2.84296	7.19321	6.96163	6.66879	405.587	3.20718	1.68131	2.92818e-62	2.58774e-60	Up	3.79034	4.49822	4.04559	12.9887	13.2553	12.9073	NPF6.3	Protein NRT1/ PTR FAMILY 6.3	NA	GO:0005886,GO:0006857,GO:0009414,GO:0009635,GO:0009734,GO:0010167,GO:0015112,GO:0015293,GO:0015706,GO:0016021,GO:0042128	plasma membrane|oligopeptide transport|response to water deprivation|response to herbicide|auxin-activated signaling pathway|response to nitrate|nitrate transmembrane transporter activity|symporter activity|nitrate transport|integral component of membrane|nitrate assimilation	NA	NA
Zm00001d029970	584.892	1.96517	0.974655	5.81346e-31	2.65144e-29	Up	16.0475	18.2033	16.4118	30.9895	32.0531	29.9224	102.653	2.28312	1.19101	1.08254e-09	1.53616e-08	Up	2.51547	2.65619	2.91597	5.03746	6.12851	6.96703	84.1871	0.455699	-1.13385	1.06019e-07	8.67862e-07	Down	5.54094	4.08922	5.00957	2.24389	2.33561	2.02339	CYCP4-1	Cyclin-U4-2	NA	GO:0000079,GO:0007049,GO:0019901,GO:0051301	regulation of cyclin-dependent protein serine/threonine kinase activity|cell cycle|protein kinase binding|cell division	NA	NA
Zm00001d030464	288.725	0.521474	-0.939334	7.12469e-07	5.76008e-06	Down	10.6025	9.02131	11.4532	6.22725	4.006	5.25863	478.976	2.89721	1.53466	7.38543e-48	7.93293e-46	Up	6.99113	8.11101	7.86187	23.1306	20.1639	22.0064	607.045	0.196752	-2.34555	8.05699e-129	2.28639e-126	Down	28.88	29.6005	34.2387	5.68738	6.32685	6.05962	PLT6	Carbohydrate transporter/ sugar porter	NA	GO:0005351,GO:0005355,GO:0005887,GO:0008645	carbohydrate:proton symporter activity|glucose transmembrane transporter activity|integral component of plasma membrane|hexose transmembrane transport	NA	NA
Zm00001d030550	53.9021	2.05119	1.03646	0.00015767	0.000837655	Up	1.07499	0.996297	1.07559	1.80337	2.44817	1.4761	44.7687	1.84624	0.88459	0.0015197	0.00773857	Up	0.908733	1.59863	1.43243	2.16437	2.29698	2.68317	36.8084	3.37387	1.7544	1.40947e-06	1.00049e-05	Up	0.536822	1.11424	0.414822	1.90697	2.99014	2.00116	NA	NA	NA	NA	NA	NA	NA
Zm00001d030720	449.465	0.520242	-0.942744	1.09791e-10	1.44482e-09	Down	23.5601	20.1025	24.3017	12.9913	9.09859	13.6247	140.075	0.322457	-1.63282	6.22053e-10	9.04286e-09	Down	9.1342	8.44409	6.69009	3.33504	2.97019	1.37915	14.5977	0.28948	-1.78847	0.00118928	0.0049607	Down	0.716939	0.641071	1.17507	0.209106	0.406158	0.111956	At2g27360	GDSL esterase/lipase	NA	GO:0005576,GO:0016042,GO:0016788	extracellular region|lipid catabolic process|hydrolase activity, acting on ester bonds	path:zma00901	Indole alkaloid biosynthesis
Zm00001d030858	206.215	2.38937	1.25663	6.86986e-22	2.00528e-20	Up	3.09303	3.78995	3.84824	8.44385	7.0328	7.66022	356.487	2.81519	1.49323	2.20502e-45	2.17931e-43	Up	9.99419	11.1543	12.1757	30.8046	30.0397	31.2669	726.558	1.59484	0.673416	2.92108e-20	6.45367e-19	Up	30.9729	32.7744	34.0071	52.8711	49.6313	51.7902	NA	Zinc finger protein AZF2	C2H2	GO:0003677,GO:0005634,GO:0046872	DNA binding|nucleus|metal ion binding	NA	NA
Zm00001d030976	275.037	0.39969	-1.32305	4.02039e-24	1.35557e-22	Down	9.71493	9.08805	9.9995	3.28592	3.41825	3.42275	917.57	0.650243	-0.62095	1.80572e-09	2.50831e-08	Down	35.0555	37.6901	41.396	25.2047	22.2958	25.3459	688.757	0.587887	-0.766389	1.06586e-24	2.90833e-23	Down	30.4109	28.3297	28.4087	16.1528	17.1464	17.4303	CYP76M5	Cytochrome P450 CYP76M15	NA	GO:0004497,GO:0005506,GO:0006952,GO:0016020,GO:0016021,GO:0016102,GO:0016709,GO:0020037,GO:0051502,GO:0055114	monooxygenase activity|iron ion binding|defense response|membrane|integral component of membrane|diterpenoid biosynthetic process|oxidoreductase activity, acting on paired donors, with incorporation or reduction of molecular oxygen, NAD(P)H as one donor, and incorporation of one atom of oxygen|heme binding|diterpene phytoalexin biosynthetic process|oxidation-reduction process	NA	NA
Zm00001d030993	329.878	1.95568	0.967667	4.86778e-20	1.29733e-18	Up	4.1181	4.73311	4.91007	9.70311	8.84432	8.4101	108.417	2.5365	1.34284	1.19975e-10	1.86597e-09	Up	2.48363	2.304	3.1762	6.33532	5.79584	7.69285	112.77	1.91191	0.935015	6.71685e-07	4.96809e-06	Up	3.63874	3.8076	2.40822	6.08893	6.03209	6.52005	IAA31	Auxin-responsive protein IAA4	NA	GO:0005634,GO:0006355,GO:0009734	nucleus|regulation of transcription, DNA-templated|auxin-activated signaling pathway	path:zma04075	Plant hormone signal transduction
Zm00001d031093	41.0865	0.00408313	-7.93611	2.86337e-30	1.26455e-28	Down	1.77245	1.28852	1.45693	0.0199218	0	0	57.8179	0.0090415	-6.78922	1.29406e-52	1.62731e-50	Down	2.49906	2.48425	2.70558	0.0454439	0	0.0224468	62.5007	0.00144634	-9.43338	2.93731e-15	4.82747e-14	Down	2.94052	2.80611	2.4653	0	0	0	GSDA	NA	NA	GO:0005634,GO:0005737,GO:0006152,GO:0008270,GO:0047974	nucleus|cytoplasm|purine nucleoside catabolic process|zinc ion binding|guanosine deaminase activity	NA	NA
Zm00001d031158	50.9633	4.86824	2.2834	4.29578e-17	9.54759e-16	Up	1.17352	0.380145	1.28992	4.99678	3.70322	4.66065	71.226	5.36206	2.42279	7.23864e-24	2.84533e-22	Up	2.14799	1.58682	2.60893	12.0899	10.7787	10.5216	193.564	2.4868	1.31429	0.000171655	0.000860295	Up	14.4714	10.3569	6.00252	22.5927	25.946	27.2395	Os12g0628600	pathogenesis related protein5	NA	GO:0005576	extracellular region	NA	NA
Zm00001d031203	1206.26	8.72913	3.12584	3.18476e-204	2.56868e-201	Up	7.14305	6.44457	6.16404	53.2564	56.1203	60.03	1129.2	0.615463	-0.700257	3.27112e-27	1.50137e-25	Down	55.9172	57.2156	52.847	35.7809	32.1883	32.2893	5437.15	1.65031	0.72274	1.5942e-108	3.20597e-106	Up	156.006	157.864	162.808	257.502	262.172	259.021	YNR064C	alpha/beta-Hydrolases superfamily protein	NA	GO:0004301,GO:0009636,GO:0052689	epoxide hydrolase activity|response to toxic substance|carboxylic ester hydrolase activity	NA	NA
Zm00001d031344	5436.05	0.507032	-0.97985	9.20533e-67	1.19044e-64	Down	208.276	209.278	207.386	106.334	100.11	95.479	351.498	1.62117	0.697036	1.24736e-11	2.11436e-10	Up	12.0552	11.9023	10.71	18.3817	18.1461	18.6347	603.976	0.508859	-0.974662	1.4134e-32	5.30855e-31	Down	35.8145	33.6642	31.7853	16.0869	18.0853	16.8469	NA	NA	NA	NA	NA	NA	NA
Zm00001d031499	54.243	0.401766	-1.31557	9.24794e-08	8.58129e-07	Down	3.73208	3.40285	3.25692	0.560807	1.47274	1.25328	68.3914	0.381326	-1.3909	1.46827e-09	2.05897e-08	Down	8.53401	7.97969	7.67787	3.47411	3.3789	2.20631	23.5937	0.398531	-1.32724	0.000766025	0.00333577	Down	2.97798	2.2522	2.82985	0.966388	1.10261	1.11441	ERF015	AP2-EREBP transcription factor (Fragment) (Fragment) [Source:UniProtKB/TrEMBL;Acc:A0A060D6E2]	ERF	GO:0003677,GO:0003700,GO:0005634	DNA binding|DNA-binding transcription factor activity|nucleus	NA	NA
Zm00001d031500	19.0565	0.389912	-1.35878	0.0011585	0.00505939	Down	1.54335	1.16764	1.6382	0.695437	0.316489	0.345764	48.0235	0.480675	-1.05687	9.13724e-05	0.00062494	Down	7.26375	6.57093	6.0253	4.35336	2.96384	2.04792	9.22064	0.16535	-2.59641	0.000357977	0.00167695	Down	2.11797	1.4111	1.21579	0.279454	0.296071	0.199494	ERF015	NA	ERF	GO:0003677,GO:0003700,GO:0005634	DNA binding|DNA-binding transcription factor activity|nucleus	NA	NA
Zm00001d031501	133.907	0.475083	-1.07375	4.10671e-08	3.97808e-07	Down	8.9567	6.6922	7.52776	2.46219	2.68711	3.0689	229.422	0.240678	-2.05482	1.74855e-26	7.80539e-25	Down	28.1134	24.5061	22.8702	8.29212	5.36313	4.16411	46.4674	0.260057	-1.9431	1.23565e-09	1.25681e-08	Down	5.17727	4.3677	5.20087	1.98723	1.0527	0.731477	ERF015	AP2-EREBP transcription factor (Fragment) (Fragment) [Source:UniProtKB/TrEMBL;Acc:A0A060D144]	ERF	GO:0003677,GO:0003700,GO:0005634	DNA binding|DNA-binding transcription factor activity|nucleus	NA	NA
Zm00001d031653	266.035	1.53182	0.615245	7.62361e-08	7.14326e-07	Up	2.25659	2.77092	2.68319	3.6623	3.31414	4.04122	349.213	1.59275	0.671519	7.91351e-11	1.25092e-09	Up	5.74089	5.79573	6.57641	9.72421	9.58174	9.0215	146.994	0.563467	-0.827596	9.41446e-08	7.73883e-07	Down	4.03296	4.22975	4.11812	2.53783	2.14665	2.21346	GDPD2	Glycerophosphodiester phosphodiesterase GDPD2	NA	GO:0006071,GO:0008889,GO:0046475	glycerol metabolic process|glycerophosphodiester phosphodiesterase activity|glycerophospholipid catabolic process	path:zma00564	Glycerophospholipid metabolism
Zm00001d031657	25.6849	4.18131	2.06395	3.51333e-08	3.43477e-07	Up	0.0945956	0.129732	0.122973	0.508618	0.434257	0.494417	29.0658	0.487352	-1.03696	0.00303929	0.0142607	Down	0.948474	0.639509	0.708552	0.457409	0.365569	0.275051	288.528	3.84941	1.94464	4.09325e-55	3.08383e-53	Up	1.9738	2.61075	2.25494	8.56102	8.50202	8.99494	PAP27	Probable inactive purple acid phosphatase 27	NA	GO:0003993,GO:0005576,GO:0046872	acid phosphatase activity|extracellular region|metal ion binding	NA	NA
Zm00001d031737	98.7658	1.51328	0.597676	0.00372853	0.0142205	Up	1.61885	2.40312	1.94591	2.36408	3.07488	2.57695	45.8688	1.94018	0.956193	0.000517799	0.00296836	Up	1.00213	1.36639	1.14412	1.86855	2.49235	2.33565	120.546	1.83854	0.878561	3.24422e-07	2.50476e-06	Up	3.04263	3.26322	3.0565	5.89456	5.15581	5.98164	NA	NC domain-containing protein-related	NA	NA	NA	NA	NA
Zm00001d031778	27.4547	2.97442	1.57261	7.43347e-06	5.05071e-05	Up	0.283542	0.324903	0.353505	0.944609	1.02991	0.704791	16.013	2.47602	1.30802	0.00627936	0.0264757	Up	0.210948	0.369802	0.261263	0.712118	0.569138	0.764667	44.9237	6.19936	2.63212	7.01761e-15	1.12159e-13	Up	0.331393	0.361294	0.423695	2.28166	1.8867	2.68158	ACA7	Carbonic anhydrase	NA	GO:0004089,GO:0008270,GO:0009570	carbonate dehydratase activity|zinc ion binding|chloroplast stroma	path:zma00910	Nitrogen metabolism
Zm00001d031875	152.056	1.93572	0.952873	1.01521e-10	1.34407e-09	Up	2.19754	2.13925	1.66447	3.89151	3.53384	3.54861	15.5386	5.93811	2.57	9.73467e-07	9.50875e-06	Up	0.150215	0.113437	0.144701	0.802537	0.598916	0.975775	76.7114	0.602386	-0.73124	0.00146579	0.00599077	Down	3.0635	2.73142	2.74558	1.74762	1.17558	2.16839	PHT1-6	phosphate transporter protein7	NA	GO:0005315,GO:0006817,GO:0015293,GO:0016021	inorganic phosphate transmembrane transporter activity|phosphate ion transport|symporter activity|integral component of membrane	NA	NA
Zm00001d032036	1146.02	2.81015	1.49065	1.42639e-103	3.5834e-101	Up	16.7056	19.8888	15.6773	43.9866	41.9188	44.1268	519.625	0.619632	-0.690517	2.92764e-15	6.72858e-14	Down	30.7822	28.9264	30.0074	18.9852	15.9069	19.6439	2102.24	1.9658	0.975115	7.84116e-94	1.32625e-91	Up	62.9745	63.6718	67.2877	122.837	125.994	128.573	CXE8	Probable carboxylesterase 8	NA	GO:0052689	carboxylic ester hydrolase activity	NA	NA
Zm00001d032106	30.9057	0.185992	-2.42669	1.95057e-09	2.22407e-08	Down	0.771992	0.886264	0.425236	0.0715701	0.141412	0.0362701	32.8412	1.93345	0.951175	0.00341746	0.0157578	Up	0.88865	0.656485	1.07934	1.42907	2.14856	1.41176	48.8907	0.323145	-1.62975	6.3114e-08	5.3024e-07	Down	2.08579	2.85652	3.53096	1.03457	0.680334	0.993224	SPCC1672.07	NA	MYB_related	GO:0005634,GO:0005730,GO:0005829,GO:0006364,GO:0032040,GO:0032153,GO:0034388,GO:0072686	nucleus|nucleolus|cytosol|rRNA processing|small-subunit processome|cell division site|Pwp2p-containing subcomplex of 90S preribosome|mitotic spindle	NA	NA
Zm00001d032148	60.9901	0.587467	-0.76742	0.000714784	0.0032771	Down	2.2286	1.8414	1.95623	1.21655	0.879896	1.23938	95.8716	0.62552	-0.676871	0.000332111	0.00200036	Down	3.19377	3.71262	3.67475	2.40024	2.48221	1.6208	14.3674	0.398019	-1.32909	0.0103015	0.0331303	Down	0.502577	0.709077	0.593961	0.273049	0.115714	0.321621	PHT1	hydroxycinnamoyltransferase9	NA	GO:0050734	hydroxycinnamoyltransferase activity	path:zma00940,path:zma00941,path:zma00945	Phenylpropanoid biosynthesis|Flavonoid biosynthesis|Stilbenoid, diarylheptanoid and gingerol biosynthesis
Zm00001d032162	900.82	3.05282	1.61014	3.63043e-48	2.85306e-46	Up	15.0163	15.5722	14.9683	49.8505	43.1761	41.4523	453.656	0.611086	-0.710552	3.49191e-12	6.20818e-11	Down	27.1981	32.7749	29.8992	17.8365	17.6079	18.4748	1011.06	1.59761	0.675917	1.40648e-26	4.14319e-25	Up	39.2338	39.9452	42.4241	66.4987	63.6083	62.1567	TIL	Temperature-induced lipocalin-1	NA	GO:0005215,GO:0005737,GO:0005739,GO:0005773,GO:0005774,GO:0005783,GO:0005794,GO:0005886,GO:0006629,GO:0006883,GO:0009408,GO:0009409,GO:0009414,GO:0009416,GO:0009506,GO:0009644,GO:0009735,GO:0009898,GO:0009941,GO:0010286,GO:0010431,GO:0030644,GO:0031969,GO:0042538,GO:0045735,GO:0050826,GO:1901002,GO:1901562,GO:1902884	transporter activity|cytoplasm|mitochondrion|vacuole|vacuolar membrane|endoplasmic reticulum|Golgi apparatus|plasma membrane|lipid metabolic process|cellular sodium ion homeostasis|response to heat|response to cold|response to water deprivation|response to light stimulus|plasmodesma|response to high light intensity|response to cytokinin|cytoplasmic side of plasma membrane|chloroplast envelope|hea…	NA	NA
Zm00001d032186	712.861	1.88481	0.914416	2.89845e-31	1.34394e-29	Up	18.253	19.0809	19.9653	34.6699	31.7754	33.7242	991.362	1.52997	0.6135	1.15135e-19	3.53343e-18	Up	31.7541	31.6204	33.0497	47.7913	48.8907	48.1592	3348.97	1.57958	0.659538	1.11749e-50	7.63118e-49	Up	100.14	102.185	110.29	166.37	157.062	165.359	RNS1	Ribonuclease 1	NA	GO:0003723,GO:0004521,GO:0004540,GO:0005576,GO:0005618,GO:0005886,GO:0006401,GO:0009611,GO:0009718,GO:0016036,GO:0033897	RNA binding|endoribonuclease activity|ribonuclease activity|extracellular region|cell wall|plasma membrane|RNA catabolic process|response to wounding|anthocyanin-containing compound biosynthetic process|cellular response to phosphate starvation|ribonuclease T2 activity	NA	NA
Zm00001d032298	82.9929	1.92839	0.9474	1.5644e-06	1.19838e-05	Up	0.804736	0.911197	1.09572	1.8923	1.42019	1.7419	202.993	1.91355	0.936255	3.40894e-06	3.06824e-05	Up	3.46734	3.93782	4.04461	8.37721	5.96861	7.14849	32.4385	2.77655	1.47329	2.37749e-05	0.000140233	Up	0.352049	0.568339	0.46247	1.37565	1.40446	1.01775	TPP6	trehalose-6-phosphate phosphatase1	NA	GO:0004805,GO:0005992	trehalose-phosphatase activity|trehalose biosynthetic process	path:zma00500	Starch and sucrose metabolism
Zm00001d032381	467.546	0.429938	-1.2178	6.83571e-13	1.11204e-11	Down	52.4967	41.5504	41.8123	21.0459	12.9628	17.7588	554.296	0.423132	-1.24082	3.24778e-05	0.000242858	Down	126.793	103.762	81.1299	57.2808	38.7211	33.3101	39.0436	0.219314	-2.18893	1.42408e-10	1.57352e-09	Down	9.61873	6.84742	8.60366	2.31226	1.41828	1.69409	RR12	Two-component response regulator ARR16	ARR-B	GO:0000160,GO:0005622,GO:0009736	phosphorelay signal transduction system|intracellular|cytokinin-activated signaling pathway	path:zma04075	Plant hormone signal transduction
Zm00001d032387	247.425	1.57746	0.657601	0.00313115	0.01218	Up	1.64255	1.16311	1.90434	2.50966	2.12785	2.24119	96.9764	3.28518	1.71597	2.50235e-18	7.08236e-17	Up	0.600748	0.712481	0.801272	2.07322	2.27885	2.47025	18.8873	2.10946	1.07687	0.0137164	0.0422577	Up	0.153993	0.200066	0.201103	0.34135	0.346579	0.472129	CSLD3	Cellulose synthase-like protein D4	NA	GO:0000139,GO:0005794,GO:0005802,GO:0005886,GO:0009833,GO:0016021,GO:0016760,GO:0030244,GO:0051753,GO:0071555	Golgi membrane|Golgi apparatus|trans-Golgi network|plasma membrane|plant-type primary cell wall biogenesis|integral component of membrane|cellulose synthase (UDP-forming) activity|cellulose biosynthetic process|mannan synthase activity|cell wall organization	NA	NA
Zm00001d032405	1521.21	0.450918	-1.14906	8.67491e-36	4.71414e-34	Down	39.5301	42.9575	43.4255	18.2979	16.672	17.6617	241.543	0.606043	-0.722507	3.30934e-09	4.46466e-08	Down	7.9617	8.65088	9.51784	5.41409	4.95807	5.17411	277.985	0.414236	-1.27148	1.16446e-23	3.02854e-22	Down	11.3951	10.1004	11.9072	3.83433	5.09893	4.7854	PER27	Peroxidase 1	NA	GO:0004601,GO:0005576,GO:0006979,GO:0009505,GO:0009506,GO:0020037,GO:0042744,GO:0046872	peroxidase activity|extracellular region|response to oxidative stress|plant-type cell wall|plasmodesma|heme binding|hydrogen peroxide catabolic process|metal ion binding	path:zma00940	Phenylpropanoid biosynthesis
Zm00001d032425	73.4343	2.17516	1.12112	9.25776e-08	8.58726e-07	Up	0.145805	0.189937	0.238493	0.560707	0.484012	0.483081	29.5246	8.62321	3.10822	4.80814e-15	1.08728e-13	Up	0.163981	0.0422154	0.0718008	0.612644	0.875904	0.862443	35.094	4.47636	2.16233	7.94673e-10	8.25374e-09	Up	0.223545	0.148937	0.194622	0.798343	0.874981	0.84013	NA	Replication protein-like	NA	NA	NA	NA	NA
Zm00001d032448	200.963	0.387843	-1.36645	8.13869e-18	1.90269e-16	Down	20.4189	19.9771	16.4605	8.15637	5.28209	6.43184	231.254	0.569779	-0.811525	8.62242e-06	7.22662e-05	Down	20.5798	21.0706	16.0335	12.5937	10.4241	9.23262	49.762	0.400489	-1.32016	2.59775e-06	1.7754e-05	Down	5.35306	4.44736	3.82253	1.8466	2.14574	1.40328	NA	NA	NA	NA	NA	NA	NA
Zm00001d032750	75.5043	0.449235	-1.15446	2.52414e-08	2.51422e-07	Down	2.03373	1.72017	1.81179	0.591044	0.644204	0.9223	72.6816	0.652765	-0.615364	0.00483405	0.0211695	Down	2.54635	2.03573	2.35277	1.49495	1.41763	1.52959	43.4135	0.602882	-0.730052	0.0157437	0.0475232	Down	1.53256	1.60948	1.04376	0.911669	1.01671	0.56518	WAV3	Zinc finger (C3HC4-type RING finger) family protein	NA	GO:0005886,GO:0009630,GO:0016567,GO:0046872,GO:0048364,GO:0061630	plasma membrane|gravitropism|protein ubiquitination|metal ion binding|root development|ubiquitin protein ligase activity	NA	NA
Zm00001d032771	19.4817	3.07861	1.62228	0.000229393	0.00117814	Up	0	0.763785	0.64614	0	1.7424	0	79.0678	2.07382	1.05229	1.95952e-05	0.000153075	Up	12.6389	11.5191	9.86594	23.732	27.6653	17.9152	5.1059	27.2252	4.76687	0.000489575	0.00222091	Up	0	0.217713	0	1.60966	2.34488	2.36999	NA	NA	NA	NA	NA	NA	NA
Zm00001d032854	52.2195	2.74309	1.4558	9.26605e-09	9.68413e-08	Up	0.419322	0.708444	0.948428	1.44256	1.87306	1.842	44.3405	0.286088	-1.80547	1.12407e-07	1.24724e-06	Down	2.20601	2.11595	3.119	0.950464	0.559983	0.577817	14.6995	0.344698	-1.53659	0.00367912	0.0135493	Down	0.818119	1.0309	0.464523	0.262825	0.174033	0.351792	PER59	Peroxidase 59	NA	GO:0004601,GO:0005576,GO:0005634,GO:0005737,GO:0006979,GO:0020037,GO:0042744,GO:0046872	peroxidase activity|extracellular region|nucleus|cytoplasm|response to oxidative stress|heme binding|hydrogen peroxide catabolic process|metal ion binding	path:zma00940	Phenylpropanoid biosynthesis
Zm00001d033044	44.4503	1.7397	0.798842	0.00255166	0.0101579	Up	0.744378	0.852353	0.650803	1.02107	1.55139	1.04491	119.551	0.0192456	-5.69933	3.8308e-97	1.36214e-94	Down	7.79112	7.92503	8.18447	0.103509	0.281883	0.0681706	59.1862	0.421339	-1.24695	4.85972e-07	3.66127e-06	Down	2.71938	2.88544	2.69805	1.02326	1.31407	1.12892	At1g28600	GDSL esterase/lipase	NA	GO:0005576,GO:0005618,GO:0016042,GO:0016788	extracellular region|cell wall|lipid catabolic process|hydrolase activity, acting on ester bonds	path:zma00901	Indole alkaloid biosynthesis
Zm00001d033058	268.292	0.27256	-1.87536	2.70446e-54	2.52711e-52	Down	11.8869	10.0393	10.8308	3.10604	2.8415	2.80803	309.61	0.313074	-1.67543	1.46776e-48	1.59877e-46	Down	20.4872	18.5283	19.4989	6.42812	5.19157	6.35027	141.539	0.185016	-2.43428	2.43832e-40	1.19759e-38	Down	10.2202	10.0095	8.78835	1.85013	1.60012	1.85983	NA	Sec20 family protein	NA	NA	NA	path:zma04130	SNARE interactions in vesicular transport
Zm00001d033067	29.7259	5.62099	2.49082	4.2589e-12	6.408e-11	Up	0.0971621	0.183746	0.0456542	0.570388	0.681487	0.498059	10.8954	0.285987	-1.80598	0.00281278	0.0133191	Down	0.368941	0.311603	0.317988	0.0399007	0.142616	0.0985436	119.989	1.74745	0.80525	2.6956e-06	1.83981e-05	Up	1.70828	1.53261	1.79407	2.94041	2.75434	3.01421	HAK16	Potassium transporter 5	NA	GO:0006813,GO:0015079,GO:0016020,GO:0016021	potassium ion transport|potassium ion transmembrane transporter activity|membrane|integral component of membrane	NA	NA
Zm00001d033177	3.40563	0	#NAME?	0.010508	0.0350337	Down	0.232862	0.0380844	0.375466	0	0	0	7.21609	0	#NAME?	1.20333e-05	9.79092e-05	Down	0.898889	0.617096	0.275512	0	0	0	3.04512	0.0297137	-5.07273	0.000874636	0.00376254	Down	0.0816933	0.244927	0.410328	0	0	0	GSTT3	NA	MYB_related	GO:0004364,GO:0005634,GO:0005737,GO:0009407	glutathione transferase activity|nucleus|cytoplasm|toxin catabolic process	NA	NA
Zm00001d033391	1366.69	3.94596	1.98038	1.41758e-189	9.87443e-187	Up	11.4369	12.9744	11.2829	43.0458	44.2307	44.9896	391.539	1.66239	0.733259	5.34091e-07	5.39938e-06	Up	10.8686	10.4561	9.66688	18.6229	14.464	17.4458	360.025	2.31179	1.20901	8.20562e-32	2.96424e-30	Up	8.12305	7.07721	7.21852	17.2173	17.3579	16.7198	NA	NA	NA	NA	NA	NA	NA
Zm00001d033463	31.6237	0.573252	-0.802758	0.037359	0.102701	Down	1.20899	1.06955	0.93912	1.17157	0.305763	1.01693	58.5984	0.599324	-0.738592	0.00244409	0.0117898	Down	12.8862	9.49378	12.5645	6.45828	6.76023	7.33707	90.3085	1.83375	0.874794	1.26289e-05	7.7777e-05	Up	9.58325	10.6763	9.46912	15.9611	17.9863	20.0434	SAUR71	Putative auxin-induced protein family	NA	GO:0005737,GO:0007275,GO:0009734,GO:0040008	cytoplasm|multicellular organism development|auxin-activated signaling pathway|regulation of growth	NA	NA
Zm00001d033516	310.218	1.79394	0.84313	4.30384e-15	8.43404e-14	Up	4.15133	5.34696	4.42912	8.46258	7.74494	8.2177	117.843	2.72047	1.44385	2.72213e-16	6.6992e-15	Up	1.75226	2.43426	2.16566	5.57076	6.07057	5.33551	48.4826	2.73791	1.45308	1.6529e-07	1.32335e-06	Up	0.892402	0.924876	0.730456	2.35058	2.32864	2.22282	SOT18	Flavonol 4-sulfotransferase	NA	GO:0005737,GO:0019761,GO:0047364,GO:0080066,GO:0080067,GO:0080068,GO:0080069,GO:0080070,GO:0080071	cytoplasm|glucosinolate biosynthetic process|desulfoglucosinolate sulfotransferase activity|3-methylthiopropyl-desulfoglucosinolate sulfotransferase activity|4-methylthiobutyl-desulfoglucosinolate sulfotransferase activity|5-methylthiopentyl-desulfoglucosinolate sulfotransferase activity|7-methylthioheptyl-desulfoglucosinolate sulfotransferase activity|8-methylthiooctyl-desulfoglucosinolate sulfo…	NA	NA
Zm00001d033585	203.601	0.4144	-1.2709	4.15025e-22	1.22426e-20	Down	6.04457	5.96712	5.78441	2.32662	2.06892	1.88275	159.838	0.432803	-1.20822	1.27416e-05	0.000103129	Down	4.26043	5.04371	6.62089	2.2249	2.46969	2.0785	31.1285	0.528467	-0.920114	0.00765611	0.0256364	Down	1.12951	0.893636	0.827354	0.608547	0.529602	0.34909	LPE1	leaf permease1	NA	GO:0016021,GO:0022857	integral component of membrane|transmembrane transporter activity	NA	NA
Zm00001d033629	29.9024	3.47445	1.79678	1.3386e-07	1.21094e-06	Up	0.201563	0.209122	0.0703709	0.401411	0.536197	0.450413	16.8525	16.8972	4.07872	5.42164e-12	9.48633e-11	Up	0	0.0588458	0.0300258	0.416319	0.53962	0.522005	25.0795	3.13155	1.64687	6.60826e-05	0.000361325	Up	0.218126	0.155707	0.187817	0.604388	0.381147	0.755045	NA	NA	NA	NA	NA	NA	NA
Zm00001d033650	529.252	0.551705	-0.858032	6.42031e-12	9.51529e-11	Down	8.97971	9.47214	9.28914	6.18577	4.51172	4.85996	567.993	0.387216	-1.36879	2.18885e-40	1.78189e-38	Down	18.423	17.588	16.0124	7.29163	6.80938	5.67341	161.307	0.523148	-0.934709	1.04591e-09	1.07279e-08	Down	4.75091	3.95313	4.4572	2.107	2.51901	2.19409	BGLU7	Non-cyanogenic beta-glucosidase	NA	GO:0004565,GO:0004567,GO:0005576,GO:0005975,GO:0008422,GO:0033907,GO:0042803,GO:0042973,GO:0047668,GO:0047701,GO:0050224,GO:0080079,GO:0080083,GO:0102483	beta-galactosidase activity|beta-mannosidase activity|extracellular region|carbohydrate metabolic process|beta-glucosidase activity|beta-D-fucosidase activity|protein homodimerization activity|glucan endo-1,3-beta-D-glucosidase activity|amygdalin beta-glucosidase activity|beta-L-arabinosidase activity|prunasin beta-glucosidase activity|cellobiose glucosidase activity|beta-gentiobiose beta-glucosi…	path:zma00460,path:zma00500,path:zma00940	Cyanoamino acid metabolism|Starch and sucrose metabolism|Phenylpropanoid biosynthesis
Zm00001d033797	387.985	0.538872	-0.891987	1.12705e-19	2.96762e-18	Down	7.23657	8.64982	8.18676	4.13066	3.98431	4.37245	611.418	0.643988	-0.634893	7.5462e-15	1.69283e-13	Down	19.0742	18.0517	18.5642	11.5606	11.4693	12.1719	712.956	0.394962	-1.34021	2.82662e-72	3.22285e-70	Down	24.2736	25.1707	25.4499	10.0021	9.43822	9.83202	CSE	alpha/beta-Hydrolases superfamily protein	NA	GO:0003846,GO:0004622,GO:0005783,GO:0005794,GO:0005886,GO:0006979,GO:0009506,GO:0009809,GO:0010043,GO:0016020,GO:0016787,GO:0042542,GO:0046686,GO:0090430	2-acylglycerol O-acyltransferase activity|lysophospholipase activity|endoplasmic reticulum|Golgi apparatus|plasma membrane|response to oxidative stress|plasmodesma|lignin biosynthetic process|response to zinc ion|membrane|hydrolase activity|response to hydrogen peroxide|response to cadmium ion|caffeoyl-CoA: alcohol caffeoyl transferase activity	path:zma00561	Glycerolipid metabolism
Zm00001d033872	30.9371	0.330881	-1.59562	1.30714e-06	1.0127e-05	Down	0.657496	0.504671	0.466001	0.193028	0.146234	0.207444	162.1	1.80176	0.84941	1.23802e-07	1.36487e-06	Up	2.60086	2.2441	2.29009	4.5928	3.56034	4.45468	220.065	0.491857	-1.02369	6.83345e-16	1.17685e-14	Down	5.9518	5.82628	6.01974	2.87051	2.90206	2.89295	EGY3	Peptidase%252C M50 family	NA	GO:0008237,GO:0016021,GO:0031969	metallopeptidase activity|integral component of membrane|chloroplast membrane	NA	NA
Zm00001d034427	40.8458	1.56193	0.643332	0.0216982	0.0649568	Up	0.909814	0.713842	0.948512	1.15535	1.2703	1.25406	69.6142	1.73105	0.791651	0.000380599	0.00225639	Up	1.84387	2.29433	2.34134	3.91803	3.73737	3.36017	391.666	1.68964	0.756712	5.03495e-13	7.05003e-12	Up	12.2331	11.4718	12.5413	21.5137	21.5631	17.5263	LRX6	Systemin receptor SR160	TCP	GO:0005199,GO:0005576,GO:0005618,GO:0071555	structural constituent of cell wall|extracellular region|cell wall|cell wall organization	NA	NA
Zm00001d034489	68.063	1.65842	0.729807	0.000698695	0.00320726	Up	0.998695	1.15773	0.820555	1.5469	1.18067	1.33702	116.564	1.6396	0.71334	0.00101774	0.00545116	Up	2.89664	2.28275	1.94554	3.93168	3.15075	4.36957	392.811	1.73534	0.795216	1.60589e-13	2.33434e-12	Up	8.97962	6.53139	7.15239	13.0784	12.9203	12.9272	NFD4	Major facilitator superfamily protein	NA	GO:0000741,GO:0005739,GO:0009651,GO:0010197,GO:0016021	karyogamy|mitochondrion|response to salt stress|polar nucleus fusion|integral component of membrane	NA	NA
Zm00001d034615	334.46	1.65604	0.727737	2.60029e-12	3.98481e-11	Up	9.2379	8.49163	8.00981	14.9636	12.9723	13.6603	173.951	1.52797	0.611619	1.57672e-05	0.000125227	Up	6.55666	6.28018	7.29125	10.5504	9.358	10.2759	1091.66	1.78773	0.838132	5.50281e-37	2.46998e-35	Up	33.7377	39.6411	38.7331	66.6832	63.9042	67.782	At5g01750	Protein LURP-one-related 14	NA	GO:0009507,GO:0019904	chloroplast|protein domain specific binding	NA	NA
Zm00001d034787	71.1588	1.73274	0.793051	0.000178307	0.000937702	Up	2.54968	3.63879	1.93016	5.29337	5.37143	4.10171	76.1251	6.30081	2.65554	2.16462e-22	7.85025e-21	Up	1.78542	5.44496	1.45528	19.1903	15.7069	18.8185	197.533	1.61697	0.69329	1.86241e-06	1.29926e-05	Up	24.302	17.7006	19.5854	36.6484	30.9009	30.9601	NA	NA	NA	NA	NA	NA	NA
Zm00001d034916	76.7742	0.549966	-0.862586	0.0143582	0.0457353	Down	2.05622	3.16969	3.32919	2.06787	0.91315	0.952035	282.363	1.67403	0.743326	6.43409e-11	1.02862e-09	Up	6.87968	7.41275	7.20904	12.6885	11.0916	11.547	54.4867	0.597508	-0.742969	0.00437287	0.0157234	Down	2.11363	2.04525	2.6288	1.05355	1.51014	1.45995	DTX56	Antiporter/ drug transporter/ transporter	NA	GO:0005886,GO:0006855,GO:0015238,GO:0015297,GO:0016021,GO:0071244,GO:1902456	plasma membrane|drug transmembrane transport|drug transmembrane transporter activity|antiporter activity|integral component of membrane|cellular response to carbon dioxide|regulation of stomatal opening	NA	NA
Zm00001d035003	36.3571	0.54824	-0.867122	0.00734905	0.025792	Down	1.74019	2.5954	3.02577	1.38897	1.65383	1.6743	50.6287	0.465357	-1.10359	3.03032e-05	0.000227642	Down	9.38878	7.44016	7.48096	4.04902	3.16203	3.88234	33.0728	0.292182	-1.77506	1.56589e-06	1.10369e-05	Down	6.83675	4.74799	6.05307	2.67562	1.13389	1.26063	FDX2	ferredoxin2	NA	GO:0009055,GO:0009416,GO:0009507,GO:0015979,GO:0046872,GO:0051537	electron transfer activity|response to light stimulus|chloroplast|photosynthesis|metal ion binding|2 iron, 2 sulfur cluster binding	path:zma00195	Photosynthesis
Zm00001d035214	120.036	0.25294	-1.98313	9.02514e-30	3.92357e-28	Down	4.93066	5.72703	5.51245	1.16799	1.15198	1.37234	169.389	0.355841	-1.49069	1.841e-23	7.05715e-22	Down	8.79613	7.93409	7.97114	2.57731	3.14473	2.90982	143.407	0.310403	-1.68779	1.36137e-23	3.52632e-22	Down	6.80687	7.38849	6.96877	1.83493	2.19899	2.48022	UPS1	Ureide permease 5	NA	GO:0005274,GO:0005524,GO:0015210,GO:0015505,GO:0015720,GO:0015857,GO:0016020,GO:0016021,GO:0043100	allantoin:proton symporter activity|ATP binding|uracil transmembrane transporter activity|uracil:cation symporter activity|allantoin transport|uracil transport|membrane|integral component of membrane|pyrimidine nucleobase salvage	NA	NA
Zm00001d035588	662.346	4.07138	2.02552	1.29453e-111	3.74302e-109	Up	3.44397	3.27665	2.91235	11.6436	12.7233	12.8498	211.039	0.637142	-0.650314	5.56315e-07	5.60574e-06	Down	4.75143	5.02612	4.68388	2.86824	2.96791	3.2088	1033.51	2.26032	1.17653	1.26368e-72	1.46702e-70	Up	11.2559	11.6553	11.8828	24.4282	26.7127	26.7245	At2g19130	Serine/threonine-protein kinase	LBD	NA	NA	NA	NA
Zm00001d035646	170.906	6.83042	2.77197	1.97248e-53	1.79924e-51	Up	1.40707	2.50079	1.82806	10.1578	10.6632	13.0627	2.88127	0.0644047	-3.95669	0.0120176	0.0459366	Down	0.300431	0.397029	0.289403	0	0.0630438	0	125.216	2.19023	1.13108	6.96919e-11	7.98534e-10	Up	5.04576	4.56236	4.405	11.2069	9.1695	9.98056	CRRSP55	Putative DUF26 domain family protein	NA	GO:0005576,GO:0080167	extracellular region|response to karrikin	NA	NA
Zm00001d035680	17.3681	0.0503474	-4.31194	1.05101e-13	1.81479e-12	Down	4.58158	3.51671	3.92566	0	0.492448	0	4476.4	2.82783	1.4997	3.21659e-87	9.21345e-85	Up	220.808	215.659	174.09	568.614	544.311	581.284	684.98	1.74489	0.803138	6.10746e-24	1.6181e-22	Up	42.4805	43.2275	41.8103	79.662	66.9806	73.4809	NA	Subtilisin-chymotrypsin inhibitor CI-1B	NA	GO:0004867,GO:0009611	serine-type endopeptidase inhibitor activity|response to wounding	NA	NA
Zm00001d035681	214.328	0.0974695	-3.35891	1.77868e-77	2.94675e-75	Down	16.6262	19.3974	20.2957	1.42072	2.22549	0.876507	8514.95	2.79895	1.48489	3.27956e-142	2.89866e-139	Up	280.883	274.364	231.307	717.482	705.289	737.782	1788.87	1.92729	0.946577	1.48201e-71	1.63855e-69	Up	68.3796	75.6154	65.9042	137.843	130.259	132.168	NA	Subtilisin-chymotrypsin inhibitor CI-1B	NA	GO:0004867,GO:0009611	serine-type endopeptidase inhibitor activity|response to wounding	NA	NA
Zm00001d036010	346.315	0.495823	-1.0121	1.28404e-22	3.92761e-21	Down	4.17379	4.66806	4.25525	2.22035	2.01636	1.87964	319.31	0.661953	-0.595199	2.89821e-08	3.48857e-07	Down	4.41472	4.50994	4.72644	2.93561	3.16993	2.76932	255.469	0.547492	-0.869091	1.07687e-12	1.46138e-11	Down	3.80468	4.23518	3.4457	2.08679	2.00468	2.13035	OPT7	Oligopeptide transporter 7	NA	GO:0005887,GO:0015031,GO:0016020,GO:0035673	integral component of plasma membrane|protein transport|membrane|oligopeptide transmembrane transporter activity	NA	NA
Zm00001d036370	32.6743	6.67063	2.73782	8.60741e-15	1.63653e-13	Up	0.0442887	0.290506	0.359726	1.38496	1.12476	1.12689	67.1837	3.25556	1.7029	4.41907e-13	8.46989e-12	Up	1.68164	1.88502	1.46805	4.64332	6.34087	5.12046	62.7976	2.79576	1.48324	3.65525e-08	3.14538e-07	Up	2.0489	0.997559	2.11101	4.60964	4.16404	5.50757	Cht1	Chitinase2	NA	GO:0000272,GO:0004568,GO:0006032,GO:0008061,GO:0016998,GO:0050832	polysaccharide catabolic process|chitinase activity|chitin catabolic process|chitin binding|cell wall macromolecule catabolic process|defense response to fungus	path:zma00520,path:zma04016	Amino sugar and nucleotide sugar metabolism|MAPK signaling pathway - plant
Zm00001d036770	27.6402	0.525558	-0.928078	0.0061547	0.0221195	Down	0.936076	0.776329	0.850839	0.479118	0.416395	0.251529	15.2036	0.37567	-1.41246	0.00450344	0.0198872	Down	0.906104	0.60189	0.743534	0.137918	0.387324	0.306558	18.5226	2.79892	1.48487	0.0029731	0.011226	Up	0.369046	0.368815	0.235918	1.30144	0.393951	0.995421	At4g26790	GDSL esterase/lipase	NA	GO:0005576,GO:0016042,GO:0016788	extracellular region|lipid catabolic process|hydrolase activity, acting on ester bonds	NA	NA
Zm00001d036784	388.927	0.549125	-0.864795	1.00199e-10	1.32943e-09	Down	6.25832	5.60099	4.95749	3.32151	2.71737	2.72226	578.649	0.583311	-0.777664	3.02181e-10	4.54668e-09	Down	12.3079	12.0711	9.96211	6.7919	6.82235	6.04968	161.061	0.494763	-1.01519	8.28448e-11	9.40798e-10	Down	3.32758	2.92335	3.6537	1.75826	1.65078	1.43885	HAK10	Potassium transporter 8	NA	GO:0005774,GO:0006813,GO:0015079,GO:0016020,GO:0016021	vacuolar membrane|potassium ion transport|potassium ion transmembrane transporter activity|membrane|integral component of membrane	NA	NA
Zm00001d036812	45.2438	0.585719	-0.771719	0.00339244	0.0130786	Down	1.02335	1.23582	1.09782	0.574201	0.472883	0.610923	38.6545	0.445663	-1.16598	0.000114145	0.000764635	Down	1.49631	2.10224	2.04476	0.965305	0.511151	0.988933	36.1582	0.409322	-1.28869	9.03243e-05	0.000479502	Down	1.32194	1.8426	2.13173	0.642605	0.680816	0.825726	WIP2	Zinc finger protein WIP2	C2H2	GO:0001709,GO:0003676,GO:0003700,GO:0005634,GO:0006355,GO:0009860,GO:0010468,GO:0010500,GO:0046872,GO:1990058	cell fate determination|nucleic acid binding|DNA-binding transcription factor activity|nucleus|regulation of transcription, DNA-templated|pollen tube growth|regulation of gene expression|transmitting tissue development|metal ion binding|fruit replum development	NA	NA
Zm00001d036950	76.4629	0.612918	-0.706233	0.000534907	0.00252104	Down	3.23474	5.08143	4.13751	2.5108	4.03904	1.92637	146.018	0.634426	-0.656477	0.000397346	0.00234132	Down	17.0721	17.7857	21.5596	9.62572	11.4683	14.0524	378.811	0.283168	-1.82027	1.37892e-60	1.18578e-58	Down	57.5496	57.7216	67.1161	16.0517	17.3117	17.8058	NA	NA	NA	NA	NA	NA	NA
Zm00001d037009	91.9422	0.55815	-0.841274	6.12878e-06	4.22685e-05	Down	1.58948	1.35425	1.21451	0.516173	0.649975	0.906463	26.9704	0.0910114	-3.45781	2.88916e-15	6.65496e-14	Down	1.0684	1.16199	1.25292	0.190903	0.0487387	0.0707217	19.7201	0.330299	-1.59816	0.000473235	0.00215636	Down	0.743018	0.62653	0.676429	0.300238	0.090883	0.275568	At5g44440	FAD-binding Berberine family protein	NA	GO:0005576,GO:0005618,GO:0009651,GO:0016491,GO:0071949	extracellular region|cell wall|response to salt stress|oxidoreductase activity|FAD binding	NA	NA
Zm00001d037033	207.938	3.15348	1.65694	1.11562e-35	6.05179e-34	Up	6.72728	7.01063	6.38495	23.0713	20.3901	15.6577	75.4746	0.308465	-1.69682	3.31405e-14	6.95524e-13	Down	18.3683	16.3831	15.8828	5.05232	4.09729	6.16551	222.962	2.34074	1.22697	2.47956e-06	1.70008e-05	Up	26.3154	14.3055	16.7036	42.6007	43.2945	46.904	NA	NA	NA	NA	NA	NA	NA
Zm00001d037057	174.141	1.60446	0.682085	7.55324e-07	6.08248e-06	Up	2.22603	2.45833	2.1998	3.23947	3.26222	3.1433	150.108	0.31695	-1.65767	3.63284e-25	1.52486e-23	Down	6.833	5.60757	6.85085	1.8912	1.87281	2.23629	103.401	0.449751	-1.1528	2.90589e-09	2.83377e-08	Down	3.31792	4.12391	4.36937	1.80262	1.88253	1.57178	AVT1C	Transmembrane amino acid transporter family protein	NA	GO:0003333,GO:0005774,GO:0015171,GO:0016021	amino acid transmembrane transport|vacuolar membrane|amino acid transmembrane transporter activity|integral component of membrane	NA	NA
Zm00001d037089	431.507	0.464628	-1.10585	1.86741e-30	8.31892e-29	Down	10.1946	9.54591	9.63404	4.9369	3.66662	4.37205	453.764	0.374904	-1.41541	1.42106e-46	1.46048e-44	Down	18.2957	16.6587	16.9501	7.53489	6.00902	5.54985	70.3112	0.288185	-1.79493	6.67621e-13	9.24176e-12	Down	3.47153	2.61497	2.31623	0.765692	0.760521	0.871151	CYP709B2	Putative cytochrome P450 superfamily protein	NA	GO:0004497,GO:0005506,GO:0016021,GO:0016705,GO:0020037	monooxygenase activity|iron ion binding|integral component of membrane|oxidoreductase activity, acting on paired donors, with incorporation or reduction of molecular oxygen|heme binding	NA	NA
Zm00001d037091	798.981	0.356776	-1.48691	8.27082e-24	2.72573e-22	Down	20.5575	21.8991	23.3911	9.0827	5.76581	7.03129	1259.32	0.472021	-1.08308	7.04178e-17	1.8018e-15	Down	51.8738	47.2464	44.2255	26.1517	21.7245	18.5216	164.375	0.332594	-1.58817	3.68777e-24	9.87271e-23	Down	6.76178	6.59207	6.87577	2.57456	1.91746	2.15635	CYP709B2	Cytochrome P450 709B2	NA	GO:0004497,GO:0005506,GO:0016021,GO:0016705,GO:0020037	monooxygenase activity|iron ion binding|integral component of membrane|oxidoreductase activity, acting on paired donors, with incorporation or reduction of molecular oxygen|heme binding	NA	NA
Zm00001d037382	93.5997	2.04119	1.02941	2.92558e-08	2.88687e-07	Up	1.47844	1.76017	1.42688	3.38916	2.8325	3.07852	124.118	1.89715	0.923834	4.02667e-08	4.74896e-07	Up	2.50645	3.24105	3.17516	5.9617	5.0435	5.6107	264.995	2.35718	1.23706	4.44104e-24	1.1848e-22	Up	5.01144	5.17983	5.89631	12.0788	12.0916	13.3753	UGT708A6	UDP-glycosyltransferase 72B1	NA	GO:0008194,GO:0035251,GO:0043231,GO:0047243,GO:0080043,GO:0080044	UDP-glycosyltransferase activity|UDP-glucosyltransferase activity|intracellular membrane-bounded organelle|flavanone 7-O-beta-glucosyltransferase activity|quercetin 3-O-glucosyltransferase activity|quercetin 7-O-glucosyltransferase activity	NA	NA
Zm00001d037383	288.983	0.507224	-0.979306	1.30778e-18	3.22462e-17	Down	6.8691	6.92433	7.43386	3.1138	3.59233	3.13107	26.9494	4.59634	2.20049	9.32577e-09	1.18966e-07	Up	0.389843	0.19815	0.288872	1.32484	1.25856	1.36967	123.063	15.5992	3.9634	2.09864e-51	1.46446e-49	Up	0.509646	0.419447	0.391506	6.97763	7.42188	5.98921	CGT	UDP-glycosyltransferase 72B1	NA	GO:0016758	transferase activity, transferring hexosyl groups	NA	NA
Zm00001d037550	21.1793	2.36163	1.23978	0.00155387	0.00656439	Up	0.472675	0.377086	0.242562	0.714212	0.66861	0.882783	39.878	0.605376	-0.724096	0.0218966	0.0755488	Down	1.31936	1.75031	2.30142	0.879266	1.085	1.23054	237.886	5.91674	2.5648	9.38476e-67	9.14835e-65	Up	2.10323	2.74318	2.43511	13.565	13.5344	15.5479	GSVIVT00037159001	peroxidase 5	NA	GO:0004601,GO:0005576,GO:0006979,GO:0020037,GO:0042744,GO:0046872	peroxidase activity|extracellular region|response to oxidative stress|heme binding|hydrogen peroxide catabolic process|metal ion binding	path:zma00940	Phenylpropanoid biosynthesis
Zm00001d037637	510.367	2.27556	1.18622	4.03899e-40	2.5367e-38	Up	13.9967	15.2965	15.5893	34.4102	31.68	27.1593	214.169	0.474719	-1.07486	2.37271e-16	5.87668e-15	Down	19.599	20.0474	18.1219	9.02433	7.4277	10.4452	426.345	1.85488	0.891329	3.48607e-21	8.07933e-20	Up	19.3312	20.4324	18.366	33.651	37.4475	35.6448	NA	Lactoylglutathione lyase	NA	NA	NA	NA	NA
Zm00001d037779	396.57	2.90728	1.53967	2.31039e-35	1.2315e-33	Up	7.24996	8.93229	7.37394	19.0902	22.8797	21.1705	149.803	0.484911	-1.04421	1.37644e-11	2.3217e-10	Down	7.1167	8.48566	7.32453	3.34805	3.4977	4.06784	1018.78	3.1133	1.63845	2.60704e-109	5.28443e-107	Up	15.7271	19.2723	20.087	56.65	57.6368	55.4763	TIP4-1	tonoplast intrinsic protein4	NA	GO:0005774,GO:0015250,GO:0016021	vacuolar membrane|water channel activity|integral component of membrane	NA	NA
Zm00001d037802	117.04	0.51223	-0.965138	5.13873e-05	0.000299823	Down	3.75123	4.64874	5.08676	2.32535	1.01245	2.12574	163.705	0.30135	-1.73049	2.4489e-29	1.25011e-27	Down	17.2514	17.0803	15.1813	5.59718	4.96745	4.08122	19.8483	0.404779	-1.30479	0.0035598	0.0131626	Down	2.46377	1.81427	1.17237	0.838362	0.570994	0.769476	NA	NA	NA	NA	NA	NA	NA
Zm00001d037861	51.9805	0.254068	-1.97671	4.47671e-14	8.01909e-13	Down	2.10472	2.07024	2.11917	0.514096	0.487844	0.598566	57.1424	0.165744	-2.59297	7.09962e-14	1.44682e-12	Down	3.12627	2.04114	2.58488	0.562097	0.273346	0.423078	15.2014	0.190057	-2.3955	3.63378e-05	0.000207668	Down	0.703205	0.676738	0.601757	0.264605	0.0254854	0.0772747	HXK10	hexokinase8	NA	GO:0001678,GO:0004340,GO:0005524,GO:0005536,GO:0005829,GO:0006096,GO:0008865,GO:0009707,GO:0016021,GO:0019158	cellular glucose homeostasis|glucokinase activity|ATP binding|glucose binding|cytosol|glycolytic process|fructokinase activity|chloroplast outer membrane|integral component of membrane|mannokinase activity	path:zma00010,path:zma00051,path:zma00052,path:zma00500,path:zma00520	Glycolysis / Gluconeogenesis|Fructose and mannose metabolism|Galactose metabolism|Starch and sucrose metabolism|Amino sugar and nucleotide sugar metabolism
Zm00001d037901	38.1559	0.442569	-1.17603	0.000117234	0.000638888	Down	0.976226	1.0908	1.30835	0.59334	0.348081	0.394	41.5365	0.171384	-2.5447	2.16788e-15	5.03478e-14	Down	2.82392	2.66564	2.1082	0.362668	0.74073	0.179138	11.5965	0.270456	-1.88653	0.00166133	0.00669251	Down	0.564619	0.529	0.815339	0.0977787	0.241717	0.174503	SCL3	Scarecrow-like protein 3	GRAS	GO:0003700,GO:0003712,GO:0005634,GO:0006355,GO:0009739,GO:0043565	DNA-binding transcription factor activity|transcription coregulator activity|nucleus|regulation of transcription, DNA-templated|response to gibberellin|sequence-specific DNA binding	NA	NA
Zm00001d037909	102.072	1.62366	0.699249	8.11933e-05	0.000455185	Up	1.79997	3.19407	3.07348	4.35472	4.40705	3.62258	30.9072	3.62857	1.8594	1.16081e-07	1.28524e-06	Up	0.939278	1.50727	1.3572	4.43914	5.02611	4.09937	40.2827	5.28768	2.40264	1.29114e-12	1.73282e-11	Up	1.31461	0.938417	1.3206	6.41781	6.34001	5.94354	NA	NA	NA	NA	NA	NA	NA
Zm00001d037913	8.8547	7.90635	2.98301	2.43489e-05	0.000150822	Up	0.167665	0.0902939	0	0.159716	0.67616	0.716987	15.9015	4.85174	2.2785	0.00240922	0.0116452	Up	0.368095	0.277971	0.567334	1.8153	2.93523	1.0461	15.625	5.18203	2.37352	1.31947e-05	8.10665e-05	Up	0.515183	0.294207	0.295732	1.83533	2.23254	1.60134	PMIR1	Protein PLASTID MOVEMENT IMPAIRED 1-RELATED 1	NA	GO:0005737,GO:0009637,GO:0009902,GO:0009903,GO:0030048,GO:0031022	cytoplasm|response to blue light|chloroplast relocation|chloroplast avoidance movement|actin filament-based movement|nuclear migration along microfilament	NA	NA
Zm00001d037914	56.7986	2.01032	1.00743	2.01146e-05	0.00012633	Up	2.62229	2.44235	1.31618	2.75055	3.10088	3.3038	41.0585	2.37734	1.24935	1.97209e-05	0.000153979	Up	2.52213	1.80939	3.10983	6.32274	5.92767	5.1198	87.8417	4.78449	2.25837	1.33099e-22	3.27805e-21	Up	2.31969	2.923	3.84999	13.4138	15.0009	14.6628	NA	NA	NA	NA	NA	NA	NA
Zm00001d038049	85.2703	0.205522	-2.28264	2.6491e-27	1.03826e-25	Down	2.85598	3.12276	3.08643	0.853682	0.426178	0.459605	1255.89	0.565775	-0.8217	1.72155e-14	3.70864e-13	Down	49.2283	41.3682	47.1215	25.0274	23.7181	27.7108	2508.43	2.36457	1.24157	2.47465e-48	1.59602e-46	Up	42.539	38.5834	44.0967	94.6183	93.0487	105.458	NA	Lichenase-2%253B Putative O-Glycosyl hydrolase superfamily protein	NA	GO:0005975,GO:0042972	carbohydrate metabolic process|licheninase activity	NA	NA
Zm00001d038335	15.6398	0.364662	-1.45537	0.00678997	0.0241058	Down	0.52859	0.42714	0.123901	0.131944	0	0.13159	33.0195	0.186794	-2.42048	1.15348e-11	1.96384e-10	Down	6.71785	5.6788	4.53954	1.64825	0.841615	0.610607	8.6985	0.229874	-2.12109	0.00293764	0.0111201	Down	1.6038	1.10192	1.51041	0.555479	0.0980849	0.297405	NPF5.15	OSJNBb0008G24.13 protein	NA	GO:0015333,GO:0016021,GO:0035673,GO:1904680	peptide:proton symporter activity|integral component of membrane|oligopeptide transmembrane transporter activity|peptide transmembrane transporter activity	NA	NA
Zm00001d038365	590.564	3.57785	1.83909	6.99912e-98	1.6129e-95	Up	2.31276	2.34076	1.74406	7.21038	8.41088	7.2268	311.125	2.52655	1.33717	4.11426e-21	1.37446e-19	Up	3.40589	2.87115	3.47387	8.81369	7.20442	8.15236	342.698	2.48156	1.31125	5.09195e-35	2.11805e-33	Up	3.75085	3.40277	3.49358	8.74488	9.10452	8.30159	AKR4C10	Aldo-keto reductase family 4 member C9	NA	GO:0004032,GO:0005634,GO:0005829,GO:0008106,GO:0016491	alditol:NADP+ 1-oxidoreductase activity|nucleus|cytosol|alcohol dehydrogenase (NADP+) activity|oxidoreductase activity	path:zma00010,path:zma00040,path:zma00561	Glycolysis / Gluconeogenesis|Pentose and glucuronate interconversions|Glycerolipid metabolism
Zm00001d038401	105.081	1.59226	0.671076	0.00400655	0.0151472	Up	7.00055	5.84039	4.11015	7.09503	3.7493	5.10098	176.57	1.95663	0.968373	4.56331e-07	4.66048e-06	Up	29.6603	21.1412	22.3519	51.8257	49.5384	39.1153	210.628	1.91385	0.936476	1.26706e-12	1.70141e-11	Up	26.8277	32.4553	27.3552	55.1456	54.6745	54.2623	NA	NA	NA	NA	NA	NA	NA
Zm00001d038408	103.849	2.26206	1.17764	9.5462e-10	1.1301e-08	Up	2.00915	3.03617	2.33825	7.09528	5.90568	4.7999	129.246	1.69493	0.761227	3.17654e-06	2.87826e-05	Up	6.78407	5.76344	5.40627	10.2017	9.64166	10.0155	286.472	1.57159	0.652229	1.3635e-08	1.24193e-07	Up	14.8589	12.6315	13.3163	21.8101	22.1416	19.5128	At4g08330	NA	NA	GO:0005886,GO:0009507	plasma membrane|chloroplast	NA	NA
Zm00001d038511	65.2381	0.136962	-2.86815	1.35843e-29	5.85575e-28	Down	2.2949	2.49953	1.9253	0.315286	0.183086	0.376067	80.5955	0.141938	-2.81667	1.79926e-32	1.05417e-30	Down	4.12763	3.86844	4.62933	0.484663	0.525883	0.748113	48.3558	0.00682156	-7.19568	5.86602e-12	7.40208e-11	Down	2.56428	3.12234	2.72401	0	0.0576831	0	CYP714D1	gibberellin 1617-oxidase1	NA	GO:0004497,GO:0005506,GO:0005789,GO:0016021,GO:0016705,GO:0020037,GO:0045487	monooxygenase activity|iron ion binding|endoplasmic reticulum membrane|integral component of membrane|oxidoreductase activity, acting on paired donors, with incorporation or reduction of molecular oxygen|heme binding|gibberellin catabolic process	NA	NA
Zm00001d038645	92.7342	0.401906	-1.31507	9.58506e-09	9.99566e-08	Down	2.53407	2.65248	3.28395	0.797346	1.12719	1.22797	126.989	0.193231	-2.3716	1.68795e-38	1.2674e-36	Down	7.78206	6.84144	6.94946	1.61281	0.981216	1.49158	34.0352	0.326718	-1.61388	1.88524e-06	1.31483e-05	Down	1.63609	1.63507	1.81126	0.400906	0.620781	0.627427	At1g28590	GDSL esterase/lipase	NA	GO:0005576,GO:0016042,GO:0016788	extracellular region|lipid catabolic process|hydrolase activity, acting on ester bonds	path:zma00901	Indole alkaloid biosynthesis
Zm00001d038840	414.642	0.0114174	-6.45263	0	0	Down	28.2278	29.8197	26.701	0.268364	0.295756	0.373112	256.889	0.0054234	-7.52659	2.30294e-226	1.01774e-222	Down	19.494	18.3665	19.383	0.113798	0.116213	0.0749465	288.112	0.00113822	-9.77901	1.35673e-21	3.21736e-20	Down	21.1861	20.5089	21.3939	0	0.0361171	0.0365038	VDAC2	voltage-dependent anion channel protein2	NA	GO:0005741,GO:0008308,GO:0015288,GO:0046930	mitochondrial outer membrane|voltage-gated anion channel activity|porin activity|pore complex	NA	NA
Zm00001d039022	306.404	0.467417	-1.09722	1.06469e-23	3.49377e-22	Down	9.14055	9.12738	10.0167	5.03333	4.36028	4.32849	528.516	0.36007	-1.47365	8.02813e-61	1.2234e-58	Down	18.5706	17.8889	19.6069	6.96254	6.28701	6.56447	339.242	0.481606	-1.05408	1.32787e-19	2.8238e-18	Down	11.9806	10.0489	10.292	4.41299	5.81517	5.19564	FBL13	F-box protein family-like protein	NA	NA	NA	NA	NA
Zm00001d039057	56.7652	1.64113	0.714692	0.0213174	0.0639967	Up	1.45335	0.959852	1.56757	2.41125	1.16842	1.65265	59.9255	1.67769	0.746473	0.00199785	0.00987278	Up	2.03445	4.03289	3.13564	4.66819	5.6211	4.88697	91.5959	1.75863	0.814449	0.000102145	0.000535797	Up	3.25417	5.21698	4.90351	8.0775	8.35879	6.83908	NA	NA	NA	NA	NA	NA	NA
Zm00001d039135	197.824	0.564178	-0.825778	2.73222e-10	3.42774e-09	Down	7.94754	10.0711	8.69836	5.28449	4.98506	3.90349	150.364	0.510921	-0.968829	3.27941e-10	4.91276e-09	Down	12.2127	10.9631	12.9754	7.01185	5.21347	5.89396	231.439	0.44807	-1.15821	1.15431e-15	1.9641e-14	Down	21.5455	17.6443	17.6757	10.392	7.43757	7.33962	NA	tie-dyed1	NA	NA	NA	NA	NA
Zm00001d039368	67.6639	67.4631	6.07603	4.71858e-63	5.3762e-61	Up	0	0.027551	0.0249485	0.981803	0.825533	0.859796	142.627	1.582	0.661751	2.23656e-05	0.000172625	Up	1.34554	1.34241	0.980018	2.06803	1.9168	1.70989	135.415	2.19091	1.13153	1.38183e-11	1.68298e-10	Up	0.995193	0.950854	0.812966	2.18176	1.97975	1.81708	At5g45910	GDSL esterase/lipase	NA	GO:0005576,GO:0016042,GO:0016788	extracellular region|lipid catabolic process|hydrolase activity, acting on ester bonds	path:zma00901	Indole alkaloid biosynthesis
Zm00001d039430	836.511	0.607761	-0.718424	1.75805e-15	3.52865e-14	Down	45.8872	46.2595	44.1933	29.8222	21.7136	25.0496	1122.08	0.55701	-0.844224	4.81724e-09	6.36844e-08	Down	66.9129	59.3585	57.3398	40.1962	32.6809	27.4813	94.2789	0.402889	-1.31154	2.48969e-10	2.69321e-09	Down	6.0011	5.2005	5.56473	2.82947	2.01217	1.82619	ENODL1	Early nodulin 20	NA	GO:0005773,GO:0009055,GO:0032578,GO:0046658	vacuole|electron transfer activity|aleurone grain membrane|anchored component of plasma membrane	NA	NA
Zm00001d039533	30.9878	3.58847	1.84337	3.96399e-08	3.84957e-07	Up	0.530132	0.269524	0.402911	1.30709	1.68635	1.81077	14.3821	2.90922	1.54063	0.00240689	0.0116357	Up	0.212121	0.143023	0.321098	0.467008	0.572304	0.891947	6.76765	4.73029	2.24193	0.00578128	0.020055	Up	0.121177	0.0302753	0.0608645	0.279799	0.355724	0.359533	PCO1	Plant cysteine oxidase 2	NA	GO:0001666,GO:0005634,GO:0005829,GO:0009061,GO:0017172,GO:0018171,GO:0046872,GO:0070483	response to hypoxia|nucleus|cytosol|anaerobic respiration|cysteine dioxygenase activity|peptidyl-cysteine oxidation|metal ion binding|detection of hypoxia	path:zma00430	Taurine and hypotaurine metabolism
Zm00001d039567	471.91	1.5667	0.64773	7.21784e-13	1.16924e-11	Up	6.27868	5.73156	5.60166	8.71835	9.05371	8.27328	855.469	1.50545	0.590198	1.44248e-16	3.61614e-15	Up	11.0867	11.5783	11.2634	16.5896	17.5946	15.9732	1843.67	2.11173	1.07842	8.23115e-113	1.73739e-110	Up	19.0891	19.1262	19.4063	40.4632	40.7386	39.2317	EIX2	LRR protein WM1.10	TCP	GO:0005886,GO:0016021,GO:0050832	plasma membrane|integral component of membrane|defense response to fungus	NA	NA
Zm00001d039607	45.6208	2.90404	1.53806	1.49559e-08	1.52947e-07	Up	0.414654	0.312361	0.32622	1.63709	0.92195	1.35716	13.5453	3.27192	1.71014	0.00133138	0.00690698	Up	0.167111	0.347038	0.128781	0.480739	0.806548	0.780221	45.5136	2.85335	1.51266	1.00221e-06	7.24088e-06	Up	0.568011	0.901572	0.872682	1.91332	1.83092	2.87491	UGT75C1	UDP-glycosyltransferase 75B1	NA	GO:0008194,GO:0043231,GO:0080043,GO:0080044	UDP-glycosyltransferase activity|intracellular membrane-bounded organelle|quercetin 3-O-glucosyltransferase activity|quercetin 7-O-glucosyltransferase activity	NA	NA
Zm00001d039785	219.063	2.72448	1.44598	1.75813e-29	7.55751e-28	Up	1.86011	1.69292	1.63742	4.67072	5.12282	4.45737	248.756	2.27454	1.18557	2.44125e-22	8.81216e-21	Up	5.15951	4.11022	4.48173	11.0003	9.63788	10.0498	168.588	1.93415	0.951697	8.75608e-11	9.92148e-10	Up	3.39892	3.57558	3.20475	6.74667	5.98085	6.75257	RVE8	Protein REVEILLE 8	MYB_related	GO:0003700,GO:0005634,GO:0006355,GO:0009651,GO:0009723,GO:0009733,GO:0009737,GO:0009739,GO:0009751,GO:0009753,GO:0010628,GO:0032922,GO:0042752,GO:0042753,GO:0043565,GO:0043966,GO:0046686,GO:0048573	DNA-binding transcription factor activity|nucleus|regulation of transcription, DNA-templated|response to salt stress|response to ethylene|response to auxin|response to abscisic acid|response to gibberellin|response to salicylic acid|response to jasmonic acid|positive regulation of gene expression|circadian regulation of gene expression|regulation of circadian rhythm|positive regulation of circadi…	NA	NA
Zm00001d039920	33.1408	3.80227	1.92686	3.74968e-09	4.11913e-08	Up	0.159954	0.188292	0.263219	0.838684	0.634178	0.684353	22.7165	1.96039	0.97114	0.0133513	0.0500581	Up	0.346576	0.288662	0.314216	0.607428	0.577539	0.641455	203.156	1.98358	0.988107	6.90315e-13	9.54039e-12	Up	2.75142	2.93301	2.55922	5.02599	6.02286	5.13997	LRK10L-2.7	PR5-like receptor kinase	LBD	NA	NA	NA	NA
Zm00001d039941	399.304	2.25014	1.17002	1.31866e-32	6.44589e-31	Up	8.47528	10.8967	10.1012	18.1257	20.0318	23.0957	132.999	2.39844	1.26209	1.53486e-14	3.332e-13	Up	8.02492	7.29799	7.9189	17.5959	16.9425	20.1641	577.163	1.96437	0.974069	9.01218e-31	3.12732e-29	Up	41.2869	34.9058	36.9541	72.0188	76.5885	71.4092	HSP17.9B	16.9 kDa class I heat shock protein 2	NA	GO:0000302,GO:0005737,GO:0006457,GO:0009408,GO:0009651,GO:0042542,GO:0043621,GO:0051082,GO:0051259	response to reactive oxygen species|cytoplasm|protein folding|response to heat|response to salt stress|response to hydrogen peroxide|protein self-association|unfolded protein binding|protein complex oligomerization	path:zma04141	Protein processing in endoplasmic reticulum
Zm00001d039963	242.311	1.50099	0.585918	8.44457e-07	6.74707e-06	Up	2.90474	3.00085	2.92139	3.97748	3.64045	4.50244	154.148	2.50469	1.32463	1.07852e-12	2.00024e-11	Up	1.79117	2.14165	2.4386	5.93797	4.58558	5.13886	278.39	2.3724	1.24635	1.00081e-23	2.61625e-22	Up	4.36918	3.72222	3.6216	10.0554	8.20029	9.23259	CBP60B	Protein SAR DEFICIENT 1	NA	GO:0003700,GO:0005516,GO:0005634,GO:0043565,GO:0080142	DNA-binding transcription factor activity|calmodulin binding|nucleus|sequence-specific DNA binding|regulation of salicylic acid biosynthetic process	NA	NA
Zm00001d039994	1633.75	1.83728	0.877574	1.99468e-46	1.51324e-44	Up	11.9119	12.8578	12.6447	21.4364	21.4497	21.4871	383.279	1.71931	0.781828	3.09294e-15	7.08741e-14	Up	4.58395	3.98765	4.24252	7.17219	7.27725	7.17655	192.975	1.76588	0.820384	1.75558e-08	1.57546e-07	Up	2.15652	2.24498	1.80529	3.36113	3.32653	4.16194	XYL1	Alpha-xylosidase 1	NA	GO:0005618,GO:0009044,GO:0009505,GO:0009506,GO:0009507,GO:0010411,GO:0030246,GO:0045493,GO:0046556,GO:0046686,GO:0048046,GO:0061634,GO:0071555,GO:0080176	cell wall|xylan 1,4-beta-xylosidase activity|plant-type cell wall|plasmodesma|chloroplast|xyloglucan metabolic process|carbohydrate binding|xylan catabolic process|alpha-L-arabinofuranosidase activity|response to cadmium ion|apoplast|alpha-D-xyloside xylohydrolase|cell wall organization|xyloglucan 1,6-alpha-xylosidase activity	NA	NA
Zm00001d040027	5581.24	2.6004	1.37873	8.93561e-37	5.03433e-35	Up	147.23	155.882	143.25	358.069	430.652	320.242	651.665	0.397508	-1.33095	1.48573e-21	5.10679e-20	Down	70.2546	75.1824	63.8289	32.5194	21.881	27.1716	2693.36	1.80811	0.854484	1.22568e-78	1.581e-76	Up	131.67	147.104	142.445	247.662	259.35	246.845	NA	Bowman-Birk type wound-induced proteinase inhibitor WIP1 [Source:UniProtKB/TrEMBL;Acc:B4FYK1]	NA	NA	NA	NA	NA
Zm00001d040035	53.1197	0.425599	-1.23243	2.89826e-06	2.12865e-05	Down	0.975875	1.33101	0.824972	0.54013	0.475829	0.233132	203.626	0.342427	-1.54613	2.57824e-23	9.78624e-22	Down	8.33418	7.17696	6.92496	3.00445	2.55685	1.97871	29.6308	0.397879	-1.3296	0.000987587	0.00419753	Down	1.31554	0.852132	0.905496	0.675023	0.166871	0.361409	LPR1	Multicopper oxidase LPR2	NA	GO:0005507,GO:0005789,GO:0016722	copper ion binding|endoplasmic reticulum membrane|oxidoreductase activity, oxidizing metal ions	NA	NA
Zm00001d040046	187.739	0.456397	-1.13164	6.25623e-17	1.37158e-15	Down	8.13868	7.11302	7.50041	3.19797	3.05442	3.49422	396.799	0.590609	-0.759726	1.03349e-14	2.28528e-13	Down	24.3987	22.7675	23.3237	11.8163	14.5098	14.556	505.423	0.515391	-0.956262	1.2974e-28	4.1785e-27	Down	30.443	30.0518	31.704	15.0045	16.3067	15.7447	At5g37930	E3 ubiquitin-protein ligase SINA-like 10	NA	GO:0005634,GO:0006511,GO:0007275,GO:0008270,GO:0016567,GO:0016740	nucleus|ubiquitin-dependent protein catabolic process|multicellular organism development|zinc ion binding|protein ubiquitination|transferase activity	path:zma04120	Ubiquitin mediated proteolysis
Zm00001d040242	39.7577	1.93894	0.955268	0.000731084	0.00334679	Up	0.706756	0.778819	0.772098	1.24692	1.7407	1.50786	50.0224	2.94702	1.55926	6.31409e-09	8.21735e-08	Up	1.61638	0.974808	0.865029	3.78271	2.82658	3.37232	10.3197	3.39244	1.76232	0.00657865	0.0224504	Up	0.224432	0.358867	0.045091	0.912064	0.570994	0.6215	NA	Nuclear transport factor 2 (NTF2) family protein	NA	NA	NA	NA	NA
Zm00001d040505	414.663	0.441432	-1.17974	8.99328e-21	2.4832e-19	Down	16.0577	13.7285	14.1849	7.68367	6.68086	6.84309	811.799	0.282123	-1.8256	1.03643e-53	1.36433e-51	Down	36.5375	33.0094	30.8912	9.66677	10.0913	8.06418	86.1441	0.309526	-1.69187	3.79575e-13	5.36131e-12	Down	3.86693	3.52507	2.83468	1.42379	0.894842	0.801059	ZIFL1	Probable peptide/nitrate transporter	NA	GO:0005886,GO:0009414,GO:0009630,GO:0009705,GO:0010540,GO:0016021,GO:0022821,GO:0048364,GO:0080167,GO:0090333	plasma membrane|response to water deprivation|gravitropism|plant-type vacuole membrane|basipetal auxin transport|integral component of membrane|potassium ion antiporter activity|root development|response to karrikin|regulation of stomatal closure	NA	NA
Zm00001d040725	230.169	0.423721	-1.23881	2.03766e-23	6.56011e-22	Down	4.91851	5.55591	5.11001	2.33908	2.05197	1.85103	547.812	1.9316	0.949799	1.77957e-28	8.72442e-27	Up	9.2116	9.46049	9.18109	18.1964	16.9331	17.6769	90.3213	0.342711	-1.54494	7.63051e-13	1.05058e-11	Down	3.38888	2.92047	3.503	1.29282	0.817014	1.21435	At1g48100	Polygalacturonase	NA	GO:0004650,GO:0005576,GO:0005618,GO:0005975,GO:0009831	polygalacturonase activity|extracellular region|cell wall|carbohydrate metabolic process|plant-type cell wall modification involved in multidimensional cell growth	NA	NA
Zm00001d041269	56.6447	0.448573	-1.15659	1.28227e-06	9.95198e-06	Down	0.474387	0.427429	0.36008	0.106591	0.244123	0.159516	39.6945	0.656923	-0.606204	0.0403332	0.12441	Down	0.635257	0.610554	0.43392	0.379738	0.339323	0.363416	61.4241	0.569498	-0.812238	0.000841137	0.00363066	Down	0.738993	0.923164	1.02075	0.47991	0.542344	0.491051	IRE	Probable serine/threonine protein kinase IRE	VOZ	GO:0004674,GO:0005524,GO:0005622,GO:0009826,GO:0016301,GO:0018105,GO:0035556,GO:0040008,GO:0046872	protein serine/threonine kinase activity|ATP binding|intracellular|unidimensional cell growth|kinase activity|peptidyl-serine phosphorylation|intracellular signal transduction|regulation of growth|metal ion binding	NA	NA
Zm00001d041553	89.6207	2.5237	1.33554	4.24263e-12	6.3898e-11	Up	2.38737	2.67226	2.64656	4.50843	6.20085	6.20658	55.4234	1.79651	0.845195	0.000655598	0.00367076	Up	3.62206	3.00209	3.9997	6.53508	5.28341	6.90426	38.7094	2.5303	1.33931	2.89923e-05	0.000168747	Up	1.76634	1.94176	2.04055	4.48637	3.80251	6.11422	NA	Osmotin-like protein	NA	GO:0005576,GO:0005618	extracellular region|cell wall	NA	NA
Zm00001d041575	236.228	7.04589	2.81678	1.58864e-92	3.31226e-90	Up	1.05105	0.903847	1.25786	8.86275	8.15405	7.56384	167.318	4.28829	2.1004	1.00311e-41	8.64383e-40	Up	1.52615	1.35945	1.24236	6.27198	5.95403	5.1488	265.576	6.2927	2.65368	6.07146e-79	7.87132e-77	Up	1.71911	1.41738	1.51107	9.10988	10.4086	9.43612	DAPF	Diaminopimelate epimerase chloroplastic	NA	GO:0005829,GO:0008837,GO:0009089,GO:0009507	cytosol|diaminopimelate epimerase activity|lysine biosynthetic process via diaminopimelate|chloroplast	path:zma00300	Lysine biosynthesis
Zm00001d041576	173.693	0.496674	-1.00963	4.70854e-13	7.75454e-12	Down	5.21719	4.74154	4.5911	2.50909	2.49974	2.13577	274.292	0.319019	-1.64828	1.77837e-42	1.57633e-40	Down	16.17	14.9478	15.7913	5.49958	3.51019	5.65934	226.378	0.316755	-1.65856	4.92362e-33	1.87966e-31	Down	13.1923	13.7783	11.0126	4.32465	3.78181	3.78554	MYBAS2	Transcription factor MYB48	MYB	GO:0005634,GO:0043565	nucleus|sequence-specific DNA binding	NA	NA
Zm00001d041662	1.82606	0	#NAME?	0.01662	0.051725	Down	0.225876	0.0783429	0.0686049	0	0	0	30.0953	0.207838	-2.26647	8.37483e-10	1.20165e-08	Down	2.9396	2.72248	2.72484	0.227939	0.640137	0.84442	4.04104	0.0223668	-5.48249	0.000115965	0.000602962	Down	0.609927	0.387893	0.334204	0	0	0	NA	OSJNBa0024J22.14 protein	NA	NA	NA	NA	NA
Zm00001d041725	124.767	1.78927	0.839369	2.38242e-07	2.0744e-06	Up	2.46676	2.43287	3.17059	4.99143	4.54813	4.15969	186.861	2.82258	1.49701	3.80466e-26	1.67421e-24	Up	5.86353	5.32403	5.37933	14.6878	14.8824	16.3237	159.05	2.2748	1.18574	8.86189e-15	1.40754e-13	Up	5.52686	4.96549	5.60813	11.4468	12.8376	11.9812	WLIM1	Pollen-specific protein SF3	NA	GO:0003729,GO:0005737,GO:0005856,GO:0005886,GO:0046872,GO:0051015,GO:0051017	mRNA binding|cytoplasm|cytoskeleton|plasma membrane|metal ion binding|actin filament binding|actin filament bundle assembly	NA	NA
Zm00001d041818	103.686	0.277905	-1.84734	2.57752e-23	8.23757e-22	Down	4.65748	5.19646	5.3831	1.78555	1.35394	0.897332	278.578	0.475436	-1.07268	7.42896e-16	1.78013e-14	Down	16.858	15.6063	14.087	8.47228	6.30793	6.92662	43.2304	0.307847	-1.69972	2.48775e-08	2.1834e-07	Down	3.08634	2.3539	2.52928	0.675135	0.834494	0.923754	MYB54	Myb-like DNA-binding domain containing protein	MYB	GO:0003677,GO:0003700,GO:0005634,GO:0044212,GO:0071555,GO:2000652	DNA binding|DNA-binding transcription factor activity|nucleus|transcription regulatory region DNA binding|cell wall organization|regulation of secondary cell wall biogenesis	NA	NA
Zm00001d042022	341.935	1.62585	0.701197	9.84572e-12	1.44039e-10	Up	7.89535	8.36057	7.67657	10.8331	12.4503	12.3932	312.019	2.04313	1.03078	6.03912e-21	1.99594e-19	Up	7.75381	8.70294	7.54351	17.4389	15.34	15.3483	948.062	2.80065	1.48576	2.06972e-91	3.3456e-89	Up	19.0511	19.7714	18.3243	52.4666	48.7183	57.2112	Sb03g046810	Peroxidase 12	NA	GO:0004601,GO:0005576,GO:0006979,GO:0020037,GO:0042744,GO:0046872	peroxidase activity|extracellular region|response to oxidative stress|heme binding|hydrogen peroxide catabolic process|metal ion binding	path:zma00940	Phenylpropanoid biosynthesis
Zm00001d042082	26.5461	5.67557	2.50476	5.32334e-11	7.25134e-10	Up	0.152192	0.495845	0.136685	1.6701	0.888461	1.22672	24.2227	4.59648	2.20053	5.52469e-08	6.38664e-07	Up	0.760696	0.456947	0.599542	2.41571	3.04744	2.7374	68.9883	21.7333	4.44183	4.32447e-30	1.46287e-28	Up	0.34567	0.552727	0.347245	8.17314	9.26799	9.3672	Os03g0651800	Germin-like protein subfamily 2 member 1	NA	GO:0005618,GO:0009506,GO:0010497,GO:0030145,GO:0045735,GO:0048046,GO:2000280	cell wall|plasmodesma|plasmodesmata-mediated intercellular transport|manganese ion binding|nutrient reservoir activity|apoplast|regulation of root development	NA	NA
Zm00001d042114	1972.11	4.34008	2.11772	6.29977e-68	8.46849e-66	Up	37.1995	38.5269	39.2426	190.766	173.661	156.566	2206.23	2.02852	1.02043	3.23879e-44	3.00877e-42	Up	91.8168	101.374	97.3101	196.029	181.777	200.592	6896.51	2.08859	1.06253	1.8829e-279	2.28997e-276	Up	296.987	291.089	283.49	599.332	595.879	606.417	NA	NA	NA	NA	NA	NA	NA
Zm00001d042140	46.7732	0.474628	-1.07513	4.00017e-05	0.000238246	Down	2.03365	1.84362	1.58734	0.72778	0.577006	1.10347	136.338	0.363078	-1.46165	1.52658e-14	3.31731e-13	Down	7.13806	9.16807	7.36451	3.12587	2.49647	2.81088	53.19	0.221115	-2.17713	1.76284e-12	2.32317e-11	Down	3.89944	3.81907	2.3895	0.864373	0.877614	0.462788	NA	Beta-1%252C3-glucanase	NA	GO:0006076,GO:0042973,GO:0050832	(1->3)-beta-D-glucan catabolic process|glucan endo-1,3-beta-D-glucosidase activity|defense response to fungus	NA	NA
Zm00001d042226	1749.85	0.41925	-1.25412	7.44888e-20	1.97321e-18	Down	349.408	330.256	298.696	168.263	100.47	117.407	742.75	0.522669	-0.936032	1.47492e-05	0.000117807	Down	117.673	107.395	87.148	68.0328	48.5673	43.4503	117.152	0.287554	-1.79809	2.11526e-21	4.95176e-20	Down	20.8713	17.8033	18.3192	6.13357	4.53848	5.52533	NA	NA	NA	NA	NA	NA	NA
Zm00001d042229	7869.58	0.609092	-0.715268	3.24509e-10	4.03157e-09	Down	1469.91	1377.76	1352.43	1000.16	687.861	730.222	1581.35	0.603065	-0.729614	2.44679e-08	2.9683e-07	Down	203.55	183.463	168.974	124.601	111.169	93.3084	33.4895	0.351691	-1.50762	7.77287e-05	0.00041864	Down	7.05533	3.24714	3.35723	1.20038	1.54428	2.01987	PDF1.5	NA	NA	GO:0005576,GO:0006952,GO:0031640,GO:0050832	extracellular region|defense response|killing of cells of other organism|defense response to fungus	NA	NA
Zm00001d042231	6827.29	0.500175	-0.999497	5.22407e-15	1.01273e-13	Down	1421.7	1245.74	1268	771.167	541.046	592.223	1885.8	0.401405	-1.31687	2.62632e-11	4.35398e-10	Down	293.99	263.32	224.899	131.151	91.7346	85.0468	124.845	0.33653	-1.57119	2.99093e-17	5.55552e-16	Down	20.4872	14.7339	17.8878	6.10105	5.43337	6.15431	PDF1.5	basal endosperm transfer layer10	NA	GO:0005576,GO:0006952,GO:0031640,GO:0050832	extracellular region|defense response|killing of cells of other organism|defense response to fungus	NA	NA
Zm00001d042376	103.95	2.43517	1.28402	7.00209e-13	1.13729e-11	Up	1.58968	2.59618	1.66738	5.4038	3.61108	3.36786	95.4556	2.49198	1.31729	1.19382e-11	2.02805e-10	Up	2.32686	3.86992	2.9886	7.5135	6.97542	7.98481	104.548	1.51114	0.595636	0.00157832	0.00640331	Up	3.87697	5.20297	4.61793	6.4966	7.69584	6.29927	NA	DUF506 family protein	NA	NA	NA	NA	NA
Zm00001d042482	439.967	1.91959	0.940801	4.20337e-21	1.17975e-19	Up	4.63876	5.99637	5.06855	8.95821	9.81177	10.7227	270.761	1.92248	0.942969	2.53772e-10	3.83885e-09	Up	5.29746	4.7016	6.18462	11.1812	9.06231	10.286	808.945	1.62498	0.700422	5.70846e-25	1.57445e-23	Up	17.6722	17.2585	17.7528	27.9658	27.7698	29.0065	BHLH128	bHLH-transcription factor 132	bHLH	GO:0001228,GO:0003700,GO:0005634,GO:0005829,GO:0006355,GO:0010119,GO:0044212,GO:0046983	DNA-binding transcription activator activity, RNA polymerase II-specific|DNA-binding transcription factor activity|nucleus|cytosol|regulation of transcription, DNA-templated|regulation of stomatal movement|transcription regulatory region DNA binding|protein dimerization activity	NA	NA
Zm00001d042540	34859.9	3.47978	1.799	2.31235e-119	7.62055e-117	Up	108.911	117.533	118.711	345.128	383.035	374.658	8959.74	0.357098	-1.48561	1.51042e-78	3.51314e-76	Down	191.826	211.837	212.96	71.7423	70.2122	74.2171	18788	1.73808	0.797499	4.65956e-34	1.86236e-32	Up	205.636	196.787	224.631	358.477	367.941	352.748	LOX1.1	Linoleate 9S-lipoxygenase 1	NA	GO:0005737,GO:0009611,GO:0016165,GO:0031408,GO:0046872,GO:0051707	cytoplasm|response to wounding|linoleate 13S-lipoxygenase activity|oxylipin biosynthetic process|metal ion binding|response to other organism	path:zma00591	Linoleic acid metabolism
Zm00001d043196	888.048	2.48707	1.31445	1.56307e-61	1.71708e-59	Up	10.2072	12.3193	10.6292	28.6384	23.7559	26.2969	451.81	1.68451	0.752329	4.36621e-16	1.06353e-14	Up	10.7233	11.3	12.4086	18.3275	19.6717	18.9612	437.927	1.54297	0.625711	1.8854e-11	2.27782e-10	Up	12.4394	11.4546	10.5997	17.872	16.7575	18.0372	NA	DNA glycosylase superfamily protein	NA	NA	NA	path:zma03410	Base excision repair
Zm00001d043231	345.982	0.4988	-1.00347	4.63027e-18	1.10181e-16	Down	4.2623	4.58601	4.12875	2.56684	1.83711	1.56932	823.069	0.522632	-0.936132	4.81499e-18	1.34312e-16	Down	20.2994	18.5095	19.2983	11.4835	10.1289	8.1982	158.053	0.247297	-2.01568	1.55811e-31	5.59694e-30	Down	4.33848	4.28268	4.71403	1.37385	1.03967	0.840641	TF1	Homeodomain leucine zipper family IV protein	HD-ZIP	GO:0005634,GO:0006355,GO:0008289,GO:0043565	nucleus|regulation of transcription, DNA-templated|lipid binding|sequence-specific DNA binding	NA	NA
Zm00001d043271	17.3453	0.334101	-1.58165	0.000556131	0.00261304	Down	0.351895	0.270667	0.334678	0.174322	0.077956	0.0668449	13.3321	0.327586	-1.61006	0.00298002	0.0140272	Down	0.28265	0.320169	0.544549	0.0774398	0.177938	0.114753	9.24036	0.30121	-1.73116	0.0088846	0.0291801	Down	0.282567	0.169434	0.340626	0.0521963	0.0921666	0.0931533	At5g03250	BTB/POZ domain-containing protein	NA	GO:0016567	protein ubiquitination	NA	NA
Zm00001d043323	101.402	0.614909	-0.701555	7.97865e-05	0.000448199	Down	5.4806	7.04373	3.29526	2.60958	3.2024	3.24512	200.408	0.482289	-1.05203	1.65637e-14	3.57821e-13	Down	30.8482	26.9979	25.9768	15.5322	11.4677	12.6485	52.4586	0.511554	-0.967042	0.000466717	0.00212971	Down	7.55663	5.91907	7.59107	4.71579	3.39742	2.52484	COPT1	Copper transporter 1	NA	GO:0005375,GO:0005886,GO:0005887,GO:0006825,GO:0006952,GO:0043621,GO:0051119	copper ion transmembrane transporter activity|plasma membrane|integral component of plasma membrane|copper ion transport|defense response|protein self-association|sugar transmembrane transporter activity	NA	NA
Zm00001d043386	76.6305	2.35787	1.23749	2.69034e-09	3.01265e-08	Up	2.57013	1.79137	3.02279	5.28835	4.90302	5.39063	193.976	2.51026	1.32783	6.17083e-22	2.17173e-20	Up	8.24997	7.85088	6.39648	17.9171	18.8604	18.6532	388.507	1.83063	0.872339	1.90969e-18	3.82837e-17	Up	17.7691	17.557	19.332	33.2569	30.9696	34.8159	NA	Dynein light chain LC6%252C flagellar outer arm	NA	GO:0003774,GO:0005874,GO:0005930,GO:0007017,GO:0030286,GO:0031514,GO:0044458,GO:0097014	motor activity|microtubule|axoneme|microtubule-based process|dynein complex|motile cilium|motile cilium assembly|ciliary plasm	NA	NA
Zm00001d043430	3594.25	0.522632	-0.936134	4.26077e-49	3.48236e-47	Down	125.416	135.4	127.973	61.7599	61.8969	61.0975	2255.22	0.330936	-1.59537	4.57957e-131	3.37307e-128	Down	192.794	207.939	199.38	68.8453	58.9766	67.0636	873.491	0.566416	-0.820065	5.44888e-28	1.70545e-26	Down	61.5034	62.2814	69.4041	33.1452	38.2566	36.9926	NA	NA	NA	NA	NA	NA	NA
Zm00001d043444	776.821	2.66201	1.41252	1.21178e-73	1.83861e-71	Up	12.8412	11.9103	12.9798	31.7427	31.9607	33.7268	954.694	1.54936	0.631669	1.33274e-11	2.25046e-10	Up	31.7107	31.3155	32.0378	52.9535	45.8253	45.7732	1383.45	1.54921	0.631536	1.86752e-30	6.39362e-29	Up	43.6209	46.4358	44.786	70.6885	65.9703	70.0683	NA	plant-specific domain TIGR01615 family protein expressed	NA	NA	NA	NA	NA
Zm00001d043453	748.673	0.647188	-0.627742	2.92822e-09	3.26197e-08	Down	52.4739	47.9094	44.1207	33.9162	24.6295	29.1354	2561.19	0.429032	-1.22084	5.35762e-11	8.65472e-10	Down	242.36	204.344	186.065	108.04	82.9934	75.2666	727.36	0.48829	-1.03419	1.5948e-10	1.75415e-09	Down	57.854	55.5516	55.4308	33.4032	23.7257	24.4398	ENODL1	Early nodulin-like protein 3	NA	GO:0005773,GO:0009055,GO:0032578,GO:0046658	vacuole|electron transfer activity|aleurone grain membrane|anchored component of plasma membrane	NA	NA
Zm00001d043509	302.723	1.92441	0.944416	4.10063e-18	9.79581e-17	Up	3.2312	3.1947	2.82011	5.8656	5.57527	5.22197	466.52	1.93509	0.952402	3.74799e-25	1.56893e-23	Up	9.83219	11.2853	10.3838	19.331	20.8722	19.6605	277.263	1.57854	0.658588	2.63681e-08	2.30947e-07	Up	7.02094	7.24501	6.59368	10.8278	9.74608	12.0143	PME53	Pectinesterase	NA	GO:0005576,GO:0005618,GO:0005737,GO:0030599,GO:0042545,GO:0045330,GO:0045490	extracellular region|cell wall|cytoplasm|pectinesterase activity|cell wall modification|aspartyl esterase activity|pectin catabolic process	path:zma00040	Pentose and glucuronate interconversions
Zm00001d043512	159.743	1.52301	0.60693	2.14381e-05	0.000133793	Up	1.32234	1.4688	1.23005	2.05244	1.75831	1.79123	36.5333	0.608677	-0.716251	0.0208307	0.07238	Down	0.668829	0.534212	0.569939	0.27751	0.350875	0.430805	459.085	2.18216	1.12575	4.72194e-35	1.96735e-33	Up	3.62605	3.76514	3.62966	8.12323	7.5116	8.16428	BAM1	Protein kinase family protein with leucine-rich repeat domain	LBD	NA	NA	NA	NA
Zm00001d043538	706.253	0.655897	-0.608459	4.1808e-06	2.97698e-05	Down	13.6516	16.0511	15.7245	7.58238	9.69404	10.032	285.298	0.221118	-2.17711	3.48932e-70	6.58184e-68	Down	12.4409	13.661	13.8865	3.04335	2.27915	3.35008	374.121	0.2266	-2.14178	1.29703e-76	1.62383e-74	Down	17.824	16.0936	17.197	4.53236	3.53241	3.37498	BURP3	BURP domain protein RD22	NA	NA	NA	NA	NA
Zm00001d043651	38.7623	1.76048	0.815972	0.00417331	0.0157039	Up	0.379723	0.529061	0.472439	0.906266	0.787898	0.605602	251.781	0.17994	-2.47442	1.40896e-76	3.18147e-74	Down	13.0691	11.0686	12.1042	1.78266	2.37839	2.24395	967.548	3.18055	1.66927	1.23206e-137	3.74605e-135	Up	12.3659	12.7496	13.3497	41.318	39.778	39.9824	NA	Tryptophan aminotransferase-related protein 4	NA	GO:0005773,GO:0047654	vacuole|alliin lyase activity	NA	NA
Zm00001d043723	450.547	1.66376	0.734449	2.01576e-15	4.02483e-14	Up	7.74463	8.90857	8.63873	12.7255	12.7434	12.8523	379.238	1.69418	0.760591	6.95451e-05	0.000487018	Up	10.2685	10.1739	13.0252	18.8854	15.5853	21.1628	563.886	1.93043	0.948926	9.9681e-29	3.23078e-27	Up	13.7527	14.6447	16.3738	27.865	28.6784	29.0242	At1g23390	F-box/kelch-repeat protein	NA	GO:0005634,GO:0005829,GO:0043161	nucleus|cytosol|proteasome-mediated ubiquitin-dependent protein catabolic process	NA	NA
Zm00001d043734	10.1117	0.300119	-1.73639	0.00364702	0.013953	Down	0.315692	0.291331	0.179165	0.0924693	0.0897853	0.0185569	9.4022	0.22605	-2.14529	0.00133753	0.00693074	Down	0.502553	0.444736	0.514362	0.129083	0.131823	0.0637598	26.1983	0.309057	-1.69406	2.21451e-05	0.000131318	Down	1.09901	1.53766	1.10402	0.551031	0.307261	0.279496	SAMT	S-adenosyl-L-methionine-dependent methyltransferases superfamily protein	NA	GO:0008168,GO:0046872	methyltransferase activity|metal ion binding	NA	NA
Zm00001d043860	264.651	0.490222	-1.02849	5.64386e-08	5.37367e-07	Down	3.31494	3.91219	3.34334	1.78149	1.6375	1.65591	524.504	0.571454	-0.807291	2.25595e-20	7.18719e-19	Down	8.29706	8.25568	8.01587	4.71094	4.32728	4.74006	202.984	0.648003	-0.625928	2.18027e-06	1.50783e-05	Down	2.80126	3.12673	2.94803	2.02725	1.89861	1.76302	ECT3	evolutionarily conserved C-terminal region 8	NA	GO:0003723,GO:0005737	RNA binding|cytoplasm	NA	NA
Zm00001d043973	60.8557	0.548206	-0.867211	0.000476793	0.00227231	Down	2.23794	2.17886	3.23464	1.82405	1.33926	0.945587	33.5514	0.602187	-0.731716	0.0237739	0.0807293	Down	3.28361	2.6769	3.52252	2.07019	1.33112	2.19661	15.869	0.384522	-1.37886	0.00488288	0.0172727	Down	1.79054	1.41662	1.87365	0.757971	0.803042	0.368927	NA	NA	NA	NA	NA	NA	NA
Zm00001d044040	47.8537	0.633277	-0.659092	0.00957645	0.0323818	Down	1.12918	1.02166	1.13363	0.720982	0.626116	0.742126	32.9998	1.81858	0.862816	0.00736335	0.0302664	Up	0.67433	0.390134	0.481944	0.938657	1.02705	0.794819	25.6815	2.90897	1.54051	7.79442e-05	0.000419535	Up	0.369686	0.217326	0.262144	0.923909	0.723496	0.795762	At1g28600	GDSL esterase/lipase	NA	GO:0005576,GO:0005618,GO:0016042,GO:0016788	extracellular region|cell wall|lipid catabolic process|hydrolase activity, acting on ester bonds	path:zma00901	Indole alkaloid biosynthesis
Zm00001d044078	38.5272	0.606272	-0.721964	0.0119328	0.0390735	Down	3.76535	2.39123	2.07019	0.780795	0.615727	0	731.116	1.72195	0.784045	6.57418e-25	2.72252e-23	Up	120.288	122.391	112.514	195.23	204.403	200.827	197.783	1.57173	0.652351	1.56651e-06	1.10369e-05	Up	32.6773	30.0444	36.7654	51.1066	53.7191	49.9852	NA	Little protein 1	NA	NA	NA	NA	NA
Zm00001d044153	80.102	1.64237	0.715776	0.000334248	0.00165445	Up	0.614952	0.768906	0.71697	1.17726	1.07738	0.944432	33.6716	0.572154	-0.805523	0.0127839	0.0483461	Down	0.964457	0.783367	1.16672	0.483928	0.400066	0.751248	227.824	2.26505	1.17954	3.50986e-19	7.29102e-18	Up	2.69072	3.33889	3.26611	7.33126	6.4946	7.00765	CYP72A14	cytochrome P450 10	NA	GO:0004497,GO:0005506,GO:0016021,GO:0016705,GO:0020037	monooxygenase activity|iron ion binding|integral component of membrane|oxidoreductase activity, acting on paired donors, with incorporation or reduction of molecular oxygen|heme binding	NA	NA
Zm00001d044183	75.882	0.223873	-2.15924	1.6052e-22	4.88557e-21	Down	2.54878	2.39595	2.0492	0.596964	0.362176	0.709663	85.0371	0.146898	-2.76712	2.24265e-33	1.363e-31	Down	2.20614	2.49332	2.05287	0.431738	0.220451	0.319882	100.245	0.377543	-1.40529	2.90844e-11	3.44854e-10	Down	1.92043	2.08417	2.47177	0.568146	0.910235	0.949656	AGO1B	Protein argonaute 1	NA	GO:0003676,GO:0031047	nucleic acid binding|gene silencing by RNA	NA	NA
Zm00001d044254	40.4252	0.391624	-1.35246	2.01851e-06	1.5204e-05	Down	0.614258	0.554004	0.689462	0.28017	0.110038	0.394582	56.6028	0.329057	-1.60359	3.55598e-10	5.29886e-09	Down	2.39172	2.54711	2.98329	0.756092	0.965173	0.840301	20.9376	0.162866	-2.61824	1.22179e-07	9.93775e-07	Down	0.919625	1.31731	1.04699	0.254812	0.209972	0.0606341	NA	ZmGR2c protein	NA	NA	NA	NA	NA
Zm00001d044541	612.042	1.79077	0.84058	2.42663e-24	8.25458e-23	Up	13.2981	13.8407	13.1375	23.4533	21.0712	22.4398	239.63	1.7085	0.772732	3.12338e-10	4.69265e-09	Up	6.61223	7.61556	8.09209	12.818	12.0428	12.5783	382.515	0.381312	-1.39096	1.24349e-44	7.04184e-43	Down	23.1984	22.6022	22.5942	8.7932	8.50244	8.51123	SPX6	SPX domain-containing protein 3	NA	GO:0016036,GO:0070417	cellular response to phosphate starvation|cellular response to cold	NA	NA
Zm00001d044668	139.788	0.00723564	-7.11066	3.30988e-133	1.16603e-130	Down	2.75264	2.57894	2.68331	0.0205957	0.0101191	0.0312901	92.3381	0.0575198	-4.1198	2.56798e-37	1.80958e-35	Down	1.77205	2.17752	1.606	0.0969571	0.13202	0.0851403	97.995	0.0754598	-3.72815	2.60234e-38	1.21952e-36	Down	1.5514	2.35708	1.76908	0.135544	0.184633	0.103672	PMIR1	Protein PLASTID MOVEMENT IMPAIRED 1-RELATED 1	NA	GO:0005737,GO:0009637,GO:0009902,GO:0009903,GO:0030048,GO:0031022	cytoplasm|response to blue light|chloroplast relocation|chloroplast avoidance movement|actin filament-based movement|nuclear migration along microfilament	NA	NA
Zm00001d044669	37.5422	3.34555	1.74224	7.07396e-09	7.52028e-08	Up	0.327927	0.768464	0.270315	1.52727	1.68063	1.28432	25.5294	2.46818	1.30345	0.00048185	0.00278046	Up	0.79283	0.630225	0.442158	1.71488	1.4448	1.35529	15.8682	2.48654	1.31414	0.00752631	0.0252624	Up	0.58402	0.250138	0.293341	0.847638	0.97968	0.948911	At1g09575	Calcium uniporter protein 5 mitochondrial	NA	GO:0005262,GO:0005739,GO:0005743,GO:0015292,GO:0016021,GO:0051560	calcium channel activity|mitochondrion|mitochondrial inner membrane|uniporter activity|integral component of membrane|mitochondrial calcium ion homeostasis	NA	NA
Zm00001d044812	1049.7	0.400693	-1.31943	1.11802e-58	1.13841e-56	Down	19.4843	19.3578	20.2255	7.50671	7.40714	7.55376	2120.07	0.25887	-1.9497	7.62133e-85	2.10505e-82	Down	63.7753	67.4241	72.9437	17.12	16.9173	17.8455	2541.25	0.386939	-1.36982	2.30397e-222	1.40103e-219	Down	73.9434	71.7015	71.7723	28.2993	28.1058	26.8461	PIN1C	Putative auxin efflux carrier	NA	GO:0005783,GO:0005886,GO:0009734,GO:0009926,GO:0010252,GO:0010315,GO:0010329,GO:0016021	endoplasmic reticulum|plasma membrane|auxin-activated signaling pathway|auxin polar transport|auxin homeostasis|auxin efflux|auxin efflux transmembrane transporter activity|integral component of membrane	NA	NA
Zm00001d044904	54.6589	1.74581	0.803898	0.000740841	0.00338643	Up	0.31963	0.629301	0.338992	0.706336	0.79043	0.51561	51.6234	1.91019	0.933715	0.000292663	0.00178641	Up	0.715369	0.623329	0.636102	1.33805	1.05851	1.30322	37.7881	1.76786	0.822002	0.0137279	0.0422879	Up	0.770173	0.348194	0.368421	0.762147	0.861298	0.979333	DYW10	Transcription factor EMB1444	ZF-HD	NA	NA	NA	NA
Zm00001d044925	18.008	2.10497	1.0738	0.0113739	0.0374879	Up	0.365383	0.781695	0.444822	1.08231	1.0851	1.21288	35.5417	1.72043	0.782768	0.0121613	0.0463484	Up	2.66595	3.28242	3.23803	3.69176	5.9592	5.88233	18.2962	2.29083	1.19587	0.00790361	0.0263488	Up	1.04289	1.38966	1.39686	3.4248	2.15439	3.09428	CP12-1	CP12-1	NA	GO:0005507,GO:0009507,GO:0009570,GO:0009744,GO:0009941,GO:0016151,GO:0019253,GO:0032991,GO:0080153	copper ion binding|chloroplast|chloroplast stroma|response to sucrose|chloroplast envelope|nickel cation binding|reductive pentose-phosphate cycle|protein-containing complex|negative regulation of reductive pentose-phosphate cycle	NA	NA
Zm00001d044933	13.8976	0.35986	-1.47449	0.00286352	0.0112403	Down	0.420857	0.214898	0.380781	0.187418	0.0605502	0.124752	10.296	0.156044	-2.67997	5.47345e-05	0.000391675	Down	0.351472	0.552953	0.677141	0.0601847	0.153655	0.0297279	3.70684	0.0497646	-4.32874	0.00254496	0.00979267	Down	0.146404	0.263362	0.2059	0	0	0.0289588	FUT1	Galactoside 2-alpha-L-fucosyltransferase	NA	GO:0005794,GO:0008107,GO:0008417,GO:0009969,GO:0016021,GO:0032580,GO:0042546,GO:0042803,GO:0071555	Golgi apparatus|galactoside 2-alpha-L-fucosyltransferase activity|fucosyltransferase activity|xyloglucan biosynthetic process|integral component of membrane|Golgi cisterna membrane|cell wall biogenesis|protein homodimerization activity|cell wall organization	NA	NA
Zm00001d044951	277.567	0.638402	-0.647462	0.0183434	0.0562543	Down	4.07063	3.99795	5.91064	3.1257	2.22919	3.04955	77.2423	0.506333	-0.981841	0.00261742	0.0124954	Down	1.73835	2.27203	2.91971	1.46544	1.05226	0.927429	75.8675	0.580138	-0.785533	0.000442283	0.00202581	Down	2.53992	2.04848	1.76814	1.19352	1.09008	1.36617	At1g21890	WAT1-related protein	NA	GO:0005886,GO:0016021,GO:0022857	plasma membrane|integral component of membrane|transmembrane transporter activity	NA	NA
Zm00001d045078	35.1656	0.456496	-1.13133	0.000194049	0.00101215	Down	1.11176	1.31734	0.908879	0.516298	0.632454	0.401333	57.7842	0.629724	-0.667209	0.0113126	0.0436951	Down	2.25018	3.5401	2.69998	2.02796	1.73964	1.48252	48.1487	0.274245	-1.86646	6.37636e-10	6.67974e-09	Down	2.56525	3.35246	2.93375	0.546758	0.772359	1.09288	GAE1	UDP-glucuronate 4-epimerase 1	NA	GO:0005768,GO:0005794,GO:0005802,GO:0016021,GO:0032580,GO:0033481,GO:0050378,GO:0050829,GO:0050832	endosome|Golgi apparatus|trans-Golgi network|integral component of membrane|Golgi cisterna membrane|galacturonate biosynthetic process|UDP-glucuronate 4-epimerase activity|defense response to Gram-negative bacterium|defense response to fungus	path:zma00520	Amino sugar and nucleotide sugar metabolism
Zm00001d045091	85.7925	1.71242	0.776036	6.0445e-05	0.000347837	Up	1.91899	2.0248	2.01398	3.21218	2.72495	4.18894	21.2328	0.281996	-1.82625	1.7585e-05	0.000138667	Down	1.09207	1.42188	1.26964	0.348212	0.355602	0.343994	209.76	1.86757	0.90116	8.79544e-12	1.09067e-10	Up	4.93172	5.6811	5.74838	10.5703	9.90951	9.75497	HCT4	Spermidine hydroxycinnamoyl transferase	NA	GO:0016747	transferase activity, transferring acyl groups other than amino-acyl groups	path:zma00940,path:zma00941,path:zma00945	Phenylpropanoid biosynthesis|Flavonoid biosynthesis|Stilbenoid, diarylheptanoid and gingerol biosynthesis
Zm00001d045101	163.741	2.13463	1.09399	1.82921e-09	2.09583e-08	Up	2.25929	2.4168	2.5878	5.506	3.97693	5.49584	146.119	2.56655	1.35983	1.05975e-17	2.86568e-16	Up	1.97895	3.67166	2.8266	6.8358	7.19568	7.34174	242.703	1.67841	0.747092	4.69792e-09	4.47872e-08	Up	6.54911	6.13596	5.68806	11.4675	9.24558	9.78311	CCR1	Cinnamoyl-CoA reductase 1	NA	GO:0005829,GO:0007623,GO:0009409,GO:0009809,GO:0016491,GO:0016616,GO:0016621,GO:0050662	cytosol|circadian rhythm|response to cold|lignin biosynthetic process|oxidoreductase activity|oxidoreductase activity, acting on the CH-OH group of donors, NAD or NADP as acceptor|cinnamoyl-CoA reductase activity|coenzyme binding	path:zma00940	Phenylpropanoid biosynthesis
Zm00001d045162	406.052	0.543211	-0.880416	3.8185e-15	7.51659e-14	Down	20.4419	18.732	19.6137	11.4654	8.03343	11.0385	1118.03	0.454052	-1.13907	2.43621e-09	3.3347e-08	Down	81.1895	70.021	59.9096	36.2009	31.4642	26.3972	79.7894	0.370205	-1.43361	4.17937e-10	4.4383e-09	Down	5.78787	5.60349	4.26984	2.1717	2.12385	1.43106	KUA1	Putative MYB DNA-binding domain superfamily protein	MYB_related	GO:0000122,GO:0000976,GO:0003700,GO:0005634,GO:0006355,GO:0008270,GO:0009646,GO:0009651,GO:0009723,GO:0009733,GO:0009737,GO:0009739,GO:0009744,GO:0009751,GO:0009753,GO:0010150,GO:0010252,GO:0030307,GO:0045892,GO:0046686,GO:0048366,GO:0048527,GO:0090697,GO:2000469	negative regulation of transcription by RNA polymerase II|transcription regulatory region sequence-specific DNA binding|DNA-binding transcription factor activity|nucleus|regulation of transcription, DNA-templated|zinc ion binding|response to absence of light|response to salt stress|response to ethylene|response to auxin|response to abscisic acid|response to gibberellin|response to sucrose|respons…	NA	NA
Zm00001d045210	331.615	1.89065	0.918885	2.01932e-18	4.90413e-17	Up	9.43993	10.1503	10.2693	20.1319	16.543	17.4386	342.261	1.8663	0.900184	4.79387e-13	9.14293e-12	Up	18.5866	21.4017	18.0587	39.2626	34.548	32.5258	1501.5	1.50686	0.591547	2.43088e-31	8.67106e-30	Up	96.6704	96.0498	92.2836	143.582	141.226	140.203	NA	Dirigent	NA	NA	NA	NA	NA
Zm00001d045254	135.404	2.3715	1.2458	3.73611e-15	7.36386e-14	Up	1.2291	1.58715	1.72782	3.04863	3.27088	3.28948	61.7477	2.02515	1.01803	1.77219e-05	0.000139604	Up	1.05821	1.17819	1.12391	1.9793	2.39141	2.31335	782.885	13.8831	3.79526	2.42698e-303	4.13233e-300	Up	2.84819	2.60243	3.02467	37.6553	40.5314	38.2826	UGT71K1	Anthocyanidin 5%252C3-O-glucosyltransferase	NA	GO:0035251	UDP-glucosyltransferase activity	NA	NA
Zm00001d045283	49.4382	0.36397	-1.45811	2.10841e-08	2.1194e-07	Down	1.40883	1.63901	1.04968	0.458059	0.298312	0.425244	12.2823	0.267195	-1.90404	0.000812953	0.00446136	Down	0.61751	1.04922	0.753468	0.296072	0.0863875	0.250703	413.294	3.3359	1.73808	1.27752e-58	1.02604e-56	Up	7.65489	8.76061	6.90427	28.2044	24.5657	24.1774	WRKY53	Putative WRKY DNA-binding domain superfamily protein	WRKY	GO:0003677,GO:0003700,GO:0005634,GO:0009507,GO:0009617,GO:0009751,GO:0009816,GO:0010150,GO:0010193,GO:0010200,GO:0031347,GO:0042542,GO:0042742,GO:0043565,GO:0044212,GO:0045893,GO:2000022	DNA binding|DNA-binding transcription factor activity|nucleus|chloroplast|response to bacterium|response to salicylic acid|defense response to bacterium, incompatible interaction|leaf senescence|response to ozone|response to chitin|regulation of defense response|response to hydrogen peroxide|defense response to bacterium|sequence-specific DNA binding|transcription regulatory region DNA binding|po…	NA	NA
Zm00001d045304	555.676	8.59249	3.10308	5.04321e-123	1.6801e-120	Up	3.30429	2.99163	2.69104	23.3229	22.794	26.4002	25.3173	1.79339	0.842685	0.0240214	0.0814178	Up	0.393939	0.6293	0.642195	0.778347	1.08102	1.07649	260.704	5.52431	2.46579	9.55923e-72	1.06149e-69	Up	2.24177	2.5734	2.37372	12.2832	13.1322	13.9019	TAX10	HXXXD-type acyl-transferase family protein	NA	GO:0016747,GO:0042617	transferase activity, transferring acyl groups other than amino-acyl groups|paclitaxel biosynthetic process	NA	NA
Zm00001d045427	132.997	0.612137	-0.708074	9.21005e-06	6.15926e-05	Down	4.77367	4.68065	4.15295	2.45144	1.6446	2.9747	109.913	0.354157	-1.49754	5.63433e-14	1.16199e-12	Down	8.79296	7.98435	6.76695	3.38777	2.7577	2.03714	52.7633	0.214362	-2.22188	0.00070936	0.00310756	Down	4.53852	3.96276	3.83933	1.76497	0.420733	0.425237	AHL22	barren stalk fastigiate1	NA	GO:0003680,GO:0003700,GO:0005634,GO:0009640,GO:0009647,GO:0009908,GO:0010228,GO:0042826,GO:0043621	AT DNA binding|DNA-binding transcription factor activity|nucleus|photomorphogenesis|skotomorphogenesis|flower development|vegetative to reproductive phase transition of meristem|histone deacetylase binding|protein self-association	NA	NA
Zm00001d045475	8301.78	2.44934	1.29239	2.05135e-83	3.67671e-81	Up	210.904	214.352	209.435	505.984	489.952	455.198	5328.42	1.51682	0.601051	4.26678e-15	9.66273e-14	Up	232.934	228.515	229.983	362.41	317.415	349.335	3146.45	1.57374	0.654193	5.7723e-64	5.19101e-62	Up	129.669	129.696	131.341	201.014	199.699	207.903	H3	Histone H3	NA	GO:0000786,GO:0003677,GO:0005634,GO:0046982	nucleosome|DNA binding|nucleus|protein heterodimerization activity	NA	NA
Zm00001d045515	112.193	0.455681	-1.1339	4.9365e-10	6.01347e-09	Down	1.30695	1.59293	1.39069	0.662284	0.528915	0.835311	127.411	0.300261	-1.73571	1.42565e-23	5.49221e-22	Down	3.77894	3.83874	3.78805	1.1825	1.18747	0.992954	109.159	0.377536	-1.40531	1.32361e-12	1.77175e-11	Down	2.41628	3.18137	3.42903	1.25754	1.10714	1.0052	At2g21480	Putative receptor-like protein kinase family protein	LBD	NA	NA	NA	NA
Zm00001d045558	294.091	2.79915	1.48499	1.53738e-26	5.81719e-25	Up	2.53461	2.55715	3.22303	7.1984	8.40654	7.74405	469.208	0.661122	-0.597012	5.14464e-11	8.32807e-10	Down	17.7974	18.0921	18.6775	12.3647	10.7898	12.2472	873.908	1.53088	0.614359	1.76314e-20	3.93968e-19	Up	21.9617	20.8347	22.4775	32.6602	32.7024	33.5562	BSPA	Phosphorylase superfamily protein	NA	GO:0003824,GO:0009116,GO:0045735	catalytic activity|nucleoside metabolic process|nutrient reservoir activity	NA	NA
Zm00001d045935	134.36	1.91322	0.935999	2.50182e-09	2.81389e-08	Up	4.76668	3.99553	5.36615	10.602	9.16513	11.0198	174.927	2.08841	1.0624	9.88471e-14	1.99207e-12	Up	16.2233	12.478	12.618	29.5087	26.4784	28.6634	22.8692	6.14494	2.6194	7.70097e-08	6.40035e-07	Up	1.56178	0.360187	0.362054	4.43839	4.58475	4.87146	NA	NA	NA	NA	NA	NA	NA
Zm00001d045937	10165.6	0.451152	-1.14832	6.41223e-34	3.27002e-32	Down	1944.25	2153.33	2195.64	1023.78	788.328	852.72	52891	1.63761	0.711596	6.41924e-83	1.65483e-80	Up	4358.83	4453.2	4357.83	7035.88	6894.14	7240.24	12100.7	0.641563	-0.640337	5.1182e-10	5.39714e-09	Down	1508.57	1805.65	1426.64	968.491	1038.68	1001.54	NA	10 kD zein protein [Source:UniProtKB/TrEMBL;Acc:Q41881]	NA	NA	NA	NA	NA
Zm00001d046318	443.658	7.256	2.85917	6.96365e-160	3.49883e-157	Up	1.81381	1.85064	1.79102	13.7856	12.8262	13.5079	25.6884	0.183283	-2.44786	1.6328e-09	2.28039e-08	Down	1.35171	1.33395	1.36128	0.189378	0.290096	0.249446	1453.76	1.82802	0.870283	6.27205e-59	5.06925e-57	Up	32.2474	31.5213	30.0188	56.2207	55.146	58.3182	At4g20820	Putative FAD-binding Berberine family protein	NA	GO:0005576,GO:0005618,GO:0016491,GO:0071949	extracellular region|cell wall|oxidoreductase activity|FAD binding	path:zma00940	Phenylpropanoid biosynthesis
Zm00001d046334	52.2315	6.50538	2.70163	6.55051e-18	1.54199e-16	Up	0.344694	0.272315	0.177579	1.69585	1.38021	0.97285	18.2786	0.473016	-1.08004	0.0148246	0.0545301	Down	0.678407	0.989682	0.653505	0.475232	0.161773	0.438178	130.929	7.08403	2.82457	6.03837e-39	2.87724e-37	Up	1.35642	0.554552	1.05292	6.20704	7.36044	7.22582	CYP79A1	cytochrome P450 9	NA	GO:0004497,GO:0005506,GO:0005789,GO:0010132,GO:0016021,GO:0016705,GO:0020037	monooxygenase activity|iron ion binding|endoplasmic reticulum membrane|dhurrin biosynthetic process|integral component of membrane|oxidoreductase activity, acting on paired donors, with incorporation or reduction of molecular oxygen|heme binding	path:zma00460,path:zma00966	Cyanoamino acid metabolism|Glucosinolate biosynthesis
Zm00001d046397	228.026	0.567425	-0.817498	2.8276e-07	2.43299e-06	Down	5.07111	6.82527	5.4586	2.31146	3.64237	3.5052	252.964	0.461272	-1.11631	3.64775e-20	1.14795e-18	Down	9.05781	10.5416	9.9447	4.07505	4.22057	5.08209	230.211	0.408338	-1.29216	5.14326e-23	1.29418e-21	Down	8.5771	9.55538	9.18119	3.84406	3.99008	3.19842	NA	NA	NA	NA	NA	NA	NA
Zm00001d046681	1030.8	2.66817	1.41585	1.71202e-88	3.321e-86	Up	8.57331	8.15464	8.7541	21.2101	21.806	22.0006	306.288	1.61936	0.695428	3.82739e-08	4.52082e-07	Up	5.18277	5.56778	4.63741	8.62228	8.73702	7.10921	508.884	1.53959	0.622542	4.67474e-11	5.44676e-10	Up	8.60652	7.53955	9.64753	13.0949	13.7675	12.4569	CSLA9	Glucomannan 4-beta-mannosyltransferase 2	NA	GO:0000139,GO:0016021,GO:0047259,GO:0071555	Golgi membrane|integral component of membrane|glucomannan 4-beta-mannosyltransferase activity|cell wall organization	NA	NA
Zm00001d046981	24.0685	0.469807	-1.08986	0.00299881	0.0117084	Down	0.94611	0.734018	0.520895	0.19856	0.164402	0.425835	136.387	0.368096	-1.44185	2.07248e-18	5.89268e-17	Down	7.2539	7.81527	7.90225	3.08257	2.86905	2.35138	720.649	1.51382	0.598194	1.75647e-16	3.12396e-15	Up	21.7933	21.4003	21.4731	33.2085	33.2884	30.3779	At1g14600	Putative MYB DNA-binding domain superfamily protein	G2-like	GO:0003677,GO:0003700,GO:0005634,GO:0006355	DNA binding|DNA-binding transcription factor activity|nucleus|regulation of transcription, DNA-templated	NA	NA
Zm00001d047165	46.8073	0.496634	-1.00975	0.000117893	0.000642363	Down	0.739868	0.699339	0.71318	0.323131	0.521578	0.351211	20.0852	0.331111	-1.59461	0.0100446	0.0395532	Down	0.533279	1.03639	1.29937	0.193377	0.197481	0.541265	97.9739	0.222268	-2.16963	2.58272e-24	6.99499e-23	Down	5.33123	5.13986	4.47345	1.27444	0.981979	1.02351	NA	NA	NA	NA	NA	NA	NA
Zm00001d047252	280.405	1.62586	0.701199	2.75405e-09	3.08062e-08	Up	6.81937	7.24944	8.75406	12.0235	11.1276	11.4686	106.893	4.20368	2.07165	4.55437e-27	2.07495e-25	Up	2.34841	3.08187	1.71045	10.1809	10.3368	8.95296	495.969	6.54605	2.71062	4.05325e-147	1.38027e-144	Up	6.47057	8.29776	7.59299	49.5025	48.86	46.4949	GOS9	NA	NA	GO:0030246	carbohydrate binding	NA	NA
Zm00001d047489	402.996	0.599934	-0.737124	4.39801e-08	4.24952e-07	Down	7.32393	5.9618	6.20674	3.9119	3.24031	4.17855	772.877	0.544946	-0.875814	8.36359e-16	1.9979e-14	Down	11.691	10.496	9.96636	6.11459	6.12214	4.9657	96.8884	0.329085	-1.60347	1.2546e-14	1.96942e-13	Down	1.61975	1.3754	1.58459	0.381337	0.528324	0.586331	NA	NA	NA	NA	NA	NA	NA
Zm00001d047710	316.838	0.0984761	-3.34408	6.68512e-67	8.68188e-65	Down	5.74219	5.6605	4.65114	0.441908	0.652329	0.627217	450.064	0.17538	-2.51144	1.10102e-130	7.56888e-128	Down	6.68437	6.67027	6.81532	1.20407	1.24784	1.02208	1213.76	0.163893	-2.60917	0	0	Down	18.1901	18.1527	17.4273	2.96574	2.95526	2.79807	AO1	NA	NA	GO:0005506,GO:0005737,GO:0009055,GO:0009688,GO:0009851,GO:0043546,GO:0050302,GO:0051537,GO:0055114,GO:0071949	iron ion binding|cytoplasm|electron transfer activity|abscisic acid biosynthetic process|auxin biosynthetic process|molybdopterin cofactor binding|indole-3-acetaldehyde oxidase activity|2 iron, 2 sulfur cluster binding|oxidation-reduction process|FAD binding	NA	NA
Zm00001d047807	49.2662	0.439496	-1.18608	3.85332e-06	2.76388e-05	Down	0.881494	1.04148	0.752951	0.564888	0.263559	0.200567	285.985	0.436538	-1.19582	1.09312e-21	3.77408e-20	Down	11.3652	10.1583	10.1895	5.39343	4.54401	3.64975	41.4121	0.282279	-1.82481	1.79831e-08	1.61154e-07	Down	1.65311	1.91431	1.47613	0.678589	0.385146	0.337367	Os03g0275100	Probable protein phosphatase 2C 4	NA	GO:0004722,GO:0046872	protein serine/threonine phosphatase activity|metal ion binding	NA	NA
Zm00001d047931	484.65	1.77541	0.828149	3.97624e-20	1.06435e-18	Up	6.91341	5.80206	6.49808	10.2101	10.1271	11.4149	203.023	1.74351	0.801995	4.14961e-08	4.88464e-07	Up	4.09333	4.45618	4.86409	8.626	6.83409	7.49045	229.045	0.416076	-1.26508	2.209e-21	5.16646e-20	Down	8.93101	9.10454	10.652	3.94505	4.20886	3.6631	KCS1	3-ketoacyl-CoA synthase	NA	GO:0005783,GO:0005789,GO:0006633,GO:0009409,GO:0009416,GO:0009922,GO:0010025,GO:0016020,GO:0016021,GO:0022626,GO:0102336,GO:0102337,GO:0102338,GO:0102756	endoplasmic reticulum|endoplasmic reticulum membrane|fatty acid biosynthetic process|response to cold|response to light stimulus|fatty acid elongase activity|wax biosynthetic process|membrane|integral component of membrane|cytosolic ribosome|3-oxo-arachidoyl-CoA synthase activity|3-oxo-cerotoyl-CoA synthase activity|3-oxo-lignoceronyl-CoA synthase activity|very-long-chain 3-ketoacyl-CoA synthase …	path:zma00062	Fatty acid elongation
Zm00001d047967	39.8345	3.64201	1.86474	3.01502e-10	3.75946e-09	Up	0.103004	0.203794	0.159499	0.515694	0.528335	0.543126	72.8061	4.1357	2.04813	8.58174e-19	2.50449e-17	Up	0.460212	0.584793	0.477421	2.01862	2.06146	2.10197	29.946	3.93677	1.97701	1.24851e-07	1.01357e-06	Up	0.194648	0.229895	0.213311	0.849863	0.935029	0.700029	NA	bZIP transcription factor 16	bZIP	GO:0003677,GO:0003700,GO:0005634	DNA binding|DNA-binding transcription factor activity|nucleus	NA	NA
Zm00001d047984	15.0113	2.47353	1.30657	0.0052875	0.0193639	Up	0.345668	0.237879	0.141232	0.412036	0.562282	0.410641	24.7999	6.41344	2.6811	1.2417e-05	0.000100713	Up	0.242324	0.30499	0.272334	2.44819	1.27126	1.43473	16.2076	8.62035	3.10775	1.98186e-07	1.57146e-06	Up	0.121127	0.121051	0.162239	1.34248	1.06673	1.03822	PER54	Peroxidase 53	NA	GO:0004601,GO:0005576,GO:0005774,GO:0006979,GO:0020037,GO:0042744,GO:0046872	peroxidase activity|extracellular region|vacuolar membrane|response to oxidative stress|heme binding|hydrogen peroxide catabolic process|metal ion binding	path:zma00940	Phenylpropanoid biosynthesis
Zm00001d048020	936.267	3.22058	1.68732	2.72315e-114	8.26354e-112	Up	7.85482	10.0033	10.4752	25.2821	25.8214	25.0077	886.426	2.20669	1.14188	5.06693e-19	1.50139e-17	Up	33.7861	33.7719	36.8015	72.8131	69.2662	83.9302	1060.79	1.53363	0.616947	9.02214e-21	2.05187e-19	Up	47.0255	52.9017	54.7382	75.5483	79.1885	80.0978	HB	hemoglobin1	NA	GO:0019825,GO:0020037,GO:0046872	oxygen binding|heme binding|metal ion binding	NA	NA
Zm00001d048178	2683.05	1.92512	0.944951	2.02414e-65	2.50153e-63	Up	32.0023	33.0697	32.9849	56.9825	57.925	58.595	1561.4	1.53976	0.622705	2.63287e-10	3.97694e-09	Up	26.6728	26.8154	27.4067	40.4155	37.2688	44.5481	2518.25	2.03223	1.02307	8.36767e-117	1.92532e-114	Up	34.5562	34.9462	37.4359	72.4825	71.2558	71.3755	PLT5	Polyol transporter protein 4	NA	GO:0005351,GO:0005354,GO:0005355,GO:0005365,GO:0005886,GO:0005887,GO:0008645,GO:0010311,GO:0015145,GO:0015148,GO:0015168,GO:0015575,GO:0015576,GO:0015591	carbohydrate:proton symporter activity|galactose transmembrane transporter activity|glucose transmembrane transporter activity|myo-inositol transmembrane transporter activity|plasma membrane|integral component of plasma membrane|hexose transmembrane transport|lateral root formation|monosaccharide transmembrane transporter activity|D-xylose transmembrane transporter activity|glycerol transmembrane…	NA	NA
Zm00001d048268	202.454	2.53452	1.34171	3.29349e-23	1.04603e-21	Up	5.88748	5.86664	4.84717	12.6525	13.2896	10.3259	124.516	1.63581	0.710002	2.00474e-05	0.000156253	Up	8.70465	8.88752	7.87176	13.5062	12.5813	14.7851	219.535	2.07645	1.05412	4.39982e-14	6.66893e-13	Up	10.6557	11.7139	15.2535	26.0804	26.5016	24.7654	TIFY11A	Putative tify domain/CCT motif transcription factor family protein	NA	GO:0005634,GO:0009611,GO:0031347,GO:2000022	nucleus|response to wounding|regulation of defense response|regulation of jasmonic acid mediated signaling pathway	path:zma04075	Plant hormone signal transduction
Zm00001d048311	682.602	0.662784	-0.593389	8.25174e-09	8.69695e-08	Down	11.5547	11.9908	10.6691	9.15547	5.8336	7.28747	954.695	0.294769	-1.76234	1.65106e-113	8.23799e-111	Down	32.7576	31.5824	30.5946	10.8117	8.63703	8.01056	204.198	0.47438	-1.07589	2.67448e-14	4.11731e-13	Down	5.89634	5.78668	5.77407	3.15392	2.19997	2.83185	SUT1	Sucrose transport protein SUC3	NA	GO:0005364,GO:0005887,GO:0005985,GO:0008506,GO:0009846,GO:0015768,GO:0015770,GO:0042950	maltose:proton symporter activity|integral component of plasma membrane|sucrose metabolic process|sucrose:proton symporter activity|pollen germination|maltose transport|sucrose transport|salicin transmembrane transporter activity	NA	NA
Zm00001d048389	204.519	1.6388	0.712638	3.28303e-08	3.22299e-07	Up	2.95465	2.70739	2.25372	3.78782	4.19603	4.45715	176.591	1.56026	0.641786	5.23134e-06	4.57022e-05	Up	4.00132	3.85685	3.93588	5.81914	6.47481	5.77726	293.134	1.52624	0.609982	1.05453e-07	8.63504e-07	Up	5.88755	6.30617	7.21612	9.73078	9.34462	10.2526	Os03g0144800	Xyloglucan galactosyltransferase MUR3	NA	GO:0006486,GO:0016021,GO:0016757,GO:0032580	protein glycosylation|integral component of membrane|transferase activity, transferring glycosyl groups|Golgi cisterna membrane	NA	NA
Zm00001d048417	224.739	2.95636	1.56382	1.86331e-34	9.63048e-33	Up	1.54171	2.37715	2.1473	5.231	5.54117	5.8083	25.6041	2.08078	1.05712	0.00499952	0.0218201	Up	0.645985	0.57929	0.404478	1.46013	0.81334	1.04905	86.6006	4.18968	2.06684	1.40974e-18	2.83949e-17	Up	1.13014	0.871282	1.20017	5.09976	3.53881	4.63054	MO2	FAD/NAD(P)-binding oxidoreductase family protein	NA	GO:0002239,GO:0004497,GO:0071949	response to oomycetes|monooxygenase activity|FAD binding	NA	NA
Zm00001d048537	22.3511	10.374	3.3749	1.39938e-13	2.38408e-12	Up	0.531369	0	0	0	0.9142	2.09301	20.6528	5.47788	2.45362	4.83047e-08	5.63464e-07	Up	0.860181	0.974362	1.49149	7.07012	4.87362	5.93682	27.875	19.6912	4.29948	4.84249e-13	6.78427e-12	Up	0.171986	1.03127	0.17277	9.05431	8.07807	9.6954	NA	NA	NA	NA	NA	NA	NA
Zm00001d048633	1119.95	0.494007	-1.0174	2.7755e-08	2.74673e-07	Down	137.338	118.399	112.752	75.8233	47.8252	48.8126	2199.11	0.612851	-0.706391	2.32244e-05	0.000178585	Down	259.473	239.999	197.768	160.472	139.216	119.623	152.002	0.308762	-1.69543	5.34908e-25	1.47692e-23	Down	21.4761	17.6751	18.9512	5.98954	5.76881	5.99715	NA	uncharacterized protein [Source:UniProtKB/TrEMBL;Acc:B6UGI2]	NA	NA	NA	NA	NA
Zm00001d048705	5467.62	1.70622	0.770808	6.67354e-43	4.57578e-41	Up	61.0789	65.8076	66.4196	102.532	104.687	99.6766	848.211	1.99054	0.99316	1.02358e-29	5.27741e-28	Up	13.9219	14.6876	16.8462	31.3484	28.5213	28.9578	1242.15	3.31447	1.72878	1.74336e-182	8.73048e-180	Up	14.8685	15.5983	14.6975	48.2718	49.2298	50.671	CYP71C3	benzoxazinone synthesis5	NA	GO:0005506,GO:0016020,GO:0016021,GO:0016709,GO:0020037	iron ion binding|membrane|integral component of membrane|oxidoreductase activity, acting on paired donors, with incorporation or reduction of molecular oxygen, NAD(P)H as one donor, and incorporation of one atom of oxygen|heme binding	path:zma00402	Benzoxazinoid biosynthesis
Zm00001d048837	55.503	2.45427	1.2953	1.14759e-07	1.05181e-06	Up	1.2033	0.642447	1.25412	2.20236	2.05974	2.23094	81.5585	1.79535	0.844261	3.45131e-05	0.000256342	Up	2.84839	1.72079	2.15848	4.05806	3.54647	4.2402	37.2796	0.571003	-0.80843	0.0105167	0.0337095	Down	1.6326	2.16279	1.56376	1.22735	0.743044	1.0514	KRP3	Cyclin-dependent kinase inhibitor 3	NA	GO:0004861,GO:0005634,GO:0007050	cyclin-dependent protein serine/threonine kinase inhibitor activity|nucleus|cell cycle arrest	NA	NA
Zm00001d048841	1570.28	10.9864	3.45765	0	0	Up	5.45452	4.05513	4.27185	45.866	47.6159	47.8906	163.444	0.51407	-0.959963	8.27552e-11	1.30481e-09	Down	5.78891	6.45798	6.90011	3.69474	2.60746	3.35324	809.127	10.6767	3.4164	8.66475e-92	1.40954e-89	Up	3.12744	4.46915	4.4336	43.3819	45.5897	38.1861	PLP1	Patatin-like protein 2	NA	GO:0006952,GO:0016042,GO:0016787	defense response|lipid catabolic process|hydrolase activity	NA	NA
Zm00001d048847	234.866	0.134818	-2.89092	1.15755e-85	2.15018e-83	Down	29.3401	32.9436	28.2842	1.88943	5.06944	3.72936	7175.32	1.61431	0.690917	1.18459e-14	2.60264e-13	Up	342.48	362.832	310.406	548.043	497.673	563.255	2688.92	1.7483	0.805951	1.42425e-15	2.40738e-14	Up	125.161	123.073	106.257	216.504	214.822	181.909	NA	zein polypeptidesL2a	NA	GO:0045735	nutrient reservoir activity	NA	NA
Zm00001d048852	225.667	0.113836	-3.13497	2.76028e-39	1.66864e-37	Down	28.2293	36.8488	25.8677	1.50375	4.15484	4.5507	12332.4	2.15698	1.10901	8.77658e-60	1.27466e-57	Up	566.874	585.847	496.021	1149.11	1128.11	1213.05	3970.65	1.62274	0.698431	6.24636e-11	7.18289e-10	Up	217.548	215.883	192.069	364.998	348.739	290.724	NA	Zein-alpha A30	NA	GO:0045735	nutrient reservoir activity	NA	NA
Zm00001d048896	604.449	0.608834	-0.715879	5.28785e-06	3.68838e-05	Down	26.3285	22.5539	20.8649	16.8738	15.2023	10.635	458.031	0.571141	-0.808081	1.06517e-09	1.5136e-08	Down	40.8046	40.2294	33.5668	23.557	22.1541	18.5384	34.7156	0.32617	-1.6163	3.11769e-06	2.10428e-05	Down	3.17277	2.78253	4.09786	0.837255	1.45728	0.960574	NA	NA	NA	NA	NA	NA	NA
Zm00001d048920	8682.71	0.657057	-0.60591	2.53767e-09	2.85316e-08	Down	1353.74	1192.08	1247.59	912.015	697.221	769.27	4548.05	0.476502	-1.06945	3.58545e-10	5.33806e-09	Down	654.628	560.345	508.261	312.379	271.723	221.695	307.268	0.411491	-1.28107	4.0814e-28	1.28215e-26	Down	41.4609	36.1866	41.4648	15.9131	17.8511	14.7618	NA	NA	NA	NA	NA	NA	NA
Zm00001d048962	591.609	0.5527	-0.855432	3.54072e-16	7.38732e-15	Down	6.82448	7.20352	7.45958	3.49033	3.50926	3.95897	1304.11	0.621493	-0.686189	1.02412e-28	5.08527e-27	Down	20.8411	21.3948	20.8986	12.9193	12.6913	12.9073	883.74	0.486	-1.04097	5.76074e-51	3.97647e-49	Down	14.4849	15.2772	15.9151	7.15506	7.15023	7.67446	CEPR2	Leucine-rich receptor-like protein kinase family protein	LBD	GO:0001653,GO:0004672,GO:0004674,GO:0004714,GO:0005524,GO:0005886,GO:0006970,GO:0009506,GO:0010555,GO:0016021,GO:0017046,GO:0042277,GO:0046777,GO:0048831,GO:0090548,GO:1902025,GO:2000280	peptide receptor activity|protein kinase activity|protein serine/threonine kinase activity|transmembrane receptor protein tyrosine kinase activity|ATP binding|plasma membrane|response to osmotic stress|plasmodesma|response to mannitol|integral component of membrane|peptide hormone binding|peptide binding|protein autophosphorylation|regulation of shoot system development|response to nitrate starva…	NA	NA
Zm00001d049034	2310.12	0.536421	-0.898562	1.74835e-12	2.72838e-11	Down	278.336	236.459	245.173	155.352	103.988	118.88	1883	0.574352	-0.799993	2.85868e-06	2.60328e-05	Down	422.258	383.905	334.701	260.753	202.972	179.12	77.568	0.353996	-1.4982	1.22258e-11	1.49544e-10	Down	17.4384	18.3695	17.6757	6.96485	5.38052	6.37037	NA	NA	NA	NA	NA	NA	NA
Zm00001d049179	831.035	2.19917	1.13696	4.35578e-48	3.41433e-46	Up	10.6182	10.8569	11.815	23.1855	22.7636	21.3706	108.993	0.489225	-1.03143	1.08258e-08	1.37196e-07	Down	5.54735	4.87866	4.87905	2.12402	2.71137	2.51795	109.6	2.33434	1.22301	3.00499e-11	3.55807e-10	Up	2.3423	2.30641	2.07615	4.80394	5.62889	5.11001	BX7	O-methyltransferase ZRP4	NA	GO:0008171,GO:0008757,GO:0019438,GO:0046983,GO:0102718	O-methyltransferase activity|S-adenosylmethionine-dependent methyltransferase activity|aromatic compound biosynthetic process|protein dimerization activity|TRIBOA-glucoside methyltransferase activity	path:zma00402	Benzoxazinoid biosynthesis
Zm00001d049190	1478.66	0.61156	-0.709434	1.1572e-29	5.01656e-28	Down	11.4112	12.4987	11.2568	7.11805	6.88311	6.42921	201.531	0.367533	-1.44405	1.87696e-14	4.03221e-13	Down	3.38396	3.31445	2.78969	0.784719	1.49145	1.15206	186.776	1.73191	0.792361	2.46085e-07	1.93256e-06	Up	1.45288	1.55795	1.2997	2.69357	2.73959	1.95083	OsI_36121	DNA replication licensing factor MCM2	NA	GO:0000347,GO:0003677,GO:0004386,GO:0005524,GO:0005829,GO:0006268,GO:0006270,GO:0007049,GO:0009793,GO:0010082,GO:0042127,GO:0042555,GO:0046872,GO:1905775	THO complex|DNA binding|helicase activity|ATP binding|cytosol|DNA unwinding involved in DNA replication|DNA replication initiation|cell cycle|embryo development ending in seed dormancy|regulation of root meristem growth|regulation of cell proliferation|MCM complex|metal ion binding|negative regulation of DNA helicase activity	path:zma03030	DNA replication
Zm00001d049201	62.6498	9.46559	3.24269	4.76926e-22	1.39924e-20	Up	0.220025	0.34409	0.177314	1.53904	2.07863	2.48413	75.9734	0.605208	-0.724498	0.00864751	0.0347191	Down	2.73965	3.2995	3.0031	1.84416	1.05729	2.46106	346.211	4.45947	2.15687	4.10153e-73	4.80518e-71	Up	3.27403	3.93267	4.64881	17.184	17.2817	17.8714	CYP94B1	Putative cytochrome P450 superfamily protein	NA	GO:0005506,GO:0009611,GO:0009694,GO:0016021,GO:0016705,GO:0020037,GO:0052694	iron ion binding|response to wounding|jasmonic acid metabolic process|integral component of membrane|oxidoreductase activity, acting on paired donors, with incorporation or reduction of molecular oxygen|heme binding|jasmonoyl-isoleucine-12-hydroxylase activity	NA	NA
Zm00001d049244	150.21	0.637787	-0.648854	1.04197e-05	6.91542e-05	Down	3.91604	3.46284	3.54462	2.2645	2.42931	2.26483	128.893	1.5342	0.617486	0.000168909	0.00108768	Up	4.14745	4.729	3.79743	6.96132	6.24735	5.87671	839.28	0.147113	-2.76501	1.84527e-261	1.88513e-258	Down	59.8537	59.0368	59.5079	8.30358	8.63665	9.05391	BAG5	Putative IQ calmodulin-binding and BAG domain containing family protein	NA	GO:0005516,GO:0005739,GO:0006457,GO:0009506,GO:0051087	calmodulin binding|mitochondrion|protein folding|plasmodesma|chaperone binding	NA	NA
Zm00001d049330	26.0079	4.86349	2.28199	2.89537e-09	3.23161e-08	Up	0.192644	0.146644	0.275599	0.888591	0.650285	1.01908	26.0112	0.483252	-1.04915	0.00442843	0.0196013	Down	1.09687	1.24247	1.5497	0.863994	0.421984	0.55665	56.3997	9.46994	3.24335	4.79114e-05	0.0002677	Up	0.877244	0.109587	0.183592	3.91611	3.50516	3.54269	NA	NA	NA	NA	NA	NA	NA
Zm00001d049576	16724	0.563973	-0.826301	6.12297e-13	9.98738e-12	Down	2907.11	2626.37	2652.17	1778.26	1285.36	1352.71	2323.51	0.427625	-1.22558	1.56037e-13	3.10419e-12	Down	383.524	326.783	303.046	167.353	138.834	118.998	63.5489	0.451007	-1.14878	2.84226e-06	1.93216e-05	Down	10.1518	7.89095	8.65295	4.83023	3.51197	3.54957	NA	Basal layer antifungal protein2 [Source:UniProtKB/TrEMBL;Acc:B4FEV8]	NA	NA	NA	NA	NA
Zm00001d049629	47.1206	3.47985	1.79902	3.67846e-11	5.09679e-10	Up	0.49838	0.382543	0.669098	1.86014	1.68115	1.87173	68.7806	21.5397	4.42893	8.733e-49	9.54612e-47	Up	0.194908	0.102213	0.104308	2.89254	2.79487	2.79156	65.4087	37.7799	5.23955	2.10429e-25	5.93195e-24	Up	0.0433003	0.0865466	0.0869954	2.25958	3.34728	2.50522	ARP3	Actin-related protein 3	NA	GO:0003779,GO:0005524,GO:0005737,GO:0005885,GO:0007275,GO:0034314	actin binding|ATP binding|cytoplasm|Arp2/3 protein complex|multicellular organism development|Arp2/3 complex-mediated actin nucleation	NA	NA
Zm00001d049804	69.2473	1.52241	0.606354	0.00433717	0.0162407	Up	1.29607	1.93873	1.23311	2.17045	1.89984	2.36339	38.5029	2.45139	1.2936	2.10075e-05	0.000163283	Up	0.800792	0.962065	0.70127	1.6455	2.44425	1.84723	27.8748	3.71976	1.89521	1.84082e-06	1.2849e-05	Up	0.473057	0.29093	0.511768	1.41159	2.02964	1.25961	GAE6	NAD-dependent epimerase/dehydratase family protein	NA	GO:0005768,GO:0005794,GO:0005802,GO:0016021,GO:0032580,GO:0033481,GO:0050378,GO:0050829,GO:0050832	endosome|Golgi apparatus|trans-Golgi network|integral component of membrane|Golgi cisterna membrane|galacturonate biosynthetic process|UDP-glucuronate 4-epimerase activity|defense response to Gram-negative bacterium|defense response to fungus	path:zma00520	Amino sugar and nucleotide sugar metabolism
Zm00001d049889	29.748	0.317916	-1.65328	9.88823e-07	7.79888e-06	Down	1.25526	1.23603	1.16953	0.222587	0.319745	0.221061	291.724	1.55398	0.635972	1.32131e-08	1.66023e-07	Up	10.8802	11.6689	9.54423	15.6023	17.4394	15.9303	163.83	1.9817	0.986742	5.13779e-11	5.96994e-10	Up	4.39709	5.59701	5.11457	10.0033	9.55647	10.0708	DREB2C	Putative AP2/EREBP transcription factor superfamily protein	ERF	GO:0003700,GO:0005634,GO:0043565,GO:0044212,GO:0045893	DNA-binding transcription factor activity|nucleus|sequence-specific DNA binding|transcription regulatory region DNA binding|positive regulation of transcription, DNA-templated	NA	NA
Zm00001d049921	63.7228	2.48623	1.31396	2.23494e-05	0.000138942	Up	1.10084	1.08054	1.22872	1.79095	3.11777	2.78577	47.3143	1.63758	0.711565	0.00763143	0.031219	Up	1.99416	1.39133	1.33632	2.09337	2.4562	3.03603	59.7067	1.73	0.790771	0.00178855	0.00715532	Up	1.9069	2.2522	1.48023	3.80265	3.1382	2.70031	NA	NA	NA	NA	NA	NA	NA
Zm00001d049995	59.7548	2.0676	1.04796	6.05649e-06	4.18264e-05	Up	0.329952	0.307543	0.389897	0.623152	0.73129	0.756053	22.4566	2.2633	1.17843	0.00300025	0.0141074	Up	0.344314	0.238345	0.375899	0.613174	0.842945	0.675642	65.8021	0.507781	-0.977721	9.63522e-05	0.000508332	Down	2.54718	1.83466	1.56755	0.826587	1.12274	1.04398	NIA1	Nitrate reductase	NA	GO:0005829,GO:0006809,GO:0009703,GO:0020037,GO:0030151,GO:0042128,GO:0043546,GO:0050464,GO:0071949	cytosol|nitric oxide biosynthetic process|nitrate reductase (NADH) activity|heme binding|molybdenum ion binding|nitrate assimilation|molybdopterin cofactor binding|nitrate reductase (NADPH) activity|FAD binding	path:zma00910	Nitrogen metabolism
Zm00001d050200	637.75	0.454218	-1.13854	2.86215e-32	1.37495e-30	Down	96.2454	83.9421	86.0612	45.9341	32.1013	36.2271	302.379	0.245951	-2.02356	4.45987e-21	1.48831e-19	Down	43.1405	36.5348	33.0098	12.1025	7.22299	7.84121	25.1277	0.263219	-1.92567	2.14958e-06	1.48781e-05	Down	3.594	2.44545	2.99585	0.847517	0.748261	0.756271	RR13	transfer cell response regulator1	ARR-B	GO:0000160,GO:0005622,GO:0009736	phosphorelay signal transduction system|intracellular|cytokinin-activated signaling pathway	path:zma04075	Plant hormone signal transduction
Zm00001d050247	302.061	0.650128	-0.621205	1.24037e-07	1.12975e-06	Down	12.2305	9.69429	9.36598	6.86827	5.36202	5.99612	482.065	1.97855	0.984446	2.018e-27	9.3875e-26	Up	14.9688	16.677	18.3429	30.8106	34.5629	31.7811	4613.58	1.56885	0.649706	5.55676e-80	7.39164e-78	Up	182.321	176.612	184.073	285.498	279.862	277.824	WRKY53	Putative WRKY DNA-binding domain superfamily protein%253B WRKY69-superfamily of TFs having WRKY and zinc finger domains	WRKY	GO:0003677,GO:0003700,GO:0005634,GO:0009507,GO:0009617,GO:0009751,GO:0009816,GO:0010150,GO:0010193,GO:0010200,GO:0031347,GO:0042542,GO:0042742,GO:0043565,GO:0044212,GO:0045893,GO:2000022	DNA binding|DNA-binding transcription factor activity|nucleus|chloroplast|response to bacterium|response to salicylic acid|defense response to bacterium, incompatible interaction|leaf senescence|response to ozone|response to chitin|regulation of defense response|response to hydrogen peroxide|defense response to bacterium|sequence-specific DNA binding|transcription regulatory region DNA binding|po…	NA	NA
Zm00001d050307	151.043	3.05445	1.61091	5.99768e-26	2.2174e-24	Up	2.68265	2.72371	2.15888	7.23747	7.34113	7.61072	169.036	2.06022	1.0428	7.3249e-13	1.37832e-11	Up	4.09795	4.00519	4.05233	7.67542	8.44712	8.46585	141.821	2.27712	1.18721	6.02918e-13	8.38243e-12	Up	3.22664	3.40579	2.69506	7.70152	6.52758	6.77674	NA	NA	NA	NA	NA	NA	NA
Zm00001d050308	30.9891	3.81973	1.93347	1.00783e-08	1.04922e-07	Up	0.194969	0.214004	0.212358	0.997767	0.668395	0.634906	18.3604	3.58152	1.84057	5.19254e-05	0.000373301	Up	0.282189	0.199779	0.0906102	0.676494	0.641505	0.692168	81.3988	2.03679	1.0263	8.99302e-07	6.53991e-06	Up	1.22246	1.31567	1.20442	2.345	2.69148	2.51104	PUB18	U-box domain-containing protein 18	NA	GO:0004842,GO:0005634,GO:0005737,GO:0009738,GO:0009787,GO:0010029,GO:0010119,GO:0012505,GO:0016020,GO:0016567,GO:0061630	ubiquitin-protein transferase activity|nucleus|cytoplasm|abscisic acid-activated signaling pathway|regulation of abscisic acid-activated signaling pathway|regulation of seed germination|regulation of stomatal movement|endomembrane system|membrane|protein ubiquitination|ubiquitin protein ligase activity	NA	NA
Zm00001d050326	86.2242	0.387081	-1.36929	1.6212e-08	1.65022e-07	Down	1.80609	1.43584	2.16424	0.774789	0.602391	0.582715	98.9374	0.563753	-0.826865	5.15879e-05	0.00037096	Down	3.99084	3.60571	3.35007	2.66517	1.88428	1.50451	17.1883	0.437597	-1.19233	0.00931598	0.0304027	Down	0.826432	0.626557	0.572551	0.315848	0.306743	0.253659	FMO1	Probable flavin-containing monooxygenase 1	NA	GO:0004497,GO:0004499,GO:0009626,GO:0009627,GO:0009870,GO:0010204,GO:0031543,GO:0042742,GO:0050660,GO:0050661,GO:0050832,GO:0051707,GO:0062034,GO:0062047,GO:0071456	monooxygenase activity|N,N-dimethylaniline monooxygenase activity|plant-type hypersensitive response|systemic acquired resistance|defense response signaling pathway, resistance gene-dependent|defense response signaling pathway, resistance gene-independent|peptidyl-proline dioxygenase activity|defense response to bacterium|flavin adenine dinucleotide binding|NADP binding|defense response to fungus…	NA	NA
Zm00001d050328	26.3967	0.0128214	-6.2853	6.13339e-26	2.26485e-24	Down	0.240307	0.269117	0.510667	0	0	0	13.5942	0.025828	-5.27492	2.1109e-10	3.21204e-09	Down	0.261465	0.236079	0.416128	0	0	0.0230765	7.25231	0.0124681	-6.32562	1.53898e-06	1.08609e-05	Down	0.136377	0.170364	0.182664	0	0	0	SPAC869.04	Acetamidase/Formamidase family protein	NA	GO:0004328,GO:0005634,GO:0005829	formamidase activity|nucleus|cytosol	path:zma00460,path:zma00630,path:zma00910	Cyanoamino acid metabolism|Glyoxylate and dicarboxylate metabolism|Nitrogen metabolism
Zm00001d050456	140.593	0.262594	-1.92909	1.25476e-32	6.14333e-31	Down	7.89493	7.14273	7.1371	2.35578	1.70045	1.45034	774.305	0.449502	-1.1536	6.53748e-17	1.67692e-15	Down	35.5889	30.6234	29.1543	16.0461	12.9304	13.0755	69.4274	0.303607	-1.71972	1.93447e-11	2.3327e-10	Down	3.49904	2.6153	3.19008	1.05914	1.15089	0.581608	NPF1.1	Protein NRT1/ PTR FAMILY 1.2	NA	GO:0005886,GO:0015333,GO:0015706,GO:0016021,GO:0035673,GO:0080054,GO:1904680	plasma membrane|peptide:proton symporter activity|nitrate transport|integral component of membrane|oligopeptide transmembrane transporter activity|low-affinity nitrate transmembrane transporter activity|peptide transmembrane transporter activity	NA	NA
Zm00001d050479	125.136	0.339986	-1.55645	8.62999e-21	2.38504e-19	Down	5.72239	5.30444	5.83225	1.68724	1.49578	1.81117	21.4157	0.1487	-2.74953	1.16848e-06	1.12572e-05	Down	1.72036	2.11112	1.03576	0.220941	0.315883	0.174612	8.72712	0.176097	-2.50555	0.000897535	0.00385067	Down	0.644947	0.515636	0.734272	0.119136	0.210366	0	CXE12	Probable carboxylesterase 2	NA	GO:0005737,GO:0005829,GO:0052689	cytoplasm|cytosol|carboxylic ester hydrolase activity	NA	NA
Zm00001d050848	211.706	0.553185	-0.854165	1.79554e-11	2.55841e-10	Down	4.82688	5.14888	4.03908	2.41472	1.55594	2.46131	153.837	1.60444	0.682067	0.000158346	0.00102564	Up	3.8801	5.21646	4.94581	8.4159	6.41505	7.2797	68.0784	0.527958	-0.921504	0.000110454	0.000576539	Down	3.13452	3.56329	3.66048	1.30278	2.03203	2.09253	NA	Myosin heavy chain-related protein	NA	NA	NA	NA	NA
Zm00001d050850	143.55	0.276377	-1.85529	3.36513e-31	1.55095e-29	Down	2.12094	2.54151	2.3105	0.583893	0.659886	0.540346	242.08	0.640298	-0.643184	2.80289e-07	2.93923e-06	Down	4.4705	5.31681	4.66398	3.36605	3.08188	2.63729	144.312	0.483491	-1.04844	2.17051e-11	2.60257e-10	Down	3.01711	3.17647	3.12811	1.41567	1.51563	1.53186	CRY1	Cryptochrome 2	NA	GO:0004672,GO:0005524,GO:0005634,GO:0005737,GO:0006952,GO:0007623,GO:0009414,GO:0009416,GO:0009583,GO:0009637,GO:0009638,GO:0009640,GO:0009644,GO:0009646,GO:0009785,GO:0009882,GO:0010075,GO:0010114,GO:0010117,GO:0010118,GO:0010218,GO:0010244,GO:0010310,GO:0010343,GO:0010617,GO:0016301,GO:0016604,GO:0016605,GO:0018298,GO:0042752,GO:0042802,GO:0046283,GO:0046777,GO:0046872,GO:0051510,GO:0055114,GO:…	protein kinase activity|ATP binding|nucleus|cytoplasm|defense response|circadian rhythm|response to water deprivation|response to light stimulus|detection of light stimulus|response to blue light|phototropism|photomorphogenesis|response to high light intensity|response to absence of light|blue light signaling pathway|blue light photoreceptor activity|regulation of meristem growth|response to red …	path:zma04712	Circadian rhythm - plant
Zm00001d051121	115.717	2.01578	1.01134	3.70398e-09	4.0704e-08	Up	5.44779	3.955	5.2093	8.88337	10.0138	8.90553	75.7197	1.57734	0.657493	0.0019354	0.00960098	Up	3.41387	3.22253	3.85556	5.86595	4.81706	5.55594	313.077	1.73068	0.791335	1.83531e-13	2.65725e-12	Up	12.6512	13.5254	13.8911	22.4456	22.3407	23.8602	NA	RmlC-like cupins superfamily protein	NA	NA	NA	NA	NA
Zm00001d051468	621.565	2.48291	1.31203	1.57832e-27	6.24986e-26	Up	16.3899	13.7086	16.7257	38.2539	35.404	40.6778	445.734	1.77784	0.830122	4.70518e-19	1.39688e-17	Up	33.6005	32.3879	32.856	58.8225	52.6153	60.995	1183.69	1.8707	0.903578	6.0864e-56	4.68213e-54	Up	82.9111	83.265	82.3715	150.062	153.722	156.471	RHA2B	RING/U-box superfamily protein	NA	GO:0004842,GO:0005634,GO:0005737,GO:0009738,GO:0009789,GO:0016567,GO:0046872,GO:0047484,GO:0061630,GO:0080167	ubiquitin-protein transferase activity|nucleus|cytoplasm|abscisic acid-activated signaling pathway|positive regulation of abscisic acid-activated signaling pathway|protein ubiquitination|metal ion binding|regulation of response to osmotic stress|ubiquitin protein ligase activity|response to karrikin	NA	NA
Zm00001d051525	154.399	0.476442	-1.06963	1.22363e-09	1.43415e-08	Down	3.2078	2.91909	2.50357	1.73786	0.911506	1.38071	242.137	0.638205	-0.647907	9.64406e-08	1.08094e-06	Down	5.14939	5.80494	5.65625	3.40652	3.90638	3.10206	331.207	0.249116	-2.00511	1.33968e-68	1.38524e-66	Down	9.81431	9.95623	9.39399	2.24049	2.30123	2.65552	OPT4	Oligopeptide transporter 4	NA	GO:0005887,GO:0015031,GO:0016020,GO:0035673,GO:0080167	integral component of plasma membrane|protein transport|membrane|oligopeptide transmembrane transporter activity|response to karrikin	NA	NA
Zm00001d051529	519.176	4.23867	2.08361	1.11678e-109	3.11167e-107	Up	2.08448	2.67116	2.57548	9.45201	10.2848	9.1619	235.993	1.83173	0.873206	7.70833e-11	1.22035e-09	Up	3.33582	4.05984	3.21338	6.31569	7.06608	5.70684	1126	2.56274	1.35769	1.13227e-114	2.47163e-112	Up	13.1506	13.2682	12.9577	32.9899	33.4123	33.4796	4CL2	Putative AMP-dependent synthetase and ligase superfamily protein	MYB_related	GO:0005524,GO:0009698,GO:0010584,GO:0016207	ATP binding|phenylpropanoid metabolic process|pollen exine formation|4-coumarate-CoA ligase activity	path:zma00130,path:zma00360,path:zma00940	Ubiquinone and other terpenoid-quinone biosynthesis|Phenylalanine metabolism|Phenylpropanoid biosynthesis
Zm00001d051620	5.31699	0.282524	-1.82355	0.0332126	0.0930213	Down	0.0861362	0.18777	0.15418	0.0828964	0.0384915	0.0411089	33.594	0.251485	-1.99146	1.55337e-06	1.47223e-05	Down	3.34064	3.10488	1.93081	1.00327	0.539242	0.52164	39.7569	0.349245	-1.51769	9.05307e-07	6.57984e-06	Down	3.13415	3.13219	2.73552	1.23382	0.904972	0.965475	AHL22	AT-hook motif nuclear-localized protein 29	NA	GO:0003680,GO:0003700,GO:0005634,GO:0009640,GO:0009647,GO:0009908,GO:0010228,GO:0042826,GO:0043621	AT DNA binding|DNA-binding transcription factor activity|nucleus|photomorphogenesis|skotomorphogenesis|flower development|vegetative to reproductive phase transition of meristem|histone deacetylase binding|protein self-association	NA	NA
Zm00001d051637	94.925	3.08273	1.62421	1.70691e-17	3.90704e-16	Up	0.591694	0.454797	0.48127	1.45961	1.68773	1.57979	281.147	1.51171	0.596181	1.49918e-07	1.63127e-06	Up	3.44415	3.26531	3.50607	5.13018	5.25484	4.778	780.173	4.35781	2.1236	2.72477e-140	8.48667e-138	Up	3.66868	4.89854	4.44061	19.2612	18.0084	18.8257	NPF7.3	Protein NRT1/ PTR FAMILY 7.1	NA	GO:0005886,GO:0010150,GO:0010167,GO:0015112,GO:0015293,GO:0015386,GO:0015706,GO:0016021,GO:0055075,GO:1902600	plasma membrane|leaf senescence|response to nitrate|nitrate transmembrane transporter activity|symporter activity|potassium:proton antiporter activity|nitrate transport|integral component of membrane|potassium ion homeostasis|proton transmembrane transport	NA	NA
Zm00001d052041	11.6844	10.8796	3.44356	2.80492e-07	2.41483e-06	Up	0.163322	0	0.09782	0.932572	0.442466	0.930224	12.7413	3.41258	1.77086	0.00122578	0.00642266	Up	0.480689	0.283592	0.289403	0.926004	1.26088	1.34169	13.0668	2.67726	1.42076	0.0164079	0.0491679	Up	0.0600686	0.360187	0.844794	1.05412	1.23436	1.06935	CDI	Protein CDI	NA	GO:0005829,GO:0007338,GO:0009846,GO:0009860,GO:0016740	cytosol|single fertilization|pollen germination|pollen tube growth|transferase activity	NA	NA
Zm00001d052478	249.355	2.12255	1.0858	4.71555e-14	8.41582e-13	Up	2.46021	2.01415	2.03243	4.48137	4.00422	4.82896	334.955	1.62661	0.701866	2.5682e-11	4.25991e-10	Up	4.61335	4.64172	4.58181	7.91811	7.22314	6.95106	984.716	1.94671	0.961035	2.49144e-46	1.51503e-44	Up	11.4406	12.4339	11.6185	23.7255	21.218	23.4252	NA	Embryogenesis transmembrane protein-like	NA	NA	NA	NA	NA
Zm00001d052482	169.818	0.369358	-1.43691	1.52631e-23	4.96074e-22	Down	3.09513	3.01619	2.84496	0.708491	0.854908	0.948608	95.7788	0.233934	-2.09583	1.30558e-24	5.33529e-23	Down	24.7443	22.9248	24.2774	5.80642	5.12835	5.58107	115.003	0.442965	-1.17473	5.68051e-11	6.57066e-10	Down	23.0574	24.569	24.6964	11.8468	10.6088	9.21214	RPI2	Probable ribose-5-phosphate isomerase 2	NA	GO:0004751,GO:0005737,GO:0008219,GO:0009052,GO:0010228	ribose-5-phosphate isomerase activity|cytoplasm|cell death|pentose-phosphate shunt, non-oxidative branch|vegetative to reproductive phase transition of meristem	path:zma00030,path:zma00710	Pentose phosphate pathway|Carbon fixation in photosynthetic organisms
Zm00001d053098	66.7127	0.405009	-1.30397	3.98969e-09	4.37027e-08	Down	3.37976	3.14078	3.88937	1.8586	1.16819	2.22286	41.1232	0.391464	-1.35305	5.1298e-06	4.48795e-05	Down	5.96055	5.35421	5.92697	2.46934	1.41218	2.73217	6.9014	0.135212	-2.8867	0.00145391	0.00594696	Down	1.82609	0.480249	1.15857	0.0887678	0.188092	0.190106	NA	NA	NA	NA	NA	NA	NA
Zm00001d053143	203.219	0.444374	-1.17015	3.57188e-06	2.5783e-05	Down	6.23836	5.60285	8.04252	3.08801	2.25771	2.93292	504.335	0.549377	-0.864132	2.08293e-22	7.56285e-21	Down	21.8897	21.4373	21.4972	12.8128	12.4305	9.7264	162.771	0.609988	-0.713148	7.96195e-05	0.000427471	Down	6.75856	5.83628	7.11895	5.4241	3.1462	3.30967	AAP3	Amino acid permease 2	NA	GO:0003333,GO:0005886,GO:0015171,GO:0015293,GO:0015802,GO:0016021,GO:0031965	amino acid transmembrane transport|plasma membrane|amino acid transmembrane transporter activity|symporter activity|basic amino acid transport|integral component of membrane|nuclear membrane	NA	NA
Zm00001d053195	87.6484	3.42043	1.77418	3.80103e-17	8.51591e-16	Up	0.900976	1.32116	0.873005	2.88236	3.9034	3.29336	5.82224	0.133754	-2.90234	0.00190386	0.00946117	Down	0.555809	0.299804	0.382434	0.0407892	0	0.120885	325.463	2.20749	1.14241	1.26032e-25	3.57652e-24	Up	7.46154	8.36916	8.0936	17.3022	18.6029	16.3683	ERF110	Putative AP2/EREBP transcription factor superfamily protein	ERF	GO:0003677,GO:0003700,GO:0005634,GO:0009873,GO:0045893,GO:0048510	DNA binding|DNA-binding transcription factor activity|nucleus|ethylene-activated signaling pathway|positive regulation of transcription, DNA-templated|regulation of timing of transition from vegetative to reproductive phase	NA	NA
Zm00001d053518	43.7764	2.27554	1.18621	1.26884e-05	8.2848e-05	Up	0.335103	0.391815	0.385415	0.988059	0.6849	0.665207	19.9683	2.91655	1.54426	0.00032744	0.00197608	Up	0.12893	0.156476	0.28388	0.662326	0.425155	0.542138	26.5743	3.04339	1.60568	4.42767e-05	0.000248971	Up	0.184132	0.312829	0.221966	0.714277	0.558553	0.892326	CAMRLK	Putative leucine-rich repeat protein kinase family protein	LBD	GO:0004672,GO:0005516,GO:0005524,GO:0005886,GO:0006970,GO:0009625,GO:0009733,GO:0009793,GO:0016021,GO:0046777	protein kinase activity|calmodulin binding|ATP binding|plasma membrane|response to osmotic stress|response to insect|response to auxin|embryo development ending in seed dormancy|integral component of membrane|protein autophosphorylation	NA	NA
Zm00001d053600	946.947	0.416447	-1.2638	6.17871e-27	2.37904e-25	Down	69.8989	69.3365	64.2811	35.284	23.5408	24.3686	874.809	0.530654	-0.914156	9.28967e-11	1.45681e-09	Down	59.3774	55.1085	50.1567	33.9895	28.3862	23.3647	59.0504	0.261179	-1.93689	1.31036e-12	1.75494e-11	Down	4.46031	4.26785	4.48064	1.57771	0.789332	1.03242	NA	NA	NA	NA	NA	NA	NA
Zm00001d053785	6644.9	0.617747	-0.694911	7.68728e-13	1.242e-11	Down	764.553	706.274	694.925	507.537	385.525	392.115	3017.59	0.664002	-0.590739	0.000843304	0.00460749	Down	300.693	319.088	243.634	220.681	183.88	158.052	124.113	0.417907	-1.25874	3.419e-12	4.40794e-11	Down	15.6067	11.6781	13.4719	4.99798	5.90911	5.97237	NA	Defensin-like protein 6	NA	GO:0005576,GO:0031640,GO:0050832	extracellular region|killing of cells of other organism|defense response to fungus	NA	NA
Zm00001d054010	53.208	4.96926	2.31303	3.25398e-18	7.8037e-17	Up	0.451291	0.388508	0.435385	1.77291	1.48678	1.72131	54.2079	1.91611	0.93818	0.00130161	0.00677637	Up	1.49208	0.851618	1.57101	1.85384	2.76697	2.74709	75.2838	1.50736	0.592026	0.00582873	0.0201961	Up	2.15074	1.83739	2.19539	2.91558	2.98711	3.32786	NA	NA	NA	NA	NA	NA	NA
Zm00001d054093	47.2359	1.62463	0.700109	0.00661264	0.0235554	Up	0.562137	0.642266	0.858301	0.936155	1.00165	1.30422	219.018	2.2175	1.14893	5.84461e-19	1.72522e-17	Up	4.68559	4.1917	3.77608	9.69106	8.29012	9.5426	244.829	6.48576	2.69727	1.12312e-73	1.34039e-71	Up	1.53079	2.23356	2.18363	12.4985	13.3016	12.3842	STR18	Senescence-associated protein DIN1	NA	GO:0004792,GO:0005737	thiosulfate sulfurtransferase activity|cytoplasm	NA	NA
