# Supplementary material for: An ARF gene mutation creates flint kernel architecture in dent maize
Source: Nat Commun. 2024 Mar 22;15:2565. doi: 10.1038/s41467-024-46955-9 (PMC10960022; doi:10.1038/s41467-024-46955-9)
Supplement: Supplementary file 6 — Supplementary Data 3 [file 41467_2024_46955_MOESM6_ESM.xlsx]

## Sheet: Sheet1
Data S3 FPKM values RNA-seq analysis of DEGs in phenylpropanoid pathway in B73 and fka1-1 pericarps at 12, 20 and 30 DAP.
gene_id	gene_symbol	B73_12DAP_1	B73_12DAP_2	B73_12DAP_3	fka1-1_12DAP_1	fka1-1_12DAP_2	fka1-1_12DAP_3	B73_20DAP_1	B73_20DAP_2	B73_20DAP_3	fka1-1_20DAP_1	fka1-1_20DAP_2	fka1-1_20DAP_3	B73_30DAP_1	B73_30DAP_2	B73_30DAP_3	fka1-1_30DAP_1	fka1-1_30DAP_2	fka1-1_30DAP_3	description
Zm00001d014013	ARFTF17	56.5282	60.1602	57.3974	13.3177	13.4593	13.1215	50.3341	49.7222	49.2928	16.2102	15.9733	15.7469	52.4963	52.9172	54.7334	8.49528	8.72545	8.31645	Auxin response factor 16
Zm00001d044812	PIN1	19.4843	19.3578	20.2255	7.50671	7.40714	7.55376	63.7753	67.4241	72.9437	17.12	16.9173	17.8455	73.9434	71.7015	71.7723	28.2993	28.1058	26.8461	Putative auxin efflux carrier						NA
Zm00001d017279	PAL	5.54693	5.55851	6.05271	7.96559	9.50356	9.58588	12.0935	11.2989	11.5059	5.8437	5.72226	5.18959	37.777	39.093	42.0177	81.4643	75.549	79.8968	phenylalanine ammonia lyase7
Zm00001d051166	PAL	1.77805	1.3041	1.39337	1.6413	1.29882	1.79993	4.47933	4.23972	4.60455	4.08967	4.14519	5.02041	12.2643	11.3743	14.1977	30.4097	28.1802	29.2492	phenylalanine ammonia lyase4
Zm00001d017276	PAL	5.26752	5.9467	6.31769	6.73954	6.73845	7.23044	6.78869	5.74918	5.64577	1.89722	2.50087	2.49411	11.6251	11.1089	12.1716	29.0085	27.809	27.9716	phenylalanine ammonia lyase8
Zm00001d003015	PAL	2.74666	3.05722	2.88339	6.14421	6.38844	6.20692	2.8361	2.13943	2.81621	3.25385	2.70224	2.98826	7.83257	8.49215	9.33468	27.0997	25.8247	27.6167	phenylalanine ammonia lyase6
Zm00001d003016	PAL	60.3458	63.6611	66.9715	195.208	195.58	194.69	80.1074	73.5277	78.097	98.5881	95.1541	97.4585	84.0847	81.8898	84.821	98.8168	94.6282	101.053	phenylalanine ammonia lyase2
Zm00001d017274	PAL	192.528	203.533	213.892	388.6	396.134	406.417	332.773	313.261	322.821	639.863	646.452	650.986	8.11196	8.50476	11.0072	10.6952	11.7518	12.3458	Phenylalanine ammonia-lyase
Zm00001d017275	PAL	136.008	147.558	149.783	357.976	368.372	380.895	200.21	180.818	190.722	339.365	351.377	332.566	418.589	403.775	442.341	547.649	538.944	550.993	phenylalanine ammonia lyase9
Zm00001d016471	C4H	8.62488	9.12935	9.39146	33.4144	32.3434	33.1114	3.96547	3.34856	3.50886	2.6431	2.3041	2.96217	11.9435	10.6878	11.1805	25.9462	27.2012	27.0541	cinnamate 4-hydroxylase
Zm00001d051529	4CL	2.08448	2.67116	2.57548	9.45201	10.2848	9.1619	3.21338	3.33582	4.05984	7.06608	6.31569	5.70684	10.1064	10.2382	9.96837	25.5053	25.709	25.8485	4-coumarate-CoA ligase
Zm00001d052673	CHS	14.5969	13.085	15.2035	17.7949	17.7258	17.6456	3.94236	4.09259	3.43113	19.1254	20.0005	20.2501	14.6642	14.1667	15.3581	167.205	161.847	169.328	Chalcone synthase C2
Zm00001d005823	FLS	0.861143	0.937168	0.800579	1.42349	1.45261	1.70268	0.27144	0.281783	0.507798	0.698818	0.789571	0.936009	0.489484	0.582868	0.795654	8.59075	7.94891	9.09884	Flavonoid 3-monooxygenase
Zm00001d044122	DFR	29.5443	32.8229	30.9472	31.4457	29.9617	30.5129	5.13874	4.62101	4.55445	10.41	11.2409	12.1394	1.68359	1.01041	1.69029	39.1637	37.5506	37.0305	Dihydroflavonol-4-reductase
Zm00001d004366	UGT	4.11896	4.45646	4.18928	4.1977	4.01248	5.3797	1.67741	1.26332	1.6115	1.75539	1.89431	2.25257	2.07526	1.67564	1.60657	7.66391	7.88966	8.57118	UDP-glycosyltransferase 74B1
Zm00001d052492	UGT	4.44395	3.93885	4.2422	6.10877	5.47344	5.19637	0.617393	0.890165	1.17638	1.8306	1.60965	1.80699	1.08249	0.790126	1.05743	4.33481	3.46909	3.59429	Anthocyanidin 3-O-glucoside 2'''-O-xylosyltransferase
Zm00001d037383	UGT	6.8691	6.92433	7.43386	3.1138	3.59233	3.13107	0.288872	0.389843	0.19815	1.25856	1.32484	1.36967	0.447888	0.368943	0.343867	6.17262	6.55787	5.29892	UDP-glycosyltransferase 72B1
Zm00001d045254	UGT	1.2291	1.58715	1.72782	3.04863	3.27088	3.28948	1.12391	1.05821	1.17819	2.39141	1.9793	2.31335	2.7003	2.46947	2.86597	35.8177	38.5083	36.3339	Anthocyanidin 5%252C3-O-glucosyltransferase
