# Supplementary material for: An ARF gene mutation creates flint kernel architecture in dent maize
Source: Nat Commun. 2024 Mar 22;15:2565. doi: 10.1038/s41467-024-46955-9 (PMC10960022; doi:10.1038/s41467-024-46955-9)
Supplement: Supplementary file 7 — Supplementary Data 4 [file 41467_2024_46955_MOESM7_ESM.xlsx]

## Sheet: Sheet1
Data S4. RT-qPCR data of DEGs in phenylpropanoid pathway in B73 and fka1-1 pericarps at 15 and 25 DAP.
	ARFTF17 Zm00001d014013	PIN1Zm00001d044812	PAL Zm00001d017279	PAL Zm00001d051166	PAL Zm00001d017276	PAL Zm00001d003015	PAL Zm00001d003016	PAL Zm00001d017274	PAL Zm00001d017275	C4H Zm00001d016471	4CL Zm00001d051529	CHS Zm00001d052673	FLS Zm00001d005823	DRF Zm00001d044122	UGT Zm00001d004366	UGT Zm00001d052492	UGT Zm00001d037383	UGT Zm00001d045254
B73-15DAP-1	1.23114	1.04006	0.840896	0.793701	0.852635	0.866537	0.961483	1.05702	1.08172	1.13027	0.868541	1.27751	1.12506	0.963707	1.00463	1.16205	1.09936	0.97942
B73-15DAP-2	0.817902	0.899171	1.19748	1.17827	0.907519	1.00231	1.05946	1.07923	1.00928	1.00463	0.95705	0.903335	0.97942	0.93088	1.11471	1.03288	0.92445	1.02811
B73-15DAP-3	0.993092	1.0693	0.993092	1.0693	1.29235	1.15136	0.981686	0.876606	0.915945	0.880666	1.20303	0.866537	0.907519	1.11471	0.89296	0.833161	0.983957	0.993092
fka1-1-15DAP-1	0.111105	0.209739	0.823591	0.597358	0.80107	0.591862	1.49831	1.06437	1.08172	0.937354	1.46071	13.0261	1.18099	12.0142	0.690956	1.15402	13.6107	8.9383
fka1-1-15DAP-2	0.120742	0.278677	0.716978	0.545884	0.888843	0.587774	1.15936	0.840896	0.825496	0.850667	1.39152	11.7398	1.06437	13.3306	0.644685	1.0693	12.7875	8
fka1-1-15DAP-3	0.106579	0.304955	0.570382	0.428292	0.550953	0.445449	0.935191	0.678302	0.884745	0.681444	1.11471	12.3234	0.907519	9.23215	0.53465	1.02574	12.1819	7.11074
B73-25DAP-1	1.13813	0.93088	1.18099	1.09429	1	1.13813	1.04972	0.993092	1.00463	1.21982	1.1434	0.874583	1.13288	0.89296	1.32256	1.25411	1.59107	1.17555
B73-25DAP-2	0.911722	0.93088	0.852635	0.907519	1.12506	0.899171	0.806642	0.913831	0.850667	0.963707	0.842842	1.09177	0.80107	0.990801	0.890899	0.82169	0.646176	1.12766
B73-25DAP-3	0.963707	1.15402	0.993092	1.00696	0.888843	0.97716	1.18099	1.10191	1.17013	0.850667	1.03766	1.04729	1.10191	1.13027	0.848704	0.97041	0.972655	0.754364
fka1-1-25DAP-1	0.0794762	0.180075	3.18215	2.73208	1.60214	3.06666	1.98618	1.6245	1.4811	11.5248	27.7292	8.67381	11.4716	59.5763	4.54202	1.8489	2.75108	12.1538
fka1-1-25DAP-2	0.0741539	0.195693	3.24901	2.73208	1.25701	2.61474	1.47427	1.10191	1.4914	10.8278	25.1648	12.3519	12.7286	58.3502	4.93597	1.94082	3.22657	13.7688
fka1-1-25DAP-3	0.113965	0.218646	3.53081	2.88786	2.12874	3.06666	1.54756	1.26576	1.31646	11.0553	24.4766	8.03705	12.042	68.4352	3.92674	1.86176	2.60268	11.9865
