# Supplementary material for: An ARF gene mutation creates flint kernel architecture in dent maize
Source: Nat Commun. 2024 Mar 22;15:2565. doi: 10.1038/s41467-024-46955-9 (PMC10960022; doi:10.1038/s41467-024-46955-9)
Supplement: Supplementary file 8 — Supplementary Data 5 [file 41467_2024_46955_MOESM8_ESM.xlsx]

## Sheet: B73_15DM_vs_IKA1_15DM_filter
Compounds	Class I	Class II	B73_15D_1	B73_15D_2	B73_15D_3	IKA1_15D_1	IKA1_15D_2	IKA1_15D_3	VIP	p_value	FDR	Fold_Change	Log2FC	Type
Cyclo(Ala-Gly)	Amino acids and derivatives	Amino acids and derivatives	62779	82754	98892	27422	36822	47618	1.15262	0.0319179	0.0781588	0.457654	-1.12767	down
L-Tyramine	Amino acids and derivatives	Amino acids and derivatives	2783800	3005200	2960000	1449500	1408900	1362400	1.29743	0.00064474	0.00811492	0.482432	-1.0516	down
S-Allyl-L-cysteine	Amino acids and derivatives	Amino acids and derivatives	9	9	9	11457	13767	10465	1.30131	0.00670336	0.0290569	1321.81	10.3683	up
Homoarginine	Amino acids and derivatives	Amino acids and derivatives	9	9	9	19161	15222	23800	1.30092	0.0159628	0.0510581	2154.93	11.0734	up
N-Acetyl-L-Tryptophan	Amino acids and derivatives	Amino acids and derivatives	9	9	9	5476.5	7271.2	9695.2	1.30009	0.0257333	0.0683033	831.219	9.69908	up
Cyclo(Phe-Glu)	Amino acids and derivatives	Amino acids and derivatives	9	9	9	16903	8441.8	11520	1.29961	0.0382357	0.0895499	1365.36	10.4151	up
γ-Glutamylphenylalanine	Amino acids and derivatives	Amino acids and derivatives	591510	597970	627770	251590	245660	267850	1.29818	6.0969e-05	0.0036412	0.421021	-1.24804	down
γ-Glutamyltyrosine	Amino acids and derivatives	Amino acids and derivatives	2397900	2724400	2437000	996630	1164900	1026400	1.28826	0.00115261	0.011236	0.421723	-1.24563	down
Aloe Emodin-1-O-glucoside	Quinones	Anthraquinone	6697	6668.5	4553	94124	109680	86812	1.29471	0.00506192	0.0250185	16.2188	4.01959	up
Aloe Emodin-8-0-(6-acetyl)-glucoside	Quinones	Anthraquinone	9	9	9	33552	41344	36549	1.30151	0.00371249	0.0205718	4127.59	12.0111	up
Naringenin chalcone	Flavonoids	Chalcones	9	9	9	74662	81377	84418	1.30161	0.00129076	0.0116416	8905.81	13.1205	up
Isosalipurposide (Phlorizin Chalcone)	Flavonoids	Chalcones	5798	18762	7837	66196	71202	86387	1.22822	0.00173344	0.0132365	6.90758	2.78818	up
Rutin hydrate	Flavonoids	Flavanols	9	9	9	15503	30590	36509	1.29887	0.0479353	0.104102	3059.33	11.579	up
Naringenin (5,7,4'-Trihydroxyflavanone)	Flavonoids	Flavanones	5441.5	6397.8	6355.9	110300	103790	115140	1.3005	0.000916582	0.00988025	18.0943	4.17747	up
Diosmetin (5,7,3'-Trihydroxy-4'-methoxyflavone)	Flavonoids	Flavanones	60561	60308	56576	223350	236990	227570	1.30053	0.000185314	0.00463285	3.87675	1.95485	up
Homoeriodictyol	Flavonoids	Flavanones	222110	222800	226280	466830	461430	478180	1.30097	0.000182392	0.00463285	2.09544	1.06725	up
Liquiritin	Flavonoids	Flavanones	9	9	9	8050.5	23843	15009	1.29692	0.0759166	0.146518	1737.13	10.7625	up
Naringenin-4'-O-glucoside	Flavonoids	Flavanones	10943	19444	17073	100120	108770	93346	1.27846	0.000350355	0.00590352	6.36823	2.67089	up
Naringenin-7-O-glucoside (Prunin)	Flavonoids	Flavanones	9	9	9	100070	88296	92829	1.30161	0.00133567	0.011693	10414.6	13.3463	up
Butin-7-O-glucoside	Flavonoids	Flavanones	15081	13189	10563	83121	96603	99230	1.2926	0.00235019	0.0153118	7.18343	2.84467	up
Eriodictyol-8-C-glucoside	Flavonoids	Flavanones	37422	41582	40349	1073100	933300	1036000	1.30097	0.00182208	0.0133247	25.4908	4.6719	up
Eriodictyol-3'-O-glucoside	Flavonoids	Flavanones	9	9	9	123200	130740	115140	1.30161	0.00133789	0.011693	13669.6	13.7387	up
eriodictyol 7-O-β-D-glucopyranoside	Flavonoids	Flavanones	26346	31956	24338	102630	118090	126700	1.28885	0.0033326	0.0190561	4.20402	2.07177	up
3',5,5',7-Tetrahydroxyflavanone-7-O-glucoside	Flavonoids	Flavanones	30520	19698	9874	120010	121360	112880	1.22816	0.00100884	0.010428	5.89513	2.55952	up
Diosmetin-7-O-galactoside	Flavonoids	Flavanones	76688	79838	70016	1274600	1426000	1248200	1.30062	0.00193988	0.0139025	17.4308	4.12356	up
Diosmetin-7-O-Beta-D-Glucopyranoside	Flavonoids	Flavanones	71265	61287	46075	1554400	1443300	1341700	1.29708	0.00172526	0.0132365	24.2931	4.60247	up
Hesperetin-7-O-glucoside*	Flavonoids	Flavanones	190430	173060	161100	1194600	1263500	1257100	1.29986	8.08596e-05	0.00402352	7.0821	2.82418	up
Hesperetin-5-O-glucoside*	Flavonoids	Flavanones	504820	510950	427490	6370100	6968600	6202600	1.29991	0.00130792	0.0116416	13.5397	3.75912	up
Diosmetin-7-O-glucuronide	Flavonoids	Flavanones	9	9	9	76772	80604	69726	1.30159	0.00176655	0.0132365	8411.19	13.0381	up
Naringenin-7-O-(6''-malonyl)glucoside	Flavonoids	Flavanones	9	9	9	29797	16539	26042	1.30032	0.0257336	0.0683033	2680.67	11.3884	up
"Eriodictyol-7-O-(6""-O-galloyl)glucoside"	Flavonoids	Flavanones	54250	64669	66494	12438	17427	11195	1.2778	0.00163813	0.0131417	0.221452	-2.17494	down
Diosmetin-7-O-Neohesperidoside (Neodiosmin)	Flavonoids	Flavanones	9	9	9	6182.5	7713.5	4262.5	1.29977	0.0262165	0.0685711	672.537	9.39347	up
Diosmetin-7-O-rutinoside (Diosmin)	Flavonoids	Flavanones	58993	64834	86939	1525000	1542000	1314500	1.29707	0.00247084	0.015589	20.7885	4.37771	up
Pinobanksin	Flavonoids	Flavanonols	4202.8	7094.9	5715.3	111160	108030	124500	1.29463	0.00169566	0.0132089	20.2016	4.3364	up
Engeletin	Flavonoids	Flavanonols	9	9	9	8087.4	6105.7	5010.6	1.30046	0.0192696	0.0561378	711.248	9.47421	up
Dihydrokaempferol-3-O-glucoside*	Flavonoids	Flavanonols	31236	22219	21438	113690	135130	126020	1.28527	0.00078381	0.00923119	5.00501	2.32337	up
Aromadendrin-7-O-glucoside	Flavonoids	Flavanonols	23916	38727	21392	613410	695570	757260	1.29259	0.00348963	0.0196406	24.5879	4.61987	up
Taxifolin-3-O-rhamnoside (Astilbin)	Flavonoids	Flavanonols	11367	31682	29200	96972	134660	102440	1.19736	0.00669725	0.0290569	4.6239	2.20911	up
Dihydrokaempferol-7-O-glucoside*	Flavonoids	Flavanonols	9	9	9	98535	99906	87851	1.30159	0.00159081	0.0128581	10603.4	13.3722	up
Taxifolin-3'-O-glucoside	Flavonoids	Flavanonols	14538	24237	10330	215900	222140	269610	1.27909	0.004051	0.0217605	14.411	3.84909	up
Galangin (3,5,7-Trihydroxyflavone)	Flavonoids	Flavones	9	9	9	30732	33690	33103	1.30162	0.00077315	0.00923119	3612.04	11.8186	up
Apigenin	Flavonoids	Flavones	9	9	9	16263	17679	16617	1.30162	0.000637385	0.00811492	1872.56	10.8708	up
5,7,2'-Trhiyroxy-8-methoxyflavone	Flavonoids	Flavones	55204	56015	64786	246920	224110	237870	1.29709	0.000231753	0.00508437	4.02773	2.00997	up
Chrysoeriol	Flavonoids	Flavones	36878	38365	34345	138390	179280	150040	1.29315	0.00970564	0.0367086	4.26789	2.09352	up
Hispidulin (5,7,4'-Trihydroxy-6-methoxyflavone)	Flavonoids	Flavones	45059	41544	44133	170480	164110	179930	1.29985	0.000784338	0.00923119	3.93556	1.97657	up
Hypolaetin	Flavonoids	Flavones	6740.8	8402.3	9822.2	35821	29952	30618	1.28084	0.00168782	0.0132089	3.861	1.94897	up
Tricetin (5,7,3',4',5'-Pentahydroxyflavone)	Flavonoids	Flavones	9	9	9	15405	14860	10895	1.30105	0.0105745	0.0387058	1524.44	10.5741	up
Isoetin (5,7,2',4',5'-Pentahydroxyflavone)	Flavonoids	Flavones	10189	6771.7	8491.3	28254	31536	28518	1.27726	0.000134317	0.0045122	3.46959	1.79477	up
5-Hydroxy-7,3’,4’-trimethoxyflavone	Flavonoids	Flavones	9	9	9	1415	1305.9	1127.4	1.30117	0.00430284	0.0224292	142.53	7.15512	up
Galangin-7-O-glucoside	Flavonoids	Flavones	58777	55248	43734	3423900	3103400	3091200	1.30024	0.00117063	0.011236	60.9696	5.93002	up
Apigenin-5-O-glucoside*	Flavonoids	Flavones	8995.6	26735	18179	330350	386210	376210	1.27438	0.00120776	0.0112422	20.2704	4.3413	up
Apigenin-3'-O-α-D-glucopyranoside*	Flavonoids	Flavones	39408	20552	29818	1624700	1668000	1623700	1.29598	1.11639e-05	0.00120012	54.7617	5.7751	up
Apigenin-7-O-glucoside(Cosmosiin)*	Flavonoids	Flavones	9	9	9	344530	330790	325000	1.30164	0.000301553	0.005852	37048.9	15.1771	up
Apigenin-7-glucuronide	Flavonoids	Flavones	9	9	9	31859	44247	35539	1.30129	0.00960547	0.0366166	4135	12.0137	up
Baicalin	Flavonoids	Flavones	9	9	9	21406	23594	23216	1.30161	0.000881284	0.00986854	2526.52	11.3029	up
6-C-MethylKaempferol-3-glucoside	Flavonoids	Flavones	58459	63919	70204	1435000	1439700	1390000	1.30085	7.17132e-05	0.00398619	22.1449	4.4689	up
Chrysoeriol-5-O-glucoside*	Flavonoids	Flavones	9	9	9	97837	93763	95103	1.30164	0.000157342	0.00458523	10618.6	13.3743	up
6-HydroxyLuteolin 5-glucoside	Flavonoids	Flavones	483450	402950	438250	7619300	7559600	7481400	1.30074	2.45089e-07	8.78235e-05	17.1066	4.09648	up
3'-O-Methyltricetin-7-O-glucoside	Flavonoids	Flavones	23560	35701	20397	182760	116020	152580	1.26444	0.0187601	0.0551461	5.66622	2.50239	up
Nepetin-7-O-glucoside	Flavonoids	Flavones	39098	33009	38671	97183	105120	144080	1.26738	0.0304799	0.0754973	3.12682	1.6447	up
Eupatilin-7-O-glucoside	Flavonoids	Flavones	7802.2	5347.3	5095.2	9	9	9	1.30052	0.0196218	0.0566486	0.00147988	-9.4003	down
tricin-4'-O-eudesmic acid	Flavonoids	Flavones	9803.4	12969	11470	2970.9	3367.3	3322.4	1.28851	0.0110879	0.0399984	0.282124	-1.8256	down
tricin-4'-O-(guaiacylglycerol)ether	Flavonoids	Flavones	342530	422510	434960	118660	119750	111550	1.29116	0.00984358	0.0369995	0.291633	-1.77777	down
Salcolin A	Flavonoids	Flavones	372080	404560	427430	147800	116540	97989	1.27463	0.000217237	0.00496873	0.30092	-1.73255	down
Salcolin B	Flavonoids	Flavones	352840	398900	428060	134410	116550	92804	1.27739	0.00130953	0.0116416	0.291375	-1.77905	down
tricin-5-O-guaiacylglycerol	Flavonoids	Flavones	24413	23842	37423	9121.2	19799	8450.8	1.06796	0.0509628	0.108866	0.43618	-1.19701	down
Chrysoeriol-7-O-(6''-malonyl)glucoside	Flavonoids	Flavones	9	9	9	9083.4	12368	8230.5	1.30083	0.0158936	0.0510019	1099.33	10.1024	up
Tricetin-5-O-(6''-malonyl)glucoside	Flavonoids	Flavones	28586	28289	39844	876650	1061100	1197300	1.29719	0.00822833	0.0335055	32.414	5.01855	up
tricin-7-O-(2''-Malonyl)rhamnoside	Flavonoids	Flavones	13838	18888	20265	6486.5	7023.6	6528.4	1.26285	0.0293953	0.074183	0.378149	-1.40297	down
Apiin	Flavonoids	Flavones	21648	23665	19270	144020	122440	131510	1.29717	0.00229216	0.0150249	6.16215	2.62343	up
Apigenin-7-O-(6''-p-Coumaryl)glucoside	Flavonoids	Flavones	15568	17176	8128.8	386470	424470	415300	1.28964	0.000455833	0.00690169	30.0014	4.90696	up
Apigenin-7-O-rutinoside (Isorhoifolin)	Flavonoids	Flavones	13872	13272	12506	379450	431680	429840	1.30107	0.0018123	0.0133247	31.2981	4.968	up
Luteolin-7-O-rutinoside	Flavonoids	Flavones	38455	30005	31529	464590	417480	466840	1.29895	0.00116934	0.011236	13.4906	3.75388	up
Chrysoeriol-7-O-rutinoside	Flavonoids	Flavones	28568	33168	20745	577640	595490	616780	1.29641	0.000120678	0.0045122	21.7009	4.43968	up
Apigenin-7-O-(2''-glucurosyl)glucuronide	Flavonoids	Flavones	136820	148620	155090	7319700	6764100	6905000	1.30131	0.000585369	0.00796547	47.6444	5.57424	up
Chrysoeriol-7-O-gentiobioside	Flavonoids	Flavones	12326	23713	12264	46059	53796	59548	1.21953	0.00246456	0.015589	3.30006	1.72249	up
tricin-7-O-rutinoside	Flavonoids	Flavones	1744600	1991200	1771900	4912700	5116500	4423800	1.29162	0.00186264	0.0135293	2.62414	1.39185	up
tricin-7-O-neohesperidoside	Flavonoids	Flavones	1845400	1778900	1876900	4122300	4888400	4421000	1.29286	0.00633437	0.0285332	2.44159	1.28782	up
Chrysoeriol-7-O-(2''-O-glucuronyl)glucuronide	Flavonoids	Flavones	497780	444110	440890	18803000	19149000	17933000	1.30128	0.000383987	0.00629939	40.415	5.33682	up
Luteolin-7-O-(6''-sinapoyl)glucoside	Flavonoids	Flavones	13408	16974	6836.9	199440	165580	152150	1.27369	0.00585675	0.0277171	13.8954	3.79653	up
tricin-7-O-(2''-O-glucosyl)glucoside	Flavonoids	Flavones	38300	22837	15799	1502.7	5201.5	9100	1.07974	0.0798221	0.152685	0.20542	-2.28335	down
tricin-4'-O-glucoside-7-O-glucoside	Flavonoids	Flavones	17974	17088	16444	9	9	9	1.30162	0.000667353	0.00824603	0.000524211	-10.8976	down
Chrysoeriol-7-O-(6''-sinapoyl)glucoside	Flavonoids	Flavones	9	9	9	116130	111740	126850	1.30161	0.0014376	0.0122653	13137.8	13.6814	up
tricin-7-O-glucuronyl(2→1)glucuronide	Flavonoids	Flavones	756300	725440	762680	6997800	7331500	6691600	1.30115	0.000835898	0.00960707	9.36585	3.22741	up
tricin-7-O-(2''-Sinapoyl)glucoside	Flavonoids	Flavones	10124	9058.5	6024.4	142290	143700	141640	1.29379	3.09942e-06	0.000555313	16.9648	4.08447	up
Luteolin-8-C-arabinoside	Flavonoids	Flavonoid carbonoside	10692	6905.5	4209.1	9	9	9	1.29734	0.0610035	0.123611	0.00123816	-9.65759	down
Isohemiphloin	Flavonoids	Flavonoid carbonoside	9	9	9	108790	119170	109950	1.30162	0.000848997	0.00960707	12515.2	13.6114	up
Apigenin-6-C-xyloside-8-C-arabinoside	Flavonoids	Flavonoid carbonoside	12401	6597.2	5094	69921	79162	89471	1.26806	0.00247974	0.015589	9.90171	3.30768	up
Apigenin-6,8-di-C-arabinoside	Flavonoids	Flavonoid carbonoside	31039	37242	29546	243780	189280	189110	1.29252	0.00973205	0.0367086	6.3599	2.669	up
Apigenin-6-C-arabinoside-8-C-xyloside	Flavonoids	Flavonoid carbonoside	27941	27177	35721	210080	223850	209920	1.29626	2.85314e-05	0.00215772	7.08781	2.82534	up
Chrysin-6-C-arabinoside-8-C-glucoside	Flavonoids	Flavonoid carbonoside	9147.2	6200.5	5384.5	51723	50280	48092	1.28543	1.06571e-05	0.00120012	7.2397	2.85593	up
Apigenin-6-C-glucoside-8-C-arabinoside (Schaftoside)*	Flavonoids	Flavonoid carbonoside	9	9	9	4641.5	7889	13930	1.29602	0.0836087	0.15796	980.019	9.93667	up
Apigenin-6-C-arabinoside-8-C-glucoside (Isoschaftoside)*	Flavonoids	Flavonoid carbonoside	41318	52429	45291	430870	356870	340770	1.29576	0.00642149	0.0285332	8.11656	3.02087	up
"vitexin-2""-O-xyloside*"	Flavonoids	Flavonoid carbonoside	7950.5	8716.2	13858	103070	92085	110800	1.28636	0.00150539	0.012697	10.0232	3.32527	up
Apigenin-8-C-(2''-glucosyl)arabinoside*	Flavonoids	Flavonoid carbonoside	35106	30880	35652	325370	450670	399620	1.29681	0.0100699	0.037293	11.5671	3.53196	up
Isovitexin-8-O-xylcoside*	Flavonoids	Flavonoid carbonoside	9	9	9	14799	9258.5	11421	1.30071	0.0181084	0.0540736	1314.02	10.3598	up
Apigenin-6-C-(2''-glucosyl)arabinoside*	Flavonoids	Flavonoid carbonoside	83130	72667	90678	799780	748560	798930	1.29928	0.000208999	0.00488421	9.52336	3.25147	up
Genkwanin-6-C-(2''-O-apiosyl)glucoside	Flavonoids	Flavonoid carbonoside	9	9	9	72742	59576	99224	1.30096	0.0220704	0.0611486	8575.63	13.066	up
orientin-2''-O-xyloside	Flavonoids	Flavonoid carbonoside	9	9	9	6383.2	7998.2	13530	1.29896	0.0501574	0.107623	1033.76	10.0137	up
orientin-6-C-arabinoside	Flavonoids	Flavonoid carbonoside	12147	5237	9950.2	15326	22479	21301	1.07275	0.0247486	0.0664082	2.16235	1.1126	up
orientin-7-O-arabinoside	Flavonoids	Flavonoid carbonoside	9	9	9	11638	15331	9670.5	1.30073	0.0179854	0.0539151	1357.02	10.4062	up
isocarlinoside*	Flavonoids	Flavonoid carbonoside	17950	13170	19341	40570	24948	41324	1.14063	0.0590853	0.120865	2.11732	1.08224	up
Luteolin-6-C-(5''-glucuronyl)xyloside	Flavonoids	Flavonoid carbonoside	9	9	9	7685	4604.2	16580	1.29403	0.115746	0.202902	1069.23	10.0624	up
Apigenin-6,8-di-C-glucoside (Vicenin-2)	Flavonoids	Flavonoid carbonoside	85641	99498	90132	704530	690390	703690	1.30041	7.46879e-08	4.01448e-05	7.6238	2.93051	up
vitexin-2''-O-glucoside	Flavonoids	Flavonoid carbonoside	12873	25974	13858	103140	107920	87294	1.2597	0.00078969	0.00923119	5.66083	2.50101	up
Luteolin-6-C-(2''-glucuronyl)glucoside	Flavonoids	Flavonoid carbonoside	24170	12588	16877	40510	38688	46076	1.18955	0.00644684	0.0285332	2.33568	1.22384	up
Chrysoeriol-6,8-di-C-glucoside	Flavonoids	Flavonoid carbonoside	60766	55506	42426	108430	135940	164510	1.23142	0.0259505	0.0683033	2.57647	1.36539	up
Cirsimaritin-8-C-[glucosyl-(1-2)]-glucoside	Flavonoids	Flavonoid carbonoside	20701	12615	14930	172880	179420	203170	1.29168	0.00173781	0.0132365	11.5133	3.52523	up
Isovitexin-7-O-(6''-sinapoyl)glucoside	Flavonoids	Flavonoid carbonoside	9	9	9	8423.8	3823.8	11912	1.29515	0.0753243	0.145898	894.8	9.80542	up
Fisetin	Flavonoids	Flavonols	9	9	9	10946	7210.6	11338	1.30053	0.0174637	0.0536386	1092.39	10.0933	up
Rhamnocitrin (7-Methylkaempferol)	Flavonoids	Flavonols	41664	36510	45775	164980	179060	175330	1.29548	4.78563e-05	0.00302621	4.19019	2.06702	up
Kumatakenin	Flavonoids	Flavonols	9	9	9	971.98	2244.2	1343.5	1.29566	0.0571845	0.117765	168.877	7.39983	up
Quercetin-4'-O-glucoside (Spiraeoside)*	Flavonoids	Flavonols	503700	459980	473740	7056900	6728900	7807100	1.30073	0.00221695	0.0147238	15.022	3.909	up
Quercetin-3-O-galactoside (Hyperin)*	Flavonoids	Flavonols	7174	8922.6	11321	33528	40277	50526	1.26742	0.0180051	0.0539151	4.53471	2.18101	up
Quercetin-7-O-glucoside*	Flavonoids	Flavonols	457430	475260	422090	6881500	7902000	7326000	1.30071	0.00177307	0.0132365	16.3196	4.02854	up
Isoquercitrin*	Flavonoids	Flavonols	54265	43466	90498	1140000	855650	1130400	1.28402	0.00781732	0.0320749	16.6077	4.05378	up
6-Hydroxykaempferol-7-O-glucoside	Flavonoids	Flavonols	38826	94328	68016	871450	1012000	957480	1.27782	0.000640001	0.00811492	14.122	3.81988	up
Isohyperoside*	Flavonoids	Flavonols	67669	86834	63300	661540	888910	712020	1.2936	0.00947527	0.0364782	10.3877	3.3768	up
Quercetin-5-O-β-D-glucoside	Flavonoids	Flavonols	47546	54981	43185	745680	806850	1134700	1.2951	0.0196557	0.0566486	18.4421	4.20493	up
Quercetin-5-O-glucuronide	Flavonoids	Flavonols	15537	14548	19458	100030	113980	114640	1.29465	0.00120206	0.0112422	6.63363	2.7298	up
6-C-Methylquercetin-3-O-glucoside	Flavonoids	Flavonols	32050	31337	36240	95695	101280	106340	1.29546	0.000325159	0.00590352	3.04451	1.60621	up
Isorhamnetin-3-O-Glucoside	Flavonoids	Flavonols	25360	58680	36941	71932	101770	75343	1.07045	0.0347559	0.0833987	2.05855	1.04163	up
Isorhamnetin-7-O-glucoside (Brassicin)	Flavonoids	Flavonols	39218	23212	12373	114050	76704	73323	1.14681	0.0214998	0.0598765	3.5303	1.81979	up
Laricitrin-3-O-(6''-acetyl)glucoside	Flavonoids	Flavonols	4340	5599.4	8121.9	27081	27030	29308	1.26699	0.000198713	0.00485492	4.61866	2.20747	up
Kaempferol-3-O-rutinoside(Nicotiflorin)	Flavonoids	Flavonols	13457	12207	19490	218280	246990	252290	1.29418	0.00151183	0.012697	15.8914	3.99017	up
Kaempferol-3-O-glucoside-7-O-rhamnoside	Flavonoids	Flavonols	121380	132280	110460	1609300	1657200	1668400	1.30058	2.78738e-05	0.00215772	13.5529	3.76053	up
Kaempferol-3-O-neohesperidoside	Flavonoids	Flavonols	140360	111190	118920	1705200	1640200	1791600	1.29962	0.000500532	0.00737085	13.8662	3.7935	up
Kaempferol-3-O-robinobioside(Biorobin)*	Flavonoids	Flavonols	54886	51097	64378	796980	787980	804270	1.29989	4.44031e-08	4.01448e-05	14.0245	3.80988	up
Kaempferol-3-O-glucorhamnoside*	Flavonoids	Flavonols	130520	115200	100790	1628400	1602100	1701800	1.2995	0.000144156	0.00455787	14.2342	3.83129	up
Kaempferol-3-O-galactoside-4'-O-glucoside	Flavonoids	Flavonols	20517	24588	26052	12585	6514.2	12651	1.14153	0.00828025	0.0335897	0.446199	-1.16424	down
Isorhamnetin-3-O-rutinoside (Narcissin)	Flavonoids	Flavonols	529060	504920	466080	1111500	1120200	1134100	1.29614	0.00024529	0.00517032	2.24378	1.16593	up
Tamarixetin-3-O-rutinoside	Flavonoids	Flavonols	75377	95315	85970	190350	194020	192260	1.28379	0.00221884	0.0147238	2.24665	1.16778	up
Rhamnetin-3-O-Rutinoside	Flavonoids	Flavonols	515650	502940	540910	1131700	1159400	1203000	1.29857	9.11108e-05	0.00425844	2.24053	1.16384	up
Isorhamnetin-3-O-neohespeidoside	Flavonoids	Flavonols	560770	480340	526240	827540	1210800	1137700	1.22355	0.0403173	0.0928074	2.02638	1.0189	up
Tamarixetin-3-O-glucoside-7-O-rhamnoside	Flavonoids	Flavonols	540190	555270	581540	1243400	1184500	1357500	1.29365	0.00354633	0.0198558	2.25725	1.17456	up
6-C-Methylquercetin-3-O-rutinoside	Flavonoids	Flavonols	518280	467160	474910	1073000	1312500	1271300	1.28656	0.00780429	0.0320749	2.50406	1.32427	up
Sexangularetin-3-O-glucoside-7-O-rhamnoside	Flavonoids	Flavonols	592810	560430	506040	1127100	1230100	1399500	1.27849	0.00780208	0.0320749	2.26405	1.17891	up
6-Hydroxykaempferol-3,6-O-Diglucoside	Flavonoids	Flavonols	9	9	9	17495	16590	11395	1.30077	0.0153733	0.0500796	1684.44	10.7181	up
Quercetin-3-O-(2''-O-glucosyl)glucuronide	Flavonoids	Flavonols	2372	3087.5	1758	9560.2	4047.8	7206.5	1.12284	0.0976666	0.17863	2.88389	1.52802	up
Syringetin-3-O-rutinoside	Flavonoids	Flavonols	20552	27693	23779	10709	9289.2	9185	1.271	0.0161011	0.0510581	0.405187	-1.30334	down
Kaempferol-3-O-sophoroside-7-O-rhamnoside	Flavonoids	Flavonols	9	9	9	7182.7	6197.9	10997	1.29999	0.0310031	0.0764412	902.874	9.81838	up
kaempferol-3-sinapoyldiglucoside	Flavonoids	Flavonols	9	9	9	14088	32641	20338	1.29909	0.0546489	0.113575	2483.96	11.2784	up
Hydroxy ricinoleic acid	Lipids	Free fatty acids	292690	267000	280800	124940	121500	124190	1.29864	0.0018913	0.0136453	0.440969	-1.18125	down
9,10-Dihydroxy-12,13-epoxyoctadecanoic acid	Lipids	Free fatty acids	19039	19472	19809	9485.7	6998.7	10495	1.24265	0.00756388	0.0319743	0.46261	-1.11213	down
Genistein	Flavonoids	Isoflavones	9	9	9	89901	92118	85637	1.30163	0.00045414	0.00690169	9913.19	13.2751	up
Pratensein	Flavonoids	Isoflavones	41283	38519	44242	172600	176050	172960	1.29957	1.58952e-06	0.000362253	4.20504	2.07212	up
Cajanin	Flavonoids	Isoflavones	9	9	9	10441	13196	12020	1.30141	0.00448569	0.0228537	1320.63	10.367	up
Genistein-7-O-galactoside	Flavonoids	Isoflavones	76153	59488	64649	3455400	3409000	3234700	1.30069	0.000388536	0.00629939	50.4224	5.65599	up
4',5-Dihydroxyisoflavone-7-O-galactoside	Flavonoids	Isoflavones	71968	66860	51737	3052000	3193600	3152200	1.29993	0.000141586	0.00455787	49.3155	5.62397	up
Genistein-7-O-Glucoside (Genistin)	Flavonoids	Isoflavones	9	9	9	65532	62540	67033	1.30163	0.000412198	0.00651636	7226.11	12.819	up
6''-O-Malonylgenistin	Flavonoids	Isoflavones	9	9	9	28800	22760	17260	1.3007	0.020474	0.0582262	2548.89	11.3157	up
Genistein-8-C-apiosyl(1→6)glucoside	Flavonoids	Isoflavones	11283	11257	10552	101340	112380	95837	1.30026	0.00271974	0.016612	9.35444	3.22565	up
Genistein-7-O-galactoside-rhamnose	Flavonoids	Isoflavones	10245	8567.2	3202.5	430490	417090	483760	1.28267	0.00197513	0.0139599	60.475	5.91827	up
2'-Hydoxy,5-methoxyGenistein-O-rhamnosyl-glucoside	Flavonoids	Isoflavones	602200	551990	452230	1116200	1260100	1224900	1.26937	0.000423505	0.00659808	2.24175	1.16463	up
Isoquinoline	Alkaloids	Isoquinoline alkaloids	419490	423070	418150	179240	191050	194370	1.29914	0.000119931	0.0045122	0.44789	-1.15878	down
1-Hydroxypinoresinol-1-O-Glucoside	Lignans and Coumarins	Lignans	60499	75428	76149	26947	38258	37311	1.22087	0.00587861	0.0277171	0.483393	-1.04873	down
Matairesinol-4,4'-di-O-glucoside	Lignans and Coumarins	Lignans	9	9	9	15740	13026	9762	1.30068	0.0176536	0.0539151	1426.96	10.4787	up
LysoPC 19:0	Lipids	LPC	28507	19250	28197	10452	14010	7557.3	1.16412	0.0213761	0.0598765	0.421562	-1.24618	down
3'-O-D-glucosylgentiopicroside	Terpenoids	Monoterpenoids	9	9	9	16400	10759	7950.9	1.29937	0.0422882	0.0959067	1300.37	10.3447	up
Allopurinol	Nucleotides and derivatives	Nucleotides and derivatives	354440	335440	324470	172490	173750	145940	1.28279	0.000160585	0.00458523	0.485217	-1.0433	down
Hypoxanthine	Nucleotides and derivatives	Nucleotides and derivatives	328800	373580	359820	191520	174500	153840	1.2749	0.000552833	0.00771813	0.489418	-1.03086	down
Xanthine	Nucleotides and derivatives	Nucleotides and derivatives	291710	325850	376320	133400	131910	144570	1.28114	0.0137545	0.0463513	0.412404	-1.27787	down
5-Aminoimidazole ribonucleotide	Nucleotides and derivatives	Nucleotides and derivatives	320830	373620	348310	137990	140250	142540	1.29525	0.00509679	0.0250185	0.403525	-1.30927	down
Imidazol-1-yl-acetic acid	Organic acids	Organic acids	298180	168470	255070	114420	87976	82406	1.19444	0.0543404	0.113524	0.394616	-1.34148	down
2-(4-Aminobutanamido)-3-(1-methyl-1H-imidazol-5-yl)propanoic acid	Organic acids	Organic acids	9	9	9	6166.2	6398.4	2947.9	1.29745	0.043518	0.0978701	574.537	9.16626	up
7-Hydroxy-4H-chromen-4-one	Others	Others	50591	46283	93102	17967	20846	41509	1.03138	0.118269	0.205514	0.422801	-1.24195	down
4-Ketopinoresinol	Others	Others	78892	70826	73926	32344	37365	33351	1.28926	0.000343562	0.00590352	0.460822	-1.11772	down
p-Coumaroylputrescine	Alkaloids	Phenolamine	7642100	7443100	7581300	2620600	2751500	2693200	1.30102	1.6849e-06	0.000362253	0.355825	-1.49076	down
N-Caffeoylputrescine	Alkaloids	Phenolamine	156660	174870	155260	27757	33550	22010	1.28846	0.000305755	0.005852	0.171156	-2.54662	down
N-Feruloylputrescine	Alkaloids	Phenolamine	4633500	4322700	4792800	1443700	1210200	1290800	1.29574	0.000267789	0.00543158	0.286908	-1.80134	down
p-Coumaroyltyramine	Alkaloids	Phenolamine	17400000	15618000	17194000	7794000	7708800	8235600	1.29432	0.00223371	0.0147315	0.472763	-1.08081	down
Dhurrin	Alkaloids	Phenolamine	11203	17342	16702	31520	38516	31078	1.21605	0.00442038	0.0226281	2.23471	1.16009	up
N-Feruloyltyramine	Alkaloids	Phenolamine	14392000	13251000	14692000	6057400	5685000	6216600	1.29567	0.00111101	0.0110586	0.424212	-1.23714	down
N-Glucosyl-p-coumaroylputrescine	Alkaloids	Phenolamine	676680	637080	621550	206860	224140	209330	1.29897	0.000548195	0.00771813	0.330867	-1.59568	down
N-p-Coumaroyl-N'-feruloylputrescine	Alkaloids	Phenolamine	1452200	1210400	1468700	248810	243410	238180	1.29812	0.00533018	0.0256948	0.176797	-2.49984	down
N,N'-Diferuloylputrescine	Alkaloids	Phenolamine	9613400	9453900	10207000	2068200	2155600	1994300	1.30053	0.000580429	0.00796547	0.212408	-2.23509	down
N-(4'-O-glycosyl)-feruloyl agmatine	Alkaloids	Phenolamine	17695	22338	25922	6539.5	4124.8	6925.3	1.24782	0.012878	0.044514	0.266691	-1.90676	down
Cimicifugamide	Alkaloids	Phenolamine	17585	19018	7637	9	9	9	1.2975	0.0542177	0.113524	0.000610307	-10.6782	down
2-Hydroxy-3-phenylpropanoic acid*	Phenolic acids	Phenolic acids	17080	17560	16996	9	9	9	1.30164	0.000104274	0.00446128	0.000522891	-10.9012	down
1-(4-Methoxyphenyl)allyl acetate	Phenolic acids	Phenolic acids	4429.4	4769.4	4159.1	1614.5	787.53	1086.2	1.24489	0.000619555	0.00811492	0.261136	-1.93713	down
Methyl 3-(3-hydroxy-4-methoxyphenyl)propanoate	Phenolic acids	Phenolic acids	4792.2	11457	9045.2	9	9	9	1.29783	0.0495642	0.106777	0.00106743	-9.87164	down
Ethyl ferulate	Phenolic acids	Phenolic acids	7742.6	6761.8	9920.2	23251	22349	19188	1.26056	0.00131036	0.0116416	2.65257	1.40739	up
Arbutin	Phenolic acids	Phenolic acids	95799	101210	103360	45498	41514	42312	1.29695	0.000166348	0.00458523	0.43055	-1.21575	down
P-Hydroxycinnamic acid p-hydroxyphenethylamine	Phenolic acids	Phenolic acids	17226000	15519000	17558000	7881100	7845700	8516800	1.29109	0.00245609	0.015589	0.481951	-1.05304	down
2-O-Caffeoylmalic acid	Phenolic acids	Phenolic acids	93062	108250	97864	17118	22009	22008	1.29249	0.00121311	0.0112422	0.204345	-2.29092	down
Feruloylmalic acid	Phenolic acids	Phenolic acids	578160	546310	589510	171880	162420	166090	1.3003	0.000649193	0.00811492	0.291946	-1.77623	down
Mandelic acid-β-glucoside	Phenolic acids	Phenolic acids	405690	390660	420080	143710	167110	162310	1.29423	3.01077e-05	0.00215772	0.38895	-1.36234	down
Methyl salicylate-2-O-glucoside	Phenolic acids	Phenolic acids	1665700	1746200	1963200	630560	672740	686540	1.29368	0.00487114	0.0242429	0.370196	-1.43364	down
1-O-p-Coumaroyl-β-D-glucose*	Phenolic acids	Phenolic acids	257630	266030	277210	913590	888360	953440	1.30017	0.000341214	0.00590352	3.4405	1.78262	up
5-O-Feruloylquinic acid	Phenolic acids	Phenolic acids	569100	671590	647410	2319900	2200800	2266300	1.2973	4.31261e-06	0.000662293	3.59462	1.84584	up
Robustaside B;[6'-O-Caffeoylarbutin]	Phenolic acids	Phenolic acids	18392	25399	17704	9	9	9	1.30107	0.0140923	0.0471939	0.00043906	-11.1533	down
1,2-O-Diferuloylglycerol	Phenolic acids	Phenolic acids	6309300	7305200	6350100	2746400	3276500	2788000	1.28089	0.00199984	0.0139599	0.441326	-1.18008	down
Shakuchirin	Phenolic acids	Phenolic acids	13817	16337	16784	5955.7	7752.2	6317.9	1.26718	0.00263387	0.0162724	0.426644	-1.2289	down
3,5-O-Dicaffeoylquinic acid Methyl Ester	Phenolic acids	Phenolic acids	272990	285270	239050	894310	1072200	1004700	1.29328	0.0031633	0.0182104	3.72654	1.89784	up
3,4-O-Dicaffeoylquinic acid Methyl Ester	Phenolic acids	Phenolic acids	360150	351640	237410	983880	916210	1204300	1.25856	0.00620863	0.028428	3.27053	1.70953	up
4,5-O-Dicaffeoylquinic acid Methyl Ester	Phenolic acids	Phenolic acids	65094	56066	75052	146220	154670	165820	1.27375	0.000337025	0.00590352	2.3786	1.25011	up
Plantamajoside	Phenolic acids	Phenolic acids	17192	14601	16930	9	9	9	1.30152	0.00256383	0.0159313	0.000554153	-10.8174	down
β-Hydroxyacteoside	Phenolic acids	Phenolic acids	9	9	9	27201	26882	18580	1.30098	0.0133141	0.0455886	2691.22	11.394	up
2'-Acetylacteoside	Phenolic acids	Phenolic acids	7436.9	4143.8	11944	18131	26132	15303	1.0694	0.0445414	0.0989298	2.53206	1.34031	up
4-Hydroxyphenethoxy-8-O-β-D-[6-O-(4-O-β-D-glucopyranosyl)-sinapoyl] glucopyranoside	Phenolic acids	Phenolic acids	2945100	3013700	2916300	1201000	1375800	1334100	1.29478	8.23419e-05	0.00402352	0.44066	-1.18226	down
Gallic acid-4-O-(6'''-feruloyl)sophoroside	Phenolic acids	Phenolic acids	18511	16084	17696	9	9	9	1.30157	0.00167126	0.0132089	0.000516341	-10.9194	down
fagomine	Alkaloids	Piperidine alkaloids	9	9	9	9000.8	20337	7723.2	1.29702	0.0912461	0.169705	1372.63	10.4227	up
Indole 3-acetic acid (IAA)	Alkaloids	Plumerane	6957700	6177600	6208200	2971600	3030000	3147300	1.29335	0.00425962	0.022337	0.47297	-1.08018	down
Dioxindole-3-acetic acid	Alkaloids	Plumerane	5659500	5848200	5526700	2703600	2885100	2826000	1.29832	7.41617e-05	0.00398619	0.493983	-1.01747	down
4-Hydroxyquinoline	Alkaloids	Quinoline alkaloids	15917	13644	15666	6633.2	6604.2	8759.5	1.25008	0.00157626	0.0128369	0.486367	-1.03988	down
4,6-Dihydroxyquinoline	Alkaloids	Quinoline alkaloids	785320	580970	609600	312830	331880	334840	1.25449	0.033773	0.0816261	0.495751	-1.01231	down
2,4-Dihydroxyquinoline	Alkaloids	Quinoline alkaloids	108810	60904	107140	48019	43303	40084	1.13853	0.0877764	0.164676	0.47464	-1.07509	down
D-Ribose*	Others	Saccharides and Alcohols	59666	75822	52627	28639	31446	21931	1.22216	0.023	0.0625949	0.435989	-1.19764	down
3,3',4-O-Trimethylellagic acid	Tannins	Tannin	38882	38715	34753	12812	7545.9	8367.8	1.26599	0.00023917	0.00514216	0.25568	-1.96759	down
3,3'-O-Dimethylellagic acid-4'-O-arabinoside	Tannins	Tannin	9	9	9	6349.8	12644	14488	1.29827	0.0455	0.100026	1240.07	10.2762	up
ellagic acid-4-O-glucoside	Tannins	Tannin	9	9	9	17214	14702	16279	1.30155	0.0020777	0.0142263	1785	10.8017	up
2,3-dihydroxy-12-ursen-28-oic acid	Terpenoids	Triterpene	42165	42621	48550	12374	19136	15278	1.26216	0.000535203	0.00771813	0.350903	-1.51086	down
Pomolic acid	Terpenoids	Triterpene	63223	66960	48456	24445	28262	20937	1.2472	0.015727	0.0508626	0.41225	-1.27841	down
Jujubogenin	Terpenoids	Triterpene	48355	23535	36242	15472	19069	10917	1.10463	0.0882795	0.165332	0.420394	-1.25019	down
hederagenin	Terpenoids	Triterpene	42022	40161	43485	17606	14171	19016	1.27648	0.000310292	0.005852	0.404184	-1.30692	down
Medicagenic acid-3-O-glucuronide-28-O-rhamnosyl(1,2)-arabinoside	Terpenoids	Triterpene Saponin	183430	195580	189500	53851	56100	50905	1.29981	0.000106013	0.00446128	0.282943	-1.82142	down

## Sheet: B73_25DM_vs_IKA1_25DM_filter
Compounds	Class I	Class II	B73_25D_1	B73_25D_2	B73_25D_3	fka1-1_25D_1	fka1-1_25D_2	fka1-1_25D_3	VIP	p_value	FDR	Fold_Change	Log2FC	Type
D-Lactic Acid	Organic acids	Organic acids	9	9	9	4946.5	8114	4932.5	1.21538	0.0298315	0.0571694	666.407	9.38026	up
Histamine	Alkaloids	Alkaloids	60337	70078	72810	26330	9699.1	19775	1.11259	0.00166958	0.00850925	0.274593	-1.86463	down
Indole	Alkaloids	Plumerane	512360	532180	531100	226930	262700	256420	1.20783	0.000134061	0.00274498	0.47349	-1.07859	down
Benzamide	Phenolic acids	Phenolic acids	9	9	9	34517	31471	26707	1.21687	0.00536962	0.0166837	3433.15	11.7453	up
Phenethylamine	Alkaloids	Alkaloids	37555	42969	54467	148070	145790	141000	1.19671	0.000667778	0.00545991	3.2214	1.68769	up
2-Picolinic acid	Organic acids	Organic acids	288370	343690	286710	902910	981540	982970	1.20895	7.95887e-05	0.00222848	3.12093	1.64198	up
Isonicotinic acid*	Others	Vitamin	431940	368680	396200	1631100	1357600	1543900	1.21037	0.00369603	0.013233	3.7872	1.92113	up
Nicotinic acid (Vitamin B3)*	Others	Vitamin	430170	380630	396720	1574200	1346400	1485400	1.21235	0.00269613	0.0108242	3.6488	1.86742	up
3-Ureidopropionic Acid	Organic acids	Organic acids	154370	143980	158170	54422	41544	43707	1.20388	5.57044e-05	0.00184331	0.305952	-1.70862	down
L-Asparagine	Amino acids and derivatives	Amino acids and derivatives	4682400	4682300	6277500	1753500	1869500	1705500	1.19569	0.0223327	0.0453296	0.340649	-1.55364	down
Adenine	Nucleotides and derivatives	Nucleotides and derivatives	983050	980380	1392200	2980100	2750200	2886200	1.1814	0.00164101	0.00850925	2.56777	1.36052	up
Zarzissine	Alkaloids	Alkaloids	828700	842210	996060	2915400	2229900	2561000	1.19739	0.00959294	0.0245903	2.88953	1.53084	up
Trigonelline	Alkaloids	Pyridine alkaloids	245420	194650	202940	2752800	2511800	2624400	1.21489	0.000489439	0.00513911	12.2689	3.61693	up
Nicotinic Acid Methyl Ester(Methyl Nicotinate)	Alkaloids	Pyridine alkaloids	50810	49765	41333	513630	546130	505760	1.21497	0.000360127	0.00427455	11.0319	3.46361	up
Phenylethanolamine	Alkaloids	Alkaloids	231780	190050	198560	1242000	1331400	1144800	1.21284	0.00173747	0.00850925	5.99333	2.58336	up
L-Tyramine	Amino acids and derivatives	Amino acids and derivatives	678260	696300	617220	4115000	4279500	4245400	1.21598	1.30567e-05	0.000769875	6.34603	2.66585	up
Tyrosol	Phenolic acids	Phenolic acids	9	9	9	6803.1	6754.1	9222.1	1.21653	0.0113414	0.0275295	843.678	9.72055	up
4-Methyl-5-thiazoleethanol	Others	Others	7292.4	5364.6	4506.3	16026	16063	10657	1.11853	0.0262153	0.0512113	2.49055	1.31646	up
Allysine(6-Oxo DL-Norleucine)	Amino acids and derivatives	Amino acids and derivatives	125440	111090	109660	29386	27585	41260	1.19154	0.000273493	0.00386503	0.283749	-1.81731	down
cinnamic acid	Phenolic acids	Phenolic acids	4272.6	4665	3014	9598.9	8528.3	5867.9	1.05454	0.0511266	0.0862383	2.00769	1.00554	up
Vanillylamine	Alkaloids	Phenolamine	9	9	9	8661.1	8974.4	8934.4	1.21706	0.000123784	0.00274498	984.07	9.94262	up
L-Histidine	Amino acids and derivatives	Amino acids and derivatives	16302000	16416000	15806000	5679900	6548600	6091800	1.21261	1.14822e-05	0.000737561	0.377551	-1.40526	down
3-Indoleacetonitrile	Alkaloids	Plumerane	48631	41996	37489	14701	13118	17540	1.18904	0.00669932	0.0192517	0.354046	-1.49799	down
S-Allyl-L-cysteine	Amino acids and derivatives	Amino acids and derivatives	9	9	9	10606	5982.1	14888	1.21369	0.0552362	0.091948	1165.78	10.1871	up
DL-2-Aminoadipic acid	Alkaloids	Alkaloids	17632000	15864000	16338000	6548100	7691600	6552000	1.20525	0.000218403	0.00338247	0.417219	-1.26112	down
3-Hydroxy-3-methylpentane-1,5-dioic acid	Amino acids and derivatives	Amino acids and derivatives	933130	601110	586890	211300	456640	163940	1.0084	0.0438561	0.0766254	0.392187	-1.35039	down
L-Homomethionine	Amino acids and derivatives	Amino acids and derivatives	51088000	58694000	66372000	31422000	29433000	26928000	1.17964	0.0155917	0.0352509	0.498331	-1.00482	down
Uric acid	Nucleotides and derivatives	Nucleotides and derivatives	26875	21192	17820	66346	78212	66926	1.18799	0.000901623	0.00611536	3.2098	1.68248	up
3,4-Dihydroxybenzeneacetic acid	Phenolic acids	Phenolic acids	2660.9	9296.5	8050.3	15464	20933	29826	1.00739	0.0477692	0.08189	3.30988	1.72678	up
Homogentisic acid	Phenolic acids	Phenolic acids	12497	9325	8581	29314	22358	27911	1.16875	0.00570062	0.0173885	2.6176	1.38825	up
Norepinephrine	Others	Others	50732	53061	53050	223310	198820	229120	1.21464	0.00299005	0.0116197	4.15224	2.05389	up
Pyridoxine	Others	Vitamin	51860	59305	59768	223030	204540	258080	1.20878	0.00706554	0.0197835	4.01122	2.00404	up
Tyramine (hydrochloride)	Alkaloids	Alkaloids	55402	59832	63668	349140	417940	394610	1.21391	0.0034044	0.0126885	6.49344	2.69898	up
Cis-Aconitic acid	Organic acids	Organic acids	48028	30363	18354	77084	63233	70093	1.01201	0.0315697	0.0595407	2.17489	1.12094	up
p-Coumaric acid methyl ester	Phenolic acids	Phenolic acids	6530.7	9639.1	5014.9	20775	16238	18554	1.12731	0.00374445	0.013319	2.62298	1.39121	up
Trans-4-Hydroxycinnamic acid Methyl Ester	Phenolic acids	Phenolic acids	11605	13431	13813	27237	33062	31823	1.19638	0.00466201	0.0149733	2.37128	1.24567	up
4-Methoxycinnamic acid	Phenolic acids	Phenolic acids	11489	12257	7444.5	27496	28113	27085	1.16086	0.00586689	0.0176619	2.65126	1.40668	up
3-Indoleacrylic acid	Alkaloids	Plumerane	42475000	41117000	44015000	17865000	16199000	16835000	1.2135	7.2929e-05	0.00209575	0.398873	-1.326	down
N6-Acetyl-L-lysine	Amino acids and derivatives	Amino acids and derivatives	217290	154150	187520	271890	504540	450350	1.05996	0.0785527	0.12378	2.19475	1.13406	up
Arginine methyl ester	Amino acids and derivatives	Amino acids and derivatives	961770	1236000	848170	407720	541170	503340	1.13841	0.0328605	0.0614446	0.476776	-1.06862	down
Homoarginine	Amino acids and derivatives	Amino acids and derivatives	88183	63522	90916	33543	27835	34370	1.16916	0.0251306	0.0497581	0.39464	-1.34139	down
N-Monomethyl-L-arginine	Amino acids and derivatives	Amino acids and derivatives	1262300	1417700	1220600	481560	706780	570860	1.16718	0.00134207	0.00778398	0.451008	-1.14878	down
Methyl indole-3-acetate	Alkaloids	Plumerane	14816	15181	13285	43556	41824	46734	1.21181	0.000670345	0.00545991	3.0524	1.60994	up
1-Methoxy-indole-3-acetamide	Alkaloids	Plumerane	2432100	2516400	2474600	793000	825380	790810	1.21657	1.69164e-05	0.000839668	0.324553	-1.62347	down
L-Tryptophan	Amino acids and derivatives	Amino acids and derivatives	24218000	23711000	25199000	9113800	8483100	8323700	1.21456	5.21662e-05	0.00178017	0.354455	-1.49632	down
Methoxyindoleacetic acid	Alkaloids	Plumerane	2483900	2247100	2438900	817240	876400	887230	1.21339	0.00107761	0.00668611	0.359959	-1.4741	down
1-(4-Methoxyphenyl)allyl acetate	Phenolic acids	Phenolic acids	11006	9729.6	10797	23967	22142	23895	1.20915	0.000151849	0.00285894	2.22005	1.15059	up
S-(2-Carboxypropyl)cysteine	Amino acids and derivatives	Amino acids and derivatives	35065	23221	24290	3385.1	5403.1	4561.5	1.19199	0.0236219	0.0475048	0.161666	-2.62892	down
N-Acetyl-L-phenylalanine	Amino acids and derivatives	Amino acids and derivatives	11937	10850	12484	31870	27642	37504	1.19517	0.0165693	0.0365635	2.75059	1.45974	up
Sinapyl alcohol	Phenolic acids	Phenolic acids	7221.2	7819	13893	70244	52604	59198	1.18448	0.00433946	0.0145178	6.29194	2.65351	up
Methyl 3-(3-hydroxy-4-methoxyphenyl)propanoate	Phenolic acids	Phenolic acids	9	9	9	23781	36360	25937	1.21638	0.0178447	0.0381539	3188.07	11.6385	up
Jasmonic acid	Organic acids	Organic acids	1109600	1196200	1090300	3318100	3465700	3385200	1.21506	3.83417e-06	0.000612727	2.99432	1.58223	up
2-Deoxyribose-1-phosphate*	Nucleotides and derivatives	Nucleotides and derivatives	99934	119150	135490	325020	403860	336170	1.19291	0.00465956	0.0149733	3.00375	1.58676	up
Cis-Zeatin	Alkaloids	Alkaloids	17141	14032	14520	44155	33275	47808	1.18053	0.0218131	0.0445231	2.74086	1.45463	up
N-Acetyl-D-mannosamine*	Others	Saccharides and Alcohols	135650	103050	134270	258380	248750	278060	1.17958	0.000684725	0.00545991	2.10524	1.07398	up
Sideretin (5,7,8-Trihydroxy-6-methoxycoumarin)	Lignans and Coumarins	Coumarins	407520	343850	480270	1167700	1059800	1158700	1.19393	0.000182472	0.00322081	2.74934	1.45909	up
Sinapic acid	Phenolic acids	Phenolic acids	399610	350080	501400	1130000	1192600	1048800	1.18805	0.000324454	0.00405595	2.69477	1.43016	up
L-Lysine-Butanoic Acid	Amino acids and derivatives	Amino acids and derivatives	360420	492470	433040	152490	127180	146380	1.19491	0.0144876	0.0335179	0.331317	-1.59372	down
N'-Formylkynurenine	Amino acids and derivatives	Amino acids and derivatives	81444	108290	100720	41382	42974	34656	1.18273	0.0126532	0.0303503	0.409745	-1.2872	down
1-O-p-Cumaroylglycerol	Phenolic acids	Phenolic acids	9	9	9	77318	119990	100100	1.21656	0.0151165	0.0345338	11015.1	13.4272	up
2-(4-Aminobutanamido)-3-(1-methyl-1H-imidazol-5-yl)propanoic acid	Organic acids	Organic acids	9	9	9	3422.5	1598.6	5775	1.20754	0.0971564	0.148592	399.856	8.64334	up
Uridine	Nucleotides and derivatives	Nucleotides and derivatives	129610	219350	113470	455930	429230	485330	1.14416	0.00415358	0.0142632	2.96367	1.56738	up
1-beta-D-Arabinofuranosylurac​il	Nucleotides and derivatives	Nucleotides and derivatives	113560	174420	149030	380070	329640	346820	1.16756	0.000981917	0.00634469	2.41763	1.2736	up
N-Acetyl-L-Tryptophan	Amino acids and derivatives	Amino acids and derivatives	34056	53739	24950	9820.5	5441.2	4552.8	1.14171	0.0629091	0.102686	0.175746	-2.50843	down
cinnamoyltyramine	Alkaloids	Phenolamine	9	9	9	24030	18950	18226	1.21679	0.00792236	0.0212561	2266.89	11.1465	up
1-Feruloyl-sn-glycerol	Phenolic acids	Phenolic acids	12496	4707	9362.8	35679	18753	38528	1.0557	0.0559985	0.092758	3.49924	1.80704	up
10-Heptadecenoic Acid	Lipids	Free fatty acids	408320	421170	395780	922350	813110	814830	1.20795	0.00511607	0.0161001	2.08141	1.05756	up
Galangin (3,5,7-Trihydroxyflavone)	Flavonoids	Flavones	9	9	9	112900	105490	103120	1.21706	0.000754691	0.00564934	11907.8	13.5396	up
Genistein	Flavonoids	Isoflavones	9	9	9	270740	254980	246590	1.21706	0.000755314	0.00564934	28604.1	14.8039	up
Apigenin	Flavonoids	Flavones	9	9	9	45604	45892	48298	1.21706	0.000335882	0.00412116	5177.56	12.3381	up
Pinobanksin	Flavonoids	Flavanonols	4716.5	4329.4	6197.4	125940	115050	128110	1.21411	0.000964194	0.00630479	24.2139	4.59776	up
Naringenin chalcone	Flavonoids	Chalcones	9	9	9	76730	82710	76359	1.21704	0.000684989	0.00545991	8733.3	13.0923	up
Naringenin (5,7,4'-Trihydroxyflavanone)	Flavonoids	Flavanones	5248.8	6926.6	5379.4	119940	108140	107920	1.21457	0.00117291	0.00711564	19.1401	4.25852	up
p-Coumaroylmalic acid	Phenolic acids	Phenolic acids	171270	172750	142210	71348	66164	71840	1.20103	0.0095735	0.0245903	0.430562	-1.21571	down
P-Hydroxycinnamic acid p-hydroxyphenethylamine	Phenolic acids	Phenolic acids	2006700	1807300	1756100	15942000	15550000	15311000	1.21612	2.02713e-05	0.00088545	8.40254	3.07083	up
p-Coumaroyltyramine	Alkaloids	Phenolamine	1981000	1781100	1676800	15369000	15454000	14116000	1.21528	0.000707735	0.00552033	8.26252	3.04658	up
N-(beta-D-Glucosyl)nicotinate	Others	Vitamin	725580	723870	745080	3207500	3387000	3346500	1.21666	0.000368287	0.0043162	4.5299	2.17948	up
Fisetin	Flavonoids	Flavonols	12624	7154.1	8859.8	110040	101430	57647	1.18471	0.0374425	0.068032	9.39723	3.23224	up
2-hydroxynaringenin	Flavonoids	Flavanones	9	9	9	10430	4735.1	7457.5	1.21436	0.0445132	0.0776359	837.874	9.71059	up
Eriodictyol (5,7,3',4'-Tetrahydroxyflavanone)	Flavonoids	Flavanones	4962.8	3367.1	5094.1	250200	228340	239240	1.2143	0.000663636	0.00545991	53.4699	5.74066	up
5-Aminoimidazole ribonucleotide	Nucleotides and derivatives	Nucleotides and derivatives	940140	1116500	877050	474020	420530	533580	1.17295	0.00963133	0.0246309	0.486803	-1.03859	down
2-O-Caffeoylmalic acid	Phenolic acids	Phenolic acids	85536	99503	91850	9	9	9	1.21702	0.00190908	0.00890904	9.7512e-05	-13.3241	down
Rhamnocitrin (7-Methylkaempferol)	Flavonoids	Flavonols	6783.2	7981.7	8083.1	200710	187570	191640	1.21627	0.000381381	0.0043517	25.3817	4.66571	up
5,7,2'-Trhiyroxy-8-methoxyflavone	Flavonoids	Flavones	10964	11082	12782	289100	267910	294280	1.21634	0.000830073	0.00593945	24.4427	4.61133	up
Chrysoeriol	Flavonoids	Flavones	8519.7	9228.6	7503.8	181390	202820	179870	1.21572	0.0016283	0.00850925	22.3379	4.48142	up
Diosmetin (5,7,3'-Trihydroxy-4'-methoxyflavone)	Flavonoids	Flavanones	12853	8735.2	11098	284060	262120	261280	1.21398	0.000637122	0.00545991	24.7034	4.62664	up
Hispidulin (5,7,4'-Trihydroxy-6-methoxyflavone)	Flavonoids	Flavones	6474.8	8109.1	8645.6	202320	210770	193800	1.21518	0.000520627	0.00526412	26.1258	4.70741	up
Pratensein	Flavonoids	Isoflavones	7907.3	7721.4	9635.8	175300	191450	181760	1.21563	0.000602963	0.00545991	21.7107	4.44033	up
Cajanin	Flavonoids	Isoflavones	9	9	9	13264	14834	11359	1.21677	0.00579261	0.0176199	1461.37	10.5131	up
Tricetin (5,7,3',4',5'-Pentahydroxyflavone)	Flavonoids	Flavones	9	9	9	16006	14412	17254	1.21698	0.00267099	0.0107825	1765.63	10.786	up
Homoeriodictyol	Flavonoids	Flavanones	27537	25781	30945	316970	272440	286150	1.21502	0.00222289	0.0097879	10.3908	3.37723	up
Hesperetin	Flavonoids	Flavanones	15228	14366	13382	138030	145830	168320	1.21492	0.0042937	0.0144514	10.5217	3.39529	up
Hematoxylin	Phenolic acids	Phenolic acids	9	9	9	22612	29767	29870	1.21672	0.00759572	0.0206332	3046.26	11.5728	up
Feruloylmalic acid	Phenolic acids	Phenolic acids	1540800	1687000	1511500	151980	183980	167890	1.21516	0.00112636	0.00691	0.106313	-3.23361	down
Dhurrin	Alkaloids	Phenolamine	18697	19779	20488	40899	44233	39536	1.20912	0.00156978	0.00850925	2.11431	1.08018	up
Pectolinarigenin	Flavonoids	Flavones	20764	21402	20211	6574.2	4543.3	8705.5	1.15862	0.00435461	0.0145178	0.317793	-1.65384	down
Dihydroxy-dimethoxyflavone	Flavonoids	Flavones	22503	20055	17695	6266.1	5792.8	6154.2	1.20791	0.00910566	0.0236185	0.302277	-1.72606	down
3’,4’-Dihydroxy-7,5’-dimethoxyflavone	Flavonoids	Flavones	11831	10068	9512.5	3230.7	2218.2	4136.4	1.15967	0.00152232	0.00835362	0.305153	-1.7124	down
Kumatakenin	Flavonoids	Flavonols	1764.1	2700.7	2473	5240.4	6409.6	5199.9	1.15665	0.00353297	0.012903	2.42871	1.28019	up
Cirsimaritin	Flavonoids	Flavones	28201	20084	18756	6991.4	5806	8075.1	1.17392	0.0299554	0.0571876	0.311339	-1.68344	down
5-(2-Hydroxyethyl)-2-O-glucosylphenol	Phenolic acids	Phenolic acids	47913	55821	43340	232890	209660	179400	1.20418	0.00694504	0.0195969	4.22882	2.08026	up
3-O-p-Coumaroylshikimic acid	Phenolic acids	Phenolic acids	10045	14751	15963	26867	31891	25980	1.1223	0.00472607	0.0150903	2.079	1.05589	up
Androsin	Phenolic acids	Phenolic acids	2090900	2639400	2446600	961790	927750	1144500	1.1887	0.00619986	0.0183974	0.422751	-1.24212	down
Demethyl coniferin	Phenolic acids	Phenolic acids	496320	450600	461240	257450	221710	210580	1.19621	0.000267077	0.00386503	0.489816	-1.02969	down
9,12,13-Trihydroxy-10,15-octadecadienoic acid	Lipids	Free fatty acids	15414	17430	16372	38016	43724	44922	1.20632	0.00427698	0.0144514	2.57359	1.36378	up
tricin (5,7,4'-Trihydroxy-3',5'-dimethoxyflavone)	Flavonoids	Flavones	252950	249460	233840	527680	532680	561570	1.21333	0.000111986	0.00265845	2.20296	1.13944	up
4',5,7-Trihydroxy-3',6-dimethoxyflavone (Jaceosidin)	Flavonoids	Flavones	117580	121960	115240	240200	254540	258890	1.21361	0.000644039	0.00545991	2.12422	1.08693	up
Iristectorigenin A	Flavonoids	Isoflavones	124470	125060	124370	287990	251930	251620	1.20858	0.00742116	0.0202092	2.11698	1.08201	up
2'-Deoxyadenosine-5'-monophosphate	Nucleotides and derivatives	Nucleotides and derivatives	23561	21788	33649	51612	92029	45781	1.04248	0.119359	0.176747	2.39781	1.26172	up
Mearnsetin	Flavonoids	Flavones	9	9	9	24121	38060	32736	1.21635	0.0160879	0.0359264	3515.44	11.7795	up
5-O-Galloyl-D-hamamelose	Phenolic acids	Phenolic acids	32921	37784	30305	144030	71367	54496	1.01635	0.176177	0.244143	2.67194	1.41789	up
4-Hydroxy-7-methoxycoumarin-β-rhamnoside	Lignans and Coumarins	Coumarins	25437	30747	29376	10418	11695	5411.3	1.12375	0.00169911	0.00850925	0.321696	-1.63623	down
Vanillic Acid-4-O-Glucuronide	Phenolic acids	Phenolic acids	9041800	10677000	9464300	3417700	3591200	3412100	1.2109	0.00553612	0.0169829	0.35709	-1.48564	down
1-O-Caffeoyl-β-D-glucose	Phenolic acids	Phenolic acids	9346800	9233900	9751400	3544500	3345800	3667700	1.2145	3.30075e-05	0.00128729	0.372652	-1.4241	down
coniferyl alcohol-4-O-glucoside (Coniferin)	Phenolic acids	Phenolic acids	1677600	1822300	1651900	713930	549840	805170	1.17964	0.000620639	0.00545991	0.401596	-1.31618	down
1-α-Linolenoyl-glycerol*	Lipids	Glycerol ester	319220	338050	236720	111540	98113	94364	1.18684	0.0216623	0.0442983	0.340068	-1.55611	down
2-Linoleoylglycerol*	Lipids	Glycerol ester	332540	328760	268860	102130	121140	101660	1.19988	0.00623563	0.0184202	0.349327	-1.51735	down
1-Linoleoylglycerol*	Lipids	Glycerol ester	310370	353430	240600	100920	106140	96901	1.19005	0.0252899	0.0498495	0.336091	-1.57307	down
Swertiamarin	Terpenoids	Monoterpenoids	12955	10506	21344	51986	33245	45304	1.10952	0.0173312	0.0376031	2.9134	1.54271	up
1,3-O-Di-p-Coumaroylglycerol	Phenolic acids	Phenolic acids	24915	21964	22311	181460	186650	195730	1.21593	0.000371541	0.0043162	8.14915	3.02665	up
N-Glucosyl-p-coumaroylputrescine	Alkaloids	Phenolamine	636320	565980	545980	303060	256910	285730	1.1967	0.00251313	0.0105336	0.483733	-1.04772	down
1-O-Feruloyl-3-O-p-Coumaroylglycerol	Phenolic acids	Phenolic acids	19481	15479	18523	107590	122710	116880	1.21265	0.00106773	0.00668611	6.49141	2.69853	up
Liquiritin	Flavonoids	Flavanones	9	9	9	525880	589400	517320	1.21703	0.00174077	0.00850925	60466.7	15.8839	up
Sucrose-6-phosphate*	Others	Saccharides and Alcohols	53764	37335	32015	134480	93374	159550	1.13639	0.033896	0.0627363	3.14671	1.65384	up
LysoPE 14:0(2n isomer)*	Lipids	LPE	4311.5	2427	2271.2	8890.1	29590	12441	1.08694	0.159059	0.225869	5.65181	2.49871	up
Genistein-8-C-glucoside	Flavonoids	Isoflavones	9	9	9	52702	39939	24850	1.21539	0.0397606	0.0708296	4351.52	12.0873	up
Genistein-7-O-galactoside	Flavonoids	Isoflavones	30605	40039	20185	23075000	23397000	21455000	1.21482	0.000704747	0.00552033	747.856	9.54662	up
4',5-Dihydroxyisoflavone-7-O-galactoside	Flavonoids	Isoflavones	49348	17091	21498	21090000	20739000	20357000	1.21144	0.000101103	0.00256754	707.165	9.4659	up
Genistein-7-O-Glucoside (Genistin)	Flavonoids	Isoflavones	9	9	9	435140	399280	488230	1.21702	0.00341703	0.0126885	48987	15.5801	up
Apigenin-8-C-Glucoside (vitexin)	Flavonoids	Flavonoid carbonoside	9	9	9	61457	75684	63121	1.21691	0.00449641	0.014745	7417.11	12.8566	up
Apigenin-6-C-glucoside (Isovitexin)	Flavonoids	Flavonoid carbonoside	9	9	9	92928	63874	77952	1.21677	0.0112999	0.0275295	8694.59	13.0859	up
Galangin-7-O-glucoside	Flavonoids	Flavones	38044	43204	31070	22151000	23244000	22120000	1.21649	0.000270204	0.00386503	601.106	9.23148	up
Aloe Emodin-1-O-glucoside	Quinones	Anthraquinone	4860	8463.8	10936	306070	350490	342140	1.20708	0.00151003	0.00834253	41.1669	5.36341	up
Apigenin-5-O-glucoside*	Flavonoids	Flavones	22044	13934	21628	1800600	1912000	1845300	1.21446	0.000286692	0.00386503	96.4813	6.59218	up
Apigenin-3'-O-α-D-glucopyranoside*	Flavonoids	Flavones	19939	13510	16956	13443000	13799000	14560000	1.21637	0.000559662	0.00540841	829.322	9.69579	up
Apigenin-7-O-glucoside(Cosmosiin)*	Flavonoids	Flavones	9	9	9	2891000	3170300	2761800	1.21704	0.00167583	0.00850925	326781	18.318	up
Naringenin-4'-O-glucoside	Flavonoids	Flavanones	18372	25499	20980	293100	305720	297410	1.21382	4.88564e-06	0.000612727	13.8198	3.78867	up
Naringenin-7-O-glucoside (Prunin)	Flavonoids	Flavanones	9	9	9	507810	527830	555180	1.21706	0.000669664	0.00545991	58919.3	15.8465	up
Isohemiphloin	Flavonoids	Flavonoid carbonoside	5318	7106	7093.5	250330	230550	243110	1.21528	0.00053777	0.0052905	37.0944	5.21313	up
Engeletin	Flavonoids	Flavanonols	9	9	9	55257	42989	43411	1.21688	0.00717584	0.019909	5246.56	12.3572	up
Isosalipurposide (Phlorizin Chalcone)	Flavonoids	Chalcones	9181.4	9042.3	2513.8	209210	182350	195120	1.18156	0.000831575	0.00593945	28.2908	4.82226	up
Butin-7-O-glucoside	Flavonoids	Flavanones	22615	22005	24108	334250	295520	272010	1.21553	0.00420616	0.014309	13.121	3.71381	up
N1,N10-Bis(p-coumaroyl)spermidine	Alkaloids	Phenolamine	415090	398050	446040	123710	178340	182160	1.17589	0.000593063	0.00545991	0.384544	-1.37878	down
LysoPE 15:0(2n isomer)*	Lipids	LPE	11531	11188	9028.9	27380	21700	17621	1.12757	0.0457472	0.0794213	2.10096	1.07105	up
1,2-O-Diferuloylglycerol	Phenolic acids	Phenolic acids	1998600	1943200	1846600	3888400	4304900	3842500	1.20859	0.00270751	0.01083	2.0793	1.0561	up
Apigenin-7-glucuronide	Flavonoids	Flavones	9	9	9	463490	373080	356550	1.21695	0.00691179	0.0195536	44189.6	15.4314	up
Baicalin	Flavonoids	Flavones	9	9	9	354750	317260	400850	1.21699	0.00453811	0.0147929	39735.6	15.2781	up
Luteolin-3'-O-glucoside*	Flavonoids	Flavones	34666	25783	20952	1568100	1580700	1305200	1.21325	0.00371841	0.0132696	54.7168	5.77391	up
Kaempferol-4'-O-glucoside	Flavonoids	Flavonols	23080	30378	37794	1516600	1438100	1560100	1.21381	0.000499635	0.0051962	49.4762	5.62866	up
Luteolin-4'-O-glucoside*	Flavonoids	Flavones	31131	15085	19022	1484500	1298800	1487800	1.21069	0.00187721	0.00879789	65.4695	6.03275	up
Kaempferol-3-O-galactoside (Trifolin)*	Flavonoids	Flavonols	23432	14675	12918	864800	1084100	881390	1.21137	0.00565936	0.017311	55.4687	5.7936	up
Kaempferol-3-O-glucoside (Astragalin)*	Flavonoids	Flavonols	19035	23054	49144	1587600	1582200	1513100	1.2047	3.75185e-05	0.00141277	51.329	5.6817	up
Kaempferol-7-O-glucoside*	Flavonoids	Flavonols	16436	18176	15845	1261300	1421600	1183400	1.21643	0.00302295	0.0116854	76.6256	6.25976	up
HydroxyAloe-Emodin-8-O-glucoside	Quinones	Anthraquinone	9	9	9	1785500	1115100	1636600	1.21677	0.0175852	0.0379481	168044	17.3585	up
Luteolin-7-O-glucoside (Cynaroside)	Flavonoids	Flavones	81271	85635	84132	11612000	11727000	13007000	1.21693	0.00137773	0.00784504	144.783	7.17775	up
Eriodictyol-7-O-glucoside	Flavonoids	Flavanones	9	9	9	88196	96618	103900	1.217	0.00221587	0.0097879	10693.1	13.3844	up
Dihydrokaempferol-3-O-glucoside*	Flavonoids	Flavanonols	5770.2	3293.8	5765.5	79373	104210	71730	1.2032	0.014135	0.0328474	17.2166	4.10573	up
Eriodictyol-8-C-glucoside	Flavonoids	Flavanones	55301	42642	53039	413010	448960	416680	1.21325	0.000294934	0.00392758	8.46889	3.08217	up
Eriodictyol-3'-O-glucoside	Flavonoids	Flavanones	9	9	9	62368	77370	106160	1.21636	0.0237079	0.0475902	9107.33	13.1528	up
Aromadendrin-7-O-glucoside	Flavonoids	Flavanonols	75319	100840	71263	255080	253990	335420	1.18609	0.0110943	0.0272248	3.41316	1.77111	up
Taxifolin-3-O-rhamnoside (Astilbin)	Flavonoids	Flavanonols	9	9	9	103330	114900	131320	1.21694	0.0048227	0.0153093	12946.3	13.6603	up
eriodictyol 7-O-β-D-glucopyranoside	Flavonoids	Flavanones	14424	5766.8	4920.5	71671	80725	95466	1.16965	0.00326429	0.0123766	9.87054	3.30313	up
Dihydrokaempferol-7-O-glucoside*	Flavonoids	Flavanonols	9	9	9	53578	63391	61681	1.21697	0.00257382	0.0105712	6616.67	12.6919	up
3',5,5',7-Tetrahydroxyflavanone-7-O-glucoside	Flavonoids	Flavanones	5770.2	4540.2	13096	78208	77835	83611	1.17684	5.88489e-05	0.00189009	10.2388	3.35598	up
3,3'-O-Dimethylellagic acid-4'-O-arabinoside	Tannins	Tannin	9	9	9	4236.5	10979	10743	1.21176	0.0595477	0.0976367	961.426	9.90903	up
Luteolin-7-O-glucuronide	Flavonoids	Flavones	9	9	9	12985	14641	13756	1.217	0.00120234	0.00721404	1532.67	10.5818	up
Diosmetin-7-O-galactoside	Flavonoids	Flavanones	23400	25728	15033	5709600	5699500	5758700	1.21493	5.61106e-06	0.000612727	267.574	8.06379	up
6-C-MethylKaempferol-3-glucoside	Flavonoids	Flavones	29084	16008	28116	5851200	6053900	5929900	1.21411	9.20926e-05	0.00239441	243.621	7.92849	up
Chrysoeriol-7-O-glucoside*	Flavonoids	Flavones	41345	39920	61013	284770	256770	339130	1.19954	0.00619676	0.0183974	6.18978	2.62989	up
Diosmetin-7-O-Beta-D-Glucopyranoside	Flavonoids	Flavanones	34912	27758	23833	6327600	5577800	5407100	1.21582	0.00241268	0.0103113	200.138	7.64485	up
Chrysoeriol-5-O-glucoside*	Flavonoids	Flavones	9	9	9	229460	162530	189220	1.21687	0.00993258	0.0250897	21526.3	14.3938	up
Adenylocuccinic Acid	Organic acids	Organic acids	8550.8	12980	17037	28019	35457	28312	1.09823	0.0068001	0.0193883	2.37991	1.25091	up
ellagic acid-4-O-glucoside	Tannins	Tannin	9	9	9	25005	26638	26085	1.21705	0.000342593	0.00415679	2878.81	11.4913	up
Quercetin-4'-O-glucoside (Spiraeoside)*	Flavonoids	Flavonols	937170	1038600	1091500	6239200	8005200	8564500	1.21016	0.0109006	0.0268096	7.43622	2.89457	up
Quercetin-3-O-galactoside (Hyperin)*	Flavonoids	Flavonols	8278.5	4194.8	6643.8	26958	22266	18568	1.14826	0.0101453	0.0253266	3.54614	1.82625	up
Quercetin-7-O-glucoside*	Flavonoids	Flavonols	1059000	1025100	1021500	7581300	7954400	7984100	1.21681	0.000326854	0.00405595	7.57335	2.92093	up
Isoquercitrin*	Flavonoids	Flavonols	180780	128440	133640	932880	776590	863380	1.20609	0.00160386	0.00850925	5.80962	2.53844	up
6-Hydroxykaempferol-7-O-glucoside	Flavonoids	Flavonols	102120	189360	136610	1390000	1446200	1420600	1.20293	9.33415e-06	0.000737561	9.9437	3.31378	up
6-HydroxyLuteolin 5-glucoside	Flavonoids	Flavones	1077200	1064200	1072900	7705200	6920800	8783400	1.21423	0.00636923	0.018533	7.28289	2.86451	up
Isohyperoside*	Flavonoids	Flavonols	104120	119480	130460	681550	870140	680070	1.20907	0.00922808	0.0238793	6.30334	2.65612	up
Quercetin-5-O-β-D-glucoside	Flavonoids	Flavonols	110050	96900	89560	960580	680240	851380	1.20985	0.0118581	0.0286484	8.40511	3.07127	up
Hesperetin-7-O-glucoside*	Flavonoids	Flavanones	76902	70714	70725	1546600	1576700	1509700	1.21682	0.00014848	0.00284456	21.2191	4.40729	up
Hesperetin-5-O-glucoside*	Flavonoids	Flavanones	955190	956250	1118400	7891900	7977100	8403500	1.21535	0.000137397	0.00274498	8.01115	3.00201	up
Taxifolin-3'-O-glucoside	Flavonoids	Flavanonols	37392	32170	29699	227460	233400	244300	1.21392	7.17612e-05	0.00209575	7.1041	2.82865	up
LysoPE 17:0	Lipids	LPE	15037	13204	11566	34842	23797	28735	1.15181	0.0292159	0.0561686	2.19494	1.13418	up
N-(4'-O-glycosyl)-feruloyl agmatine	Alkaloids	Phenolamine	78586	72961	85860	225760	225630	238400	1.21174	1.33953e-05	0.000769875	2.90552	1.53879	up
Aloe Emodin-8-0-(6-acetyl)-glucoside	Quinones	Anthraquinone	9	9	9	200600	169770	177490	1.21703	0.00256268	0.0105712	20291.1	14.3086	up
N-(4-O-(Glucosyl)-E-feruloyl)-tyramine	Alkaloids	Phenolamine	221440	237210	195980	90265	115640	85786	1.17698	0.00173053	0.00850925	0.445581	-1.16624	down
Diosmetin-7-O-glucuronide	Flavonoids	Flavanones	9	9	9	233220	249510	216240	1.21702	0.00169527	0.00850925	25887.8	14.66	up
LysoPE 18:2(2n isomer)*	Lipids	LPE	48266	41656	52312	98814	98025	104010	1.19715	0.000422044	0.00460337	2.11517	1.08077	up
Quercetin-5-O-glucuronide	Flavonoids	Flavonols	33374	26813	35555	344220	274470	297330	1.21168	0.0050076	0.0158043	9.56759	3.25816	up
6-Methoxykaempferol-3-O-glucoside	Flavonoids	Flavonols	14216	19418	8873	125240	135980	98805	1.18672	0.00722396	0.0199206	8.46978	3.08232	up
6-C-Methylquercetin-3-O-glucoside	Flavonoids	Flavonols	9236	18588	21708	99682	85795	166100	1.15482	0.0526525	0.0884561	7.09798	2.82741	up
Isorhamnetin-3-O-Glucoside	Flavonoids	Flavonols	14505	17907	9593.2	67444	51005	68572	1.17427	0.00624127	0.0184202	4.45233	2.15456	up
3'-O-Methyltricetin-7-O-glucoside	Flavonoids	Flavones	39964	28362	30515	178640	115380	149150	1.1891	0.0211536	0.0435024	4.48367	2.16468	up
Isorhamnetin-7-O-glucoside (Brassicin)	Flavonoids	Flavonols	8634.5	14576	17263	48988	44497	49654	1.1578	0.000823052	0.00593945	3.53661	1.82237	up
Nepetin-7-O-glucoside	Flavonoids	Flavones	21974	12062	18102	116930	77499	148950	1.17341	0.0401506	0.0712918	6.58596	2.71939	up
4-Hydroxycoumarin di-glucoside	Lignans and Coumarins	Coumarins	94264	103780	135020	10330	15885	14554	1.20174	0.0142879	0.0331262	0.122406	-3.03025	down
Feruloylcaffeoyltartaric acid	Phenolic acids	Phenolic acids	18756	12210	15610	32314	37096	30164	1.14534	0.00324319	0.0123399	2.13788	1.09618	up
2'-(2,3-Dihydroxybenzoyl)gentiopicroside	Terpenoids	Monoterpenoids	9	9	9	22938	12312	14532	1.21566	0.0360275	0.0657894	1843.78	10.8484	up
tricin-5-O-Glucoside	Flavonoids	Flavones	406960	358100	400950	1033200	1042000	884370	1.20464	0.00424951	0.0144114	2.5382	1.34381	up
Laricitrin-3-O-glucoside	Flavonoids	Flavonols	86170	62580	72379	191670	176200	210060	1.18928	0.000979847	0.00634469	2.61354	1.38601	up
Mearnsetin-3-O-glucoside	Flavonoids	Flavones	11771	5700.8	12076	80620	73528	87682	1.18543	0.000625903	0.00545991	8.18437	3.03287	up
LysoPC 16:0(2n isomer)*	Lipids	LPC	1371700	1387500	1320100	3017300	2913900	2946700	1.21577	6.73759e-06	0.000668859	2.17633	1.1219	up
Kaempferol-3-O-(2''-O-acetyl)glucuronide	Flavonoids	Flavonols	15048	13397	15870	9	9	9	1.21696	0.0024173	0.0103113	0.000609275	-10.6806	down
1,6-Di-O-caffeoyl-β-D-glucose*	Phenolic acids	Phenolic acids	46908	44236	60590	14649	21824	16825	1.1697	0.0128015	0.0304655	0.351259	-1.50939	down
Cimicifugamide	Alkaloids	Phenolamine	29913	36206	35724	15875	17380	14290	1.18896	0.0052144	0.0163156	0.466846	-1.09898	down
Eupatilin-7-O-glucoside	Flavonoids	Flavones	8674.5	7355.6	6995.1	22647	21471	20779	1.20631	4.98483e-05	0.00175595	2.81852	1.49494	up
5,6,3′,4′-Tetrahydroxy-3,7-dimethoxyflavone-6-O-glucoside	Flavonoids	Flavones	13845	18652	21653	48189	42324	32446	1.11963	0.0219474	0.0447137	2.27071	1.18314	up
1-α-Linolenoyl-glycerol-3-O-glucoside*	Lipids	Glycerol ester	1386	3728.2	1041.2	5976.7	8018	7490.5	1.0586	0.0101438	0.0253266	3.49046	1.80342	up
2-α-Linolenoyl-glycerol-1-O-glucoside*	Lipids	Glycerol ester	1479.5	1522.1	1461	4521.5	5694.2	7269.9	1.19234	0.031979	0.0602087	3.91825	1.97021	up
6''-O-Malonylgenistin	Flavonoids	Isoflavones	9	9	9	300440	306320	290390	1.21706	0.000241791	0.00361692	33227.8	15.0201	up
Naringenin-7-O-(6''-malonyl)glucoside	Flavonoids	Flavanones	9	9	9	154980	143000	154100	1.21707	0.000653878	0.00545991	16743.7	14.0313	up
LysoPC 18:1*	Lipids	LPC	1670300	1967600	1641400	4030200	4221200	4181300	1.20549	0.000207067	0.00337489	2.35499	1.23572	up
tricin-4'-O-eudesmic acid	Flavonoids	Flavones	7554.4	7066.5	7762.6	21506	18488	20312	1.21057	0.0032755	0.0123766	2.69422	1.42987	up
Secoisolariciresinol 4-O-glucoside	Lignans and Coumarins	Lignans	42829	21544	51972	74819	102910	82880	1.01725	0.0175357	0.0379188	2.23997	1.16348	up
tricin-4'-O-(guaiacylglycerol)ether	Flavonoids	Flavones	462280	403820	417930	1150800	1185300	1139300	1.21269	8.83448e-06	0.000737561	2.70663	1.4365	up
Salcolin A	Flavonoids	Flavones	399350	451540	418650	1134900	1066400	1170300	1.21202	0.000286236	0.00386503	2.65577	1.40913	up
Salcolin B	Flavonoids	Flavones	429480	385620	370070	1105800	1084300	1126300	1.21233	1.59771e-05	0.000830811	2.79825	1.48452	up
5-O-Feruloyl quinic acid glucoside	Phenolic acids	Phenolic acids	26096	28126	25275	55120	48640	55507	1.20315	0.00304295	0.0117004	2.00343	1.00248	up
Feruloylsinapoyltartaric acid	Phenolic acids	Phenolic acids	25104	24364	26121	71642	67455	72873	1.215	0.000533424	0.0052905	2.80424	1.48761	up
Apigenin-6-C-xyloside-8-C-arabinoside	Flavonoids	Flavonoid carbonoside	9	9	9	557770	519610	528110	1.21707	0.000466819	0.00494919	59462.6	15.8597	up
Apigenin-6,8-di-C-arabinoside	Flavonoids	Flavonoid carbonoside	21804	24802	31922	1689500	1105200	1663500	1.2125	0.0165991	0.0365635	56.7721	5.82711	up
Apigenin-6-C-arabinoside-8-C-xyloside	Flavonoids	Flavonoid carbonoside	27206	15528	26511	1756400	1835700	1777800	1.21286	0.000127266	0.00274498	77.5493	6.27704	up
Laricitrin-3-O-(6''-acetyl)glucoside	Flavonoids	Flavonols	15064	13666	9346.6	84427	100440	84644	1.20187	0.00232634	0.0101614	7.07813	2.82337	up
1-Hydroxypinoresinol-1-O-Glucoside	Lignans and Coumarins	Lignans	587890	695660	603080	265660	273930	243880	1.20489	0.00552752	0.0169829	0.415275	-1.26786	down
Olivil-4'-O-glucoside*	Lignans and Coumarins	Lignans	32531	33734	37902	16097	18782	15665	1.19337	0.00176107	0.00850925	0.485221	-1.04329	down
Chrysoeriol-7-O-(6''-malonyl)glucoside	Flavonoids	Flavones	9	9	9	69266	84396	85938	1.21691	0.00440704	0.0146276	8874.07	13.1154	up
Chrysin-6-C-arabinoside-8-C-glucoside	Flavonoids	Flavonoid carbonoside	7674.8	6952	16205	485880	469640	489760	1.20599	9.97671e-06	0.000737561	46.8763	5.55079	up
Tricetin-5-O-(6''-malonyl)glucoside	Flavonoids	Flavones	185650	188430	190250	1051100	1064900	1090700	1.21694	0.00014478	0.00282322	5.68231	2.50648	up
Eucommin A	Lignans and Coumarins	Lignans	16034	11098	21011	44237	44245	56427	1.14612	0.00417812	0.0143025	3.00997	1.58975	up
tricin-7-O-(2''-Malonyl)rhamnoside	Flavonoids	Flavones	20781	21242	20191	52173	45326	48646	1.21104	0.0042062	0.014309	2.34907	1.23209	up
Pinoresinol-4-O-(6''-acetyl)glucoside	Lignans and Coumarins	Lignans	12663	11769	10605	22585	30012	26300	1.18304	0.0153865	0.0349314	2.25182	1.17109	up
Apigenin-6-C-glucoside-8-C-arabinoside (Schaftoside)*	Flavonoids	Flavonoid carbonoside	9	9	9	93894	76386	87502	1.21699	0.00352559	0.012903	9547.48	13.2209	up
Apigenin-6-C-arabinoside-8-C-glucoside (Isoschaftoside)*	Flavonoids	Flavonoid carbonoside	32846	38404	36486	5328000	5144900	5595100	1.21682	0.000602078	0.00545991	149.142	7.22055	up
"vitexin-2""-O-xyloside*"	Flavonoids	Flavonoid carbonoside	6115	16122	12151	1603800	1544300	1375100	1.20871	0.00205694	0.00939824	131.534	7.03929	up
Apigenin-8-C-(2''-glucosyl)arabinoside*	Flavonoids	Flavonoid carbonoside	49072	23154	41424	6303600	5455900	5311900	1.21197	0.00296735	0.0116078	150.21	7.23084	up
Isovitexin-8-O-xylcoside*	Flavonoids	Flavonoid carbonoside	9	9	9	118710	157360	160050	1.2168	0.00833428	0.0220202	16152.6	13.9795	up
Apigenin-6-C-(2''-glucosyl)arabinoside*	Flavonoids	Flavonoid carbonoside	63479	82442	65747	10633000	10129000	9555300	1.21631	0.000957399	0.00630479	143.23	7.16219	up
Genistein-8-C-apiosyl(1→6)glucoside	Flavonoids	Isoflavones	9	9	9	1427500	1329300	1338500	1.21707	0.000525749	0.00526714	151678	17.2107	up
Apiin	Flavonoids	Flavones	18533	10761	8867.8	360230	378720	400120	1.207	0.000512179	0.00526412	29.8484	4.89958	up
tricin-7-O-(6''-O-malonyl)glucoside	Flavonoids	Flavones	66086	67522	50866	168860	152620	142160	1.18762	0.00105803	0.00668611	2.51331	1.32959	up
Apigenin-6-C-(2''-glucuronyl)xyloside	Flavonoids	Flavonoid carbonoside	9	9	9	48416	39455	53125	1.21685	0.00720153	0.019909	5222.07	12.3504	up
Apigenin-7-O-(6''-p-Coumaryl)glucoside	Flavonoids	Flavones	9	9	9	727410	798150	740300	1.21705	0.000828432	0.00593945	83920.7	16.3567	up
Apigenin-7-O-rutinoside (Isorhoifolin)	Flavonoids	Flavones	11608	4809	8495.2	701790	714900	747560	1.20924	0.000282603	0.00386503	86.8751	6.44087	up
Genkwanin-6-C-(2''-O-apiosyl)glucoside	Flavonoids	Flavonoid carbonoside	9	9	9	116700	90486	119350	1.21689	0.00708721	0.0197934	12093.9	13.562	up
Genistein-7-O-galactoside-rhamnose	Flavonoids	Isoflavones	13941	12829	3189.8	771050	735180	879480	1.19076	0.00289108	0.0114195	79.6304	6.31525	up
orientin-2''-O-xyloside	Flavonoids	Flavonoid carbonoside	9	9	9	20808	36342	27285	1.21601	0.0246897	0.0491096	3127.22	11.6107	up
orientin-6-C-arabinoside	Flavonoids	Flavonoid carbonoside	4775.8	4308.1	519.75	36919	63787	52794	1.0992	0.0227425	0.0459054	15.9835	3.99851	up
orientin-7-O-arabinoside	Flavonoids	Flavonoid carbonoside	9	9	9	34626	41236	34473	1.21692	0.00365568	0.0131749	4086.48	11.9966	up
carlinoside*	Flavonoids	Flavonoid carbonoside	9	9	9	98274	82748	97994	1.21701	0.00302837	0.0116854	10333.9	13.3351	up
isocarlinoside*	Flavonoids	Flavonoid carbonoside	9	9	9	97572	79896	98495	1.21697	0.00430102	0.0144514	10220.9	13.3192	up
Naringenin-7-O-Neohesperidoside(Naringin)*	Flavonoids	Flavanones	27932	10848	11234	84188	46642	55450	1.08313	0.0385006	0.0689224	3.72456	1.89707	up
Naringenin-7-O-Rutinoside(Narirutin)*	Flavonoids	Flavanones	27426	21138	16233	92433	61127	45545	1.10476	0.0761426	0.120705	3.07275	1.61953	up
N',N'',N'''-p-Coumaroyl-cinnamoyl-caffeoyl spermidine	Alkaloids	Phenolamine	11782	16633	12928	36403	26525	28767	1.14869	0.0162268	0.036086	2.21791	1.1492	up
Chrysoeriol-6-C-rhamnoside-7-O-rhamnoside	Flavonoids	Flavonoid carbonoside	19609	14508	13038	44973	45993	33813	1.15854	0.00990913	0.0250897	2.64615	1.40389	up
Luteolin-6-C-(5''-glucuronyl)xyloside	Flavonoids	Flavonoid carbonoside	2306.2	2305.5	1526	130980	82230	96733	1.21127	0.019738	0.041254	50.4982	5.65816	up
Luteolin-6-C-rhamnoside-7-O-glucoside	Flavonoids	Flavonoid carbonoside	9	9	9	12983	30940	10432	1.21215	0.106982	0.160694	2013.15	10.9752	up
Diosmetin-8-C-(2''-O-arabinosyl)glucoside	Flavonoids	Flavonoid carbonoside	8358.2	14936	15018	422390	489900	462670	1.20971	0.00172688	0.00850925	35.8883	5.16544	up
Luteolin-7-O-rutinoside	Flavonoids	Flavones	19869	24662	34925	376880	360800	382020	1.20794	5.00143e-06	0.000612727	14.0921	3.81681	up
Apigenin-6,8-di-C-glucoside (Vicenin-2)	Flavonoids	Flavonoid carbonoside	88532	99718	78762	12066000	12179000	13248000	1.21652	0.000917288	0.00613643	140.417	7.13357	up
Kaempferol-3-O-rutinoside(Nicotiflorin)	Flavonoids	Flavonols	14049	11027	13442	254750	235010	238530	1.21539	0.000544061	0.0053046	18.9078	4.24091	up
Kaempferol-3-O-glucoside-7-O-rhamnoside	Flavonoids	Flavonols	114020	89748	93941	1498100	1505800	1547200	1.21529	5.16396e-06	0.000612727	15.2871	3.93424	up
Kaempferol-3-O-neohesperidoside	Flavonoids	Flavonols	111360	108990	105520	1638500	1604700	1241500	1.21413	0.00828942	0.0220202	13.7622	3.78264	up
vitexin-2''-O-glucoside	Flavonoids	Flavonoid carbonoside	11338	16015	14270	1992200	1899100	2248800	1.21584	0.00263162	0.0107229	147.517	7.20474	up
Kaempferol-3-O-robinobioside(Biorobin)*	Flavonoids	Flavonols	41092	57362	60347	786700	996870	808180	1.21077	0.00637355	0.018533	16.3207	4.02863	up
Isovitexin-7-O-glucoside(Saponarin)	Flavonoids	Flavonoid carbonoside	12041	4884.5	11050	121220	111420	149370	1.18775	0.00735849	0.0201911	13.6552	3.77137	up
Kaempferol-3-O-glucorhamnoside*	Flavonoids	Flavonols	112930	95772	93747	1551700	1513600	1503500	1.21591	1.023e-05	0.000737561	15.106	3.91705	up
Chrysoeriol-7-O-rutinoside	Flavonoids	Flavones	15388	9381.3	11742	454230	393090	419930	1.2129	0.00170013	0.00850925	34.7084	5.11721	up
Diosmetin-7-O-Neohesperidoside (Neodiosmin)	Flavonoids	Flavanones	9	9	9	30530	44478	37483	1.21661	0.0113402	0.0275295	4166.33	12.0246	up
Diosmetin-7-O-rutinoside (Diosmin)	Flavonoids	Flavanones	24266	18032	32289	893990	959430	1167100	1.21108	0.00684547	0.0194162	40.4966	5.33973	up
Diosmetin-8-C-(2''-O-rhamnosyl)glucoside	Flavonoids	Flavonoid carbonoside	6336.3	9446.5	6380.2	78961	67872	72556	1.20836	0.00104837	0.00668611	9.89889	3.30727	up
Quercetin-7-O-rutinoside*	Flavonoids	Flavonols	111160	80649	55584	185110	186820	193970	1.10418	0.0197581	0.041254	2.28745	1.19374	up
Quercetin-3-O-robinobioside*	Flavonoids	Flavonols	42787	34962	31207	113910	92890	105070	1.19185	0.00192415	0.00894115	2.86235	1.5172	up
Luteolin-6,8-di-C-glucoside	Flavonoids	Flavonoid carbonoside	2886.2	7135.8	7109.2	200130	191310	191040	1.20043	1.89125e-05	0.00088545	34.0011	5.08751	up
Kaempferol-3,7-di-O-glucoside	Flavonoids	Flavonols	9	9	9	235620	170180	267270	1.21669	0.0158522	0.0354888	24928.5	14.6055	up
Kaempferol-3-O-galactoside-4'-O-glucoside	Flavonoids	Flavonols	9	9	9	61722	75444	63544	1.21692	0.00411149	0.0142504	7433.7	12.8599	up
Quercetin-3-O-rutinoside (Rutin)*	Flavonoids	Flavonols	26811	29367	23707	88310	61996	65538	1.17932	0.0276832	0.0537267	2.70193	1.43399	up
Quercetin-3-O-glucoside-7-O-rhamnoside*	Flavonoids	Flavonols	95461	70456	84398	171190	203570	167930	1.17294	0.00357869	0.0129906	2.16803	1.11638	up
Isoorientin-7-O-glucoside	Flavonoids	Flavonoid carbonoside	9	9	9	19598	15805	6578.2	1.21192	0.0686477	0.111057	1554.86	10.6026	up
Kaempferol-6,8-di-C-glucoside	Flavonoids	Flavonoid carbonoside	9	9	9	113010	114020	115760	1.21707	4.94071e-05	0.00175595	12695.9	13.6321	up
Hesperetin-7-O-rutinoside (Hesperidin)*	Flavonoids	Flavanones	32084	33367	27733	112760	100350	112940	1.20995	0.000849084	0.0059863	3.49899	1.80694	up
Hesperetin-7-O-neohesperidoside(Neohesperidin)*	Flavonoids	Flavanones	52967	47179	25138	146790	143960	150380	1.14697	0.00474312	0.0151005	3.52104	1.816	up
Rutin hydrate	Flavonoids	Flavanols	2265.5	3071.8	1535	15192	10672	35308	1.13442	0.138871	0.201926	8.90124	3.15401	up
Apigenin-7-O-(2''-glucurosyl)glucuronide	Flavonoids	Flavones	315870	311160	331970	19091000	19137000	20846000	1.21691	0.000886402	0.00604969	61.5996	5.94485	up
Luteolin-6-C-(2''-glucuronyl)glucoside	Flavonoids	Flavonoid carbonoside	9332.2	10243	13777	358060	364760	272420	1.21231	0.00838183	0.0220553	29.8403	4.89919	up
Isorhamnetin-3-O-rutinoside (Narcissin)	Flavonoids	Flavonols	179970	172680	183980	1534300	1512200	1413300	1.21654	0.000743306	0.00564934	8.31075	3.05498	up
Tamarixetin-3-O-rutinoside	Flavonoids	Flavonols	41151	34338	23700	306650	244880	261840	1.20085	0.00366886	0.0131789	8.2002	3.03566	up
Rhamnetin-3-O-Rutinoside	Flavonoids	Flavonols	185220	184700	183160	1505400	1583700	1397800	1.21629	0.00168248	0.00850925	8.11257	3.02016	up
Chrysoeriol-5,7-di-O-glucoside	Flavonoids	Flavones	9	9	9	14349	19398	20190	1.21655	0.0102048	0.0253266	1997.67	10.9641	up
Chrysoeriol-7-O-gentiobioside	Flavonoids	Flavones	9754.5	9035.5	6608	286630	289210	289640	1.2143	3.13296e-09	3.42119e-06	34.0767	5.09071	up
Isorhamnetin-3-O-neohespeidoside	Flavonoids	Flavonols	166490	167410	158670	1428100	1289300	1342500	1.21648	0.00110152	0.00679583	8.24228	3.04304	up
Tamarixetin-3-O-glucoside-7-O-rhamnoside	Flavonoids	Flavonols	171560	257520	237140	1420800	1575500	1452500	1.20626	0.000134099	0.00274498	6.67767	2.73935	up
6-C-Methylquercetin-3-O-rutinoside	Flavonoids	Flavonols	189040	200850	217810	1397900	1389700	1321200	1.21575	0.000115006	0.00267207	6.76123	2.75729	up
Sexangularetin-3-O-glucoside-7-O-rhamnoside	Flavonoids	Flavonols	203660	205560	204130	1567900	1613100	1533700	1.21692	0.000280557	0.00386503	7.6868	2.94238	up
2'-Hydoxy,5-methoxyGenistein-O-rhamnosyl-glucoside	Flavonoids	Isoflavones	178960	229790	156220	1528100	1456000	1499200	1.20984	1.73395e-06	0.00047337	7.93547	2.98831	up
Chrysoeriol-6,8-di-C-glucoside	Flavonoids	Flavonoid carbonoside	32414	43846	53558	1091200	1108900	1008600	1.21193	0.000607223	0.00545991	24.7169	4.62743	up
Chrysoeriol-6-C-glucoside-4'-O-glucoside	Flavonoids	Flavonoid carbonoside	33762	46078	41877	9308.5	19504	15778	1.10732	0.00595411	0.0178134	0.366346	-1.44872	down
Acteoside	Phenolic acids	Phenolic acids	91718	75018	85582	27427	38149	33487	1.18395	0.00185995	0.00877736	0.392612	-1.34882	down
Hesperetin-6-C-glucoside-7-O-glucoside	Flavonoids	Flavonoid carbonoside	168830	142520	143000	44750	54936	44710	1.20312	0.00294991	0.0115874	0.317808	-1.65377	down
Chrysoeriol-7-O-(6''-feruloyl)glucoside	Flavonoids	Flavones	9	9	9	22004	28003	15809	1.21591	0.0248132	0.0492654	2437.63	11.2513	up
tricin-7-O-rutinoside	Flavonoids	Flavones	747170	561820	725060	2961200	2902200	2582100	1.20536	0.000579739	0.00545991	4.15206	2.05383	up
Cirsimaritin-8-C-[glucosyl-(1-2)]-glucoside	Flavonoids	Flavonoid carbonoside	23843	18237	24621	369230	346710	331040	1.21392	0.000832175	0.00593945	15.6966	3.97238	up
tricin-7-O-neohesperidoside	Flavonoids	Flavones	654810	690040	650360	2406900	2973900	2147800	1.20382	0.0168381	0.0369221	3.77334	1.91584	up
Quercetin-3-O-(2''-O-glucosyl)glucuronide	Flavonoids	Flavonols	6430.3	3516	5291.5	33300	37358	42503	1.19604	0.00358075	0.0129906	7.42633	2.89265	up
Plantamajoside	Phenolic acids	Phenolic acids	54491	52194	53532	9	9	9	1.21707	0.000155573	0.00287942	0.000168521	-12.5348	down
β-Hydroxyacteoside	Phenolic acids	Phenolic acids	15160	10571	8683.8	78568	91634	79052	1.19966	0.000921588	0.00613643	7.24264	2.85652	up
Chrysoeriol-7-O-(2''-O-glucuronyl)glucuronide	Flavonoids	Flavones	684230	743690	559640	28486000	30252000	31893000	1.21568	0.00107349	0.00668611	45.5991	5.51093	up
Luteolin-7-O-(6''-sinapoyl)glucoside	Flavonoids	Flavones	114240	93344	126140	822210	949030	995500	1.21106	0.00315811	0.0121006	8.2905	3.05146	up
5,7,4'-Trihydroxy-6,8-dimethoxyisoflavone-7-O-galactoside-rhamnose	Flavonoids	Isoflavones	22455	11202	24787	56654	57935	69939	1.11813	0.00212974	0.00965011	3.15735	1.65871	up
tricin-4'-O-glucoside-7-O-glucoside	Flavonoids	Flavones	9	9	9	26534	30863	29504	1.21698	0.00194263	0.00898876	3218.56	11.6522	up
2α,3β,19α,23-Tetrahydroxyurs-12-en-28-oic acid-28-O-glucoside	Terpenoids	Triterpene Saponin	9383.1	7855.7	9750.4	23123	22886	21865	1.20394	0.000110372	0.00265845	2.51486	1.33048	up
Chrysoeriol-7-O-(6''-sinapoyl)glucoside	Flavonoids	Flavones	9	9	9	536670	544650	514740	1.21706	0.000282376	0.00386503	59113.3	15.8512	up
4-Hydroxyphenethoxy-8-O-β-D-[6-O-(4-O-β-D-glucopyranosyl)-sinapoyl] glucopyranoside	Phenolic acids	Phenolic acids	4852500	4432400	4599700	2102100	2212900	2125200	1.2133	0.00129892	0.00758511	0.463838	-1.10831	down
1-α-Linolenoyl-glycerol-2,3-di-O-glucoside*	Lipids	Glycerol ester	1984.4	1611.1	1646.5	8949.2	7555.9	6847	1.20585	0.00841846	0.0220984	4.45481	2.15536	up
2-α-Linolenoyl-glycerol-1,3-di-O-glucoside*	Lipids	Glycerol ester	355.88	1740.9	1780	6208	5537.7	6051.5	1.03841	0.00409454	0.0142396	4.59072	2.19872	up
3,4,5-Tricaffeoylquinic acid	Phenolic acids	Phenolic acids	1944100	1679800	1809700	491180	610810	522390	1.20744	0.000849704	0.0059863	0.298951	-1.74202	down
1-Linoleoylglycerol-2,3-di-O-glucoside*	Lipids	Glycerol ester	7516.8	9055.3	6182.1	19698	25726	14301	1.11888	0.0572023	0.0943579	2.62479	1.3922	up
2-Linoleoylglycerol-1,3-di-O-glucoside*	Lipids	Glycerol ester	4898.1	3750.4	4453.8	19445	26362	13382	1.16984	0.0536826	0.0897725	4.51745	2.17551	up
tricin-7-O-glucuronyl(2→1)glucuronide	Flavonoids	Flavones	483450	431960	428370	7833100	8257000	7943000	1.21653	0.000219922	0.00338247	17.8847	4.16065	up
Matairesinol-4,4'-di-O-glucoside	Lignans and Coumarins	Lignans	9	9	1080.5	11162	18484	9237.5	1.05685	0.0445767	0.0776359	35.3969	5.14555	up
Secoisolariciresinol diglucoside	Lignans and Coumarins	Lignans	109370	111160	127350	44704	50934	67160	1.15393	0.00238661	0.0103113	0.467972	-1.09551	down
tricin-4'-O-(guaiacylglycerol)ether-7-O-glucoside	Flavonoids	Flavones	10842	14288	22212	32314	36480	43262	1.08802	0.00971866	0.0246809	2.36695	1.24303	up
tricin-7-O-(2''-Sinapoyl)glucoside	Flavonoids	Flavones	9	9	9	147780	154170	152970	1.21706	0.000167186	0.00304279	16848.9	14.0404	up
Kaempferol-3-O-rutinoside-7-O-glucoside	Flavonoids	Flavonols	9	9	9	113320	105690	114690	1.21707	0.000633029	0.00545991	12359.3	13.5933	up
Kaempferol-3-O-sophoroside-7-O-rhamnoside	Flavonoids	Flavonols	9	9	9	19172	22925	16110	1.2166	0.0101687	0.0253266	2155.81	11.074	up
Kaempferol-3-O-neohesperidoside-7-O-glucoside	Flavonoids	Flavonols	9	9	9	98888	103940	137480	1.21679	0.0112077	0.0274412	12604	13.6216	up
kaempferol-3-caffeoyldiglucoside	Flavonoids	Flavonols	497830	578520	559910	243000	266650	256010	1.20552	0.00436067	0.0145178	0.467933	-1.09563	down
Isovitexin-7-O-(6''-sinapoyl)glucoside	Flavonoids	Flavonoid carbonoside	9	9	9	22810	26834	16794	1.21627	0.0169267	0.036968	2460.67	11.2648	up
kaempferol-3-sinapoyldiglucoside	Flavonoids	Flavonols	3122.5	5472.5	7034.8	795190	710540	652960	1.21117	0.00330709	0.0124529	138.114	7.10971	up
