# Supplementary material for: An ARF gene mutation creates flint kernel architecture in dent maize
Source: Nat Commun. 2024 Mar 22;15:2565. doi: 10.1038/s41467-024-46955-9 (PMC10960022; doi:10.1038/s41467-024-46955-9)
Supplement: Supplementary file 9 — Supplementary Data 6 [file 41467_2024_46955_MOESM9_ESM.xlsx]

## Sheet: Sheet1
Compounds	Class I	Class II	B73_15D_1	B73_15D_2	B73_15D_3	fla1-1_15D_1	fla1-1_15D_2	fla1-1_15D_3	B73_25D_1	B73_25D_2	B73_25D_3	fla1-1_25D_1	fla1-1_25D_2	fla1-1_25D_3
1-(4-Methoxyphenyl)allyl acetate	Phenolic acids	Phenolic acids	4429.4	4769.4	4159.1	1614.5	787.53	1086.2	11006	9729.6	10797	23967	22142	23895
Methyl 3-(3-hydroxy-4-methoxyphenyl)propanoate		Phenolic acids	4792.2	11457	9045.2	9	9	9	9	9	9	23781	36360	25937
P-Hydroxycinnamic acid p-hydroxyphenethylamine		Phenolic acids	17226000	15519000	17558000	7881100	7845700	8516800	2006700	1807300	1756100	15942000	15550000	15311000
2-O-Caffeoylmalic acid		Phenolic acids	93062	108250	97864	17118	22009	22008	85536	99503	91850	9	9	9
Feruloylmalic acid		Phenolic acids	578160	546310	589510	171880	162420	166090	1540800	1687000	1511500	151980	183980	167890
1,2-O-Diferuloylglycerol		Phenolic acids	6309300	7305200	6350100	2746400	3276500	2788000	1998600	1943200	1846600	3888400	4304900	3842500
Plantamajoside		Phenolic acids	17192	14601	16930	9	9	9	54491	52194	53532	9	9	9
β-Hydroxyacteoside		Phenolic acids	9	9	9	27201	26882	18580	15160	10571	8683.8	78568	91634	79052
4-Hydroxyphenethoxy-8-O-β-D-[6-O-(4-O-β-D-glucopyranosyl)-sinapoyl] glucopyranoside		Phenolic acids	2945100	3013700	2916300	1201000	1375800	1334100	4852500	4432400	4599700	2102100	2212900	2125200
Naringenin chalcone	Flavonoids	Chalcones	9	9	9	74662	81377	84418	9	9	9	76730	82710	76359
Isosalipurposide (Phlorizin Chalcone)		Chalcones	5798	18762	7837	66196	71202	86387	9181.4	9042.3	2513.8	209210	182350	195120
Rutin hydrate		Flavanols	9	9	9	15503	30590	36509	2265.5	3071.8	1535	15192	10672	35308
Naringenin (5,7,4'-Trihydroxyflavanone)		Flavanones	5441.5	6397.8	6355.9	110300	103790	115140	5248.8	6926.6	5379.4	119940	108140	107920
Diosmetin (5,7,3'-Trihydroxy-4'-methoxyflavone)		Flavanones	60561	60308	56576	223350	236990	227570	12853	8735.2	11098	284060	262120	261280
Homoeriodictyol		Flavanones	222110	222800	226280	466830	461430	478180	27537	25781	30945	316970	272440	286150
Liquiritin		Flavanones	9	9	9	8050.5	23843	15009	9	9	9	525880	589400	517320
Naringenin-4'-O-glucoside		Flavanones	10943	19444	17073	100120	108770	93346	18372	25499	20980	293100	305720	297410
Naringenin-7-O-glucoside (Prunin)		Flavanones	9	9	9	100070	88296	92829	9	9	9	507810	527830	555180
Butin-7-O-glucoside		Flavanones	15081	13189	10563	83121	96603	99230	22615	22005	24108	334250	295520	272010
Eriodictyol-8-C-glucoside		Flavanones	37422	41582	40349	1073100	933300	1036000	55301	42642	53039	413010	448960	416680
Eriodictyol-3'-O-glucoside		Flavanones	9	9	9	123200	130740	115140	9	9	9	62368	77370	106160
eriodictyol 7-O-β-D-glucopyranoside		Flavanones	26346	31956	24338	102630	118090	126700	14424	5766.8	4920.5	71671	80725	95466
3',5,5',7-Tetrahydroxyflavanone-7-O-glucoside		Flavanones	30520	19698	9874	120010	121360	112880	5770.2	4540.2	13096	78208	77835	83611
Diosmetin-7-O-galactoside		Flavanones	76688	79838	70016	1274600	1426000	1248200	23400	25728	15033	5709600	5699500	5758700
Diosmetin-7-O-Beta-D-Glucopyranoside		Flavanones	71265	61287	46075	1554400	1443300	1341700	34912	27758	23833	6327600	5577800	5407100
Hesperetin-7-O-glucoside*		Flavanones	190430	173060	161100	1194600	1263500	1257100	76902	70714	70725	1546600	1576700	1509700
Hesperetin-5-O-glucoside*		Flavanones	504820	510950	427490	6370100	6968600	6202600	955190	956250	1118400	7891900	7977100	8403500
Diosmetin-7-O-glucuronide		Flavanones	9	9	9	76772	80604	69726	9	9	9	233220	249510	216240
Naringenin-7-O-(6''-malonyl)glucoside		Flavanones	9	9	9	29797	16539	26042	9	9	9	154980	143000	154100
Diosmetin-7-O-Neohesperidoside (Neodiosmin)		Flavanones	9	9	9	6182.5	7713.5	4262.5	9	9	9	30530	44478	37483
Diosmetin-7-O-rutinoside (Diosmin)		Flavanones	58993	64834	86939	1525000	1542000	1314500	24266	18032	32289	893990	959430	1167100
Pinobanksin		Flavanonols	4202.8	7094.9	5715.3	111160	108030	124500	4716.5	4329.4	6197.4	125940	115050	128110
Engeletin		Flavanonols	9	9	9	8087.4	6105.7	5010.6	9	9	9	55257	42989	43411
Dihydrokaempferol-3-O-glucoside*		Flavanonols	31236	22219	21438	113690	135130	126020	5770.2	3293.8	5765.5	79373	104210	71730
Aromadendrin-7-O-glucoside		Flavanonols	23916	38727	21392	613410	695570	757260	75319	100840	71263	255080	253990	335420
Taxifolin-3-O-rhamnoside (Astilbin)		Flavanonols	11367	31682	29200	96972	134660	102440	9	9	9	103330	114900	131320
Dihydrokaempferol-7-O-glucoside*		Flavanonols	9	9	9	98535	99906	87851	9	9	9	53578	63391	61681
Taxifolin-3'-O-glucoside		Flavanonols	14538	24237	10330	215900	222140	269610	37392	32170	29699	227460	233400	244300
Galangin (3,5,7-Trihydroxyflavone)		Flavones	9	9	9	30732	33690	33103	9	9	9	112900	105490	103120
Apigenin		Flavones	9	9	9	16263	17679	16617	9	9	9	45604	45892	48298
5,7,2'-Trhiyroxy-8-methoxyflavone		Flavones	55204	56015	64786	246920	224110	237870	10964	11082	12782	289100	267910	294280
Chrysoeriol		Flavones	36878	38365	34345	138390	179280	150040	8519.7	9228.6	7503.8	181390	202820	179870
Hispidulin (5,7,4'-Trihydroxy-6-methoxyflavone)		Flavones	45059	41544	44133	170480	164110	179930	6474.8	8109.1	8645.6	202320	210770	193800
Tricetin (5,7,3',4',5'-Pentahydroxyflavone)		Flavones	9	9	9	15405	14860	10895	9	9	9	16006	14412	17254
Galangin-7-O-glucoside		Flavones	58777	55248	43734	3423900	3103400	3091200	38044	43204	31070	22151000	23244000	22120000
Apigenin-5-O-glucoside*		Flavones	8995.6	26735	18179	330350	386210	376210	22044	13934	21628	1800600	1912000	1845300
Apigenin-3'-O-α-D-glucopyranoside*		Flavones	39408	20552	29818	1624700	1668000	1623700	19939	13510	16956	13443000	13799000	14560000
Apigenin-7-O-glucoside(Cosmosiin)*		Flavones	9	9	9	344530	330790	325000	9	9	9	2891000	3170300	2761800
Apigenin-7-glucuronide		Flavones	9	9	9	31859	44247	35539	9	9	9	463490	373080	356550
Baicalin		Flavones	9	9	9	21406	23594	23216	9	9	9	354750	317260	400850
6-C-MethylKaempferol-3-glucoside		Flavones	58459	63919	70204	1435000	1439700	1390000	29084	16008	28116	5851200	6053900	5929900
Chrysoeriol-5-O-glucoside*		Flavones	9	9	9	97837	93763	95103	9	9	9	229460	162530	189220
6-HydroxyLuteolin 5-glucoside		Flavones	483450	402950	438250	7619300	7559600	7481400	1077200	1064200	1072900	7705200	6920800	8783400
3'-O-Methyltricetin-7-O-glucoside		Flavones	23560	35701	20397	182760	116020	152580	39964	28362	30515	178640	115380	149150
Nepetin-7-O-glucoside		Flavones	39098	33009	38671	97183	105120	144080	21974	12062	18102	116930	77499	148950
Eupatilin-7-O-glucoside		Flavones	7802.2	5347.3	5095.2	9	9	9	8674.5	7355.6	6995.1	22647	21471	20779
tricin-4'-O-eudesmic acid		Flavones	9803.4	12969	11470	2970.9	3367.3	3322.4	7554.4	7066.5	7762.6	21506	18488	20312
tricin-4'-O-(guaiacylglycerol)ether		Flavones	342530	422510	434960	118660	119750	111550	462280	403820	417930	1150800	1185300	1139300
Salcolin A		Flavones	372080	404560	427430	147800	116540	97989	399350	451540	418650	1134900	1066400	1170300
Salcolin B		Flavones	352840	398900	428060	134410	116550	92804	429480	385620	370070	1105800	1084300	1126300
Chrysoeriol-7-O-(6''-malonyl)glucoside		Flavones	9	9	9	9083.4	12368	8230.5	9	9	9	69266	84396	85938
Tricetin-5-O-(6''-malonyl)glucoside		Flavones	28586	28289	39844	876650	1061100	1197300	185650	188430	190250	1051100	1064900	1090700
tricin-7-O-(2''-Malonyl)rhamnoside		Flavones	13838	18888	20265	6486.5	7023.6	6528.4	20781	21242	20191	52173	45326	48646
Apiin		Flavones	21648	23665	19270	144020	122440	131510	18533	10761	8867.8	360230	378720	400120
Apigenin-7-O-(6''-p-Coumaryl)glucoside		Flavones	15568	17176	8128.8	386470	424470	415300	9	9	9	727410	798150	740300
Apigenin-7-O-rutinoside (Isorhoifolin)		Flavones	13872	13272	12506	379450	431680	429840	11608	4809	8495.2	701790	714900	747560
Luteolin-7-O-rutinoside		Flavones	38455	30005	31529	464590	417480	466840	19869	24662	34925	376880	360800	382020
Chrysoeriol-7-O-rutinoside		Flavones	28568	33168	20745	577640	595490	616780	15388	9381.3	11742	454230	393090	419930
Apigenin-7-O-(2''-glucurosyl)glucuronide		Flavones	136820	148620	155090	7319700	6764100	6905000	315870	311160	331970	19091000	19137000	20846000
Chrysoeriol-7-O-gentiobioside		Flavones	12326	23713	12264	46059	53796	59548	9754.5	9035.5	6608	286630	289210	289640
tricin-7-O-rutinoside		Flavones	1744600	1991200	1771900	4912700	5116500	4423800	747170	561820	725060	2961200	2902200	2582100
tricin-7-O-neohesperidoside		Flavones	1845400	1778900	1876900	4122300	4888400	4421000	654810	690040	650360	2406900	2973900	2147800
Chrysoeriol-7-O-(2''-O-glucuronyl)glucuronide		Flavones	497780	444110	440890	18803000	19149000	17933000	684230	743690	559640	28486000	30252000	31893000
Luteolin-7-O-(6''-sinapoyl)glucoside		Flavones	13408	16974	6836.9	199440	165580	152150	114240	93344	126140	822210	949030	995500
tricin-4'-O-glucoside-7-O-glucoside		Flavones	17974	17088	16444	9	9	9	9	9	9	26534	30863	29504
Chrysoeriol-7-O-(6''-sinapoyl)glucoside		Flavones	9	9	9	116130	111740	126850	9	9	9	536670	544650	514740
tricin-7-O-glucuronyl(2→1)glucuronide		Flavones	756300	725440	762680	6997800	7331500	6691600	483450	431960	428370	7833100	8257000	7943000
tricin-7-O-(2''-Sinapoyl)glucoside		Flavones	10124	9058.5	6024.4	142290	143700	141640	9	9	9	147780	154170	152970
Isohemiphloin		Flavonoid carbonoside	9	9	9	108790	119170	109950	5318	7106	7093.5	250330	230550	243110
Apigenin-6-C-xyloside-8-C-arabinoside		Flavonoid carbonoside	12401	6597.2	5094	69921	79162	89471	9	9	9	557770	519610	528110
Apigenin-6,8-di-C-arabinoside		Flavonoid carbonoside	31039	37242	29546	243780	189280	189110	21804	24802	31922	1689500	1105200	1663500
Apigenin-6-C-arabinoside-8-C-xyloside		Flavonoid carbonoside	27941	27177	35721	210080	223850	209920	27206	15528	26511	1756400	1835700	1777800
Chrysin-6-C-arabinoside-8-C-glucoside		Flavonoid carbonoside	9147.2	6200.5	5384.5	51723	50280	48092	7674.8	6952	16205	485880	469640	489760
Apigenin-6-C-glucoside-8-C-arabinoside (Schaftoside)*		Flavonoid carbonoside	9	9	9	4641.5	7889	13930	9	9	9	93894	76386	87502
Apigenin-6-C-arabinoside-8-C-glucoside (Isoschaftoside)*		Flavonoid carbonoside	41318	52429	45291	430870	356870	340770	32846	38404	36486	5328000	5144900	5595100
vitexin-2"-O-xyloside*		Flavonoid carbonoside	7950.5	8716.2	13858	103070	92085	110800	6115	16122	12151	1603800	1544300	1375100
Apigenin-8-C-(2''-glucosyl)arabinoside*		Flavonoid carbonoside	35106	30880	35652	325370	450670	399620	49072	23154	41424	6303600	5455900	5311900
Isovitexin-8-O-xylcoside*		Flavonoid carbonoside	9	9	9	14799	9258.5	11421	9	9	9	118710	157360	160050
Apigenin-6-C-(2''-glucosyl)arabinoside*		Flavonoid carbonoside	83130	72667	90678	799780	748560	798930	63479	82442	65747	10633000	10129000	9555300
Genkwanin-6-C-(2''-O-apiosyl)glucoside		Flavonoid carbonoside	9	9	9	72742	59576	99224	9	9	9	116700	90486	119350
orientin-2''-O-xyloside		Flavonoid carbonoside	9	9	9	6383.2	7998.2	13530	9	9	9	20808	36342	27285
orientin-6-C-arabinoside		Flavonoid carbonoside	12147	5237	9950.2	15326	22479	21301	4775.8	4308.1	519.75	36919	63787	52794
orientin-7-O-arabinoside		Flavonoid carbonoside	9	9	9	11638	15331	9670.5	9	9	9	34626	41236	34473
isocarlinoside*		Flavonoid carbonoside	17950	13170	19341	40570	24948	41324	9	9	9	97572	79896	98495
Luteolin-6-C-(5''-glucuronyl)xyloside		Flavonoid carbonoside	9	9	9	7685	4604.2	16580	2306.2	2305.5	1526	130980	82230	96733
Apigenin-6,8-di-C-glucoside (Vicenin-2)		Flavonoid carbonoside	85641	99498	90132	704530	690390	703690	88532	99718	78762	12066000	12179000	13248000
vitexin-2''-O-glucoside		Flavonoid carbonoside	12873	25974	13858	103140	107920	87294	11338	16015	14270	1992200	1899100	2248800
Luteolin-6-C-(2''-glucuronyl)glucoside		Flavonoid carbonoside	24170	12588	16877	40510	38688	46076	9332.2	10243	13777	358060	364760	272420
Chrysoeriol-6,8-di-C-glucoside		Flavonoid carbonoside	60766	55506	42426	108430	135940	164510	32414	43846	53558	1091200	1108900	1008600
Cirsimaritin-8-C-[glucosyl-(1-2)]-glucoside		Flavonoid carbonoside	20701	12615	14930	172880	179420	203170	23843	18237	24621	369230	346710	331040
Isovitexin-7-O-(6''-sinapoyl)glucoside		Flavonoid carbonoside	9	9	9	8423.8	3823.8	11912	9	9	9	22810	26834	16794
Fisetin		Flavonols	9	9	9	10946	7210.6	11338	12624	7154.1	8859.8	110040	101430	57647
Rhamnocitrin (7-Methylkaempferol)		Flavonols	41664	36510	45775	164980	179060	175330	6783.2	7981.7	8083.1	200710	187570	191640
Kumatakenin		Flavonols	9	9	9	971.98	2244.2	1343.5	1764.1	2700.7	2473	5240.4	6409.6	5199.9
Quercetin-4'-O-glucoside (Spiraeoside)*		Flavonols	503700	459980	473740	7056900	6728900	7807100	937170	1038600	1091500	6239200	8005200	8564500
Quercetin-3-O-galactoside (Hyperin)*		Flavonols	7174	8922.6	11321	33528	40277	50526	8278.5	4194.8	6643.8	26958	22266	18568
Quercetin-7-O-glucoside*		Flavonols	457430	475260	422090	6881500	7902000	7326000	1059000	1025100	1021500	7581300	7954400	7984100
Isoquercitrin*		Flavonols	54265	43466	90498	1140000	855650	1130400	180780	128440	133640	932880	776590	863380
6-Hydroxykaempferol-7-O-glucoside		Flavonols	38826	94328	68016	871450	1012000	957480	102120	189360	136610	1390000	1446200	1420600
Isohyperoside*		Flavonols	67669	86834	63300	661540	888910	712020	104120	119480	130460	681550	870140	680070
Quercetin-5-O-β-D-glucoside		Flavonols	47546	54981	43185	745680	806850	1134700	110050	96900	89560	960580	680240	851380
Quercetin-5-O-glucuronide		Flavonols	15537	14548	19458	100030	113980	114640	33374	26813	35555	344220	274470	297330
6-C-Methylquercetin-3-O-glucoside		Flavonols	32050	31337	36240	95695	101280	106340	9236	18588	21708	99682	85795	166100
Isorhamnetin-3-O-Glucoside		Flavonols	25360	58680	36941	71932	101770	75343	14505	17907	9593.2	67444	51005	68572
Isorhamnetin-7-O-glucoside (Brassicin)		Flavonols	39218	23212	12373	114050	76704	73323	8634.5	14576	17263	48988	44497	49654
Laricitrin-3-O-(6''-acetyl)glucoside		Flavonols	4340	5599.4	8121.9	27081	27030	29308	15064	13666	9346.6	84427	100440	84644
Kaempferol-3-O-rutinoside(Nicotiflorin)		Flavonols	13457	12207	19490	218280	246990	252290	14049	11027	13442	254750	235010	238530
Kaempferol-3-O-glucoside-7-O-rhamnoside		Flavonols	121380	132280	110460	1609300	1657200	1668400	114020	89748	93941	1498100	1505800	1547200
Kaempferol-3-O-neohesperidoside		Flavonols	140360	111190	118920	1705200	1640200	1791600	111360	108990	105520	1638500	1604700	1241500
Kaempferol-3-O-robinobioside(Biorobin)*		Flavonols	54886	51097	64378	796980	787980	804270	41092	57362	60347	786700	996870	808180
Kaempferol-3-O-glucorhamnoside*		Flavonols	130520	115200	100790	1628400	1602100	1701800	112930	95772	93747	1551700	1513600	1503500
Kaempferol-3-O-galactoside-4'-O-glucoside		Flavonols	20517	24588	26052	12585	6514.2	12651	9	9	9	61722	75444	63544
Isorhamnetin-3-O-rutinoside (Narcissin)		Flavonols	529060	504920	466080	1111500	1120200	1134100	179970	172680	183980	1534300	1512200	1413300
Tamarixetin-3-O-rutinoside		Flavonols	75377	95315	85970	190350	194020	192260	41151	34338	23700	306650	244880	261840
Rhamnetin-3-O-Rutinoside		Flavonols	515650	502940	540910	1131700	1159400	1203000	185220	184700	183160	1505400	1583700	1397800
Isorhamnetin-3-O-neohespeidoside		Flavonols	560770	480340	526240	827540	1210800	1137700	166490	167410	158670	1428100	1289300	1342500
Tamarixetin-3-O-glucoside-7-O-rhamnoside		Flavonols	540190	555270	581540	1243400	1184500	1357500	171560	257520	237140	1420800	1575500	1452500
6-C-Methylquercetin-3-O-rutinoside		Flavonols	518280	467160	474910	1073000	1312500	1271300	189040	200850	217810	1397900	1389700	1321200
Sexangularetin-3-O-glucoside-7-O-rhamnoside		Flavonols	592810	560430	506040	1127100	1230100	1399500	203660	205560	204130	1567900	1613100	1533700
Quercetin-3-O-(2''-O-glucosyl)glucuronide		Flavonols	2372	3087.5	1758	9560.2	4047.8	7206.5	6430.3	3516	5291.5	33300	37358	42503
Kaempferol-3-O-sophoroside-7-O-rhamnoside		Flavonols	9	9	9	7182.7	6197.9	10997	9	9	9	19172	22925	16110
kaempferol-3-sinapoyldiglucoside		Flavonols	9	9	9	14088	32641	20338	3122.5	5472.5	7034.8	795190	710540	652960
Genistein		Isoflavones	9	9	9	89901	92118	85637	9	9	9	270740	254980	246590
Pratensein		Isoflavones	41283	38519	44242	172600	176050	172960	7907.3	7721.4	9635.8	175300	191450	181760
Cajanin		Isoflavones	9	9	9	10441	13196	12020	9	9	9	13264	14834	11359
Genistein-7-O-galactoside		Isoflavones	76153	59488	64649	3455400	3409000	3234700	30605	40039	20185	23075000	23397000	21455000
4',5-Dihydroxyisoflavone-7-O-galactoside		Isoflavones	71968	66860	51737	3052000	3193600	3152200	49348	17091	21498	21090000	20739000	20357000
Genistein-7-O-Glucoside (Genistin)		Isoflavones	9	9	9	65532	62540	67033	9	9	9	435140	399280	488230
6''-O-Malonylgenistin		Isoflavones	9	9	9	28800	22760	17260	9	9	9	300440	306320	290390
Genistein-8-C-apiosyl(1→6)glucoside		Isoflavones	11283	11257	10552	101340	112380	95837	9	9	9	1427500	1329300	1338500
Genistein-7-O-galactoside-rhamnose		Isoflavones	10245	8567.2	3202.5	430490	417090	483760	13941	12829	3189.8	771050	735180	879480
2'-Hydoxy,5-methoxyGenistein-O-rhamnosyl-glucoside		Isoflavones	602200	551990	452230	1116200	1260100	1224900	178960	229790	156220	1528100	1456000	1499200
p-Coumaroyltyramine	Phenolamine	Phenolamine	17400000	15618000	17194000	7794000	7708800	8235600	1981000	1781100	1676800	15369000	15454000	14116000
Dhurrin		Phenolamine	11203	17342	16702	31520	38516	31078	18697	19779	20488	40899	44233	39536
N-Glucosyl-p-coumaroylputrescine		Phenolamine	676680	637080	621550	206860	224140	209330	636320	565980	545980	303060	256910	285730
N-(4'-O-glycosyl)-feruloyl agmatine		Phenolamine	17695	22338	25922	6539.5	4124.8	6925.3	78586	72961	85860	225760	225630	238400
Cimicifugamide		Phenolamine	17585	19018	7637	9	9	9	29913	36206	35724	15875	17380	14290
3,3'-O-Dimethylellagic acid-4'-O-arabinoside	Other	Tannin	9	9	9	6349.8	12644	14488	9	9	9	4236.5	10979	10743
ellagic acid-4-O-glucoside		Tannin	9	9	9	17214	14702	16279	9	9	9	25005	26638	26085
1-Hydroxypinoresinol-1-O-Glucoside		Lignans	60499	75428	76149	26947	38258	37311	587890	695660	603080	265660	273930	243880
Matairesinol-4,4'-di-O-glucoside		Lignans	9	9	9	15740	13026	9762	9	9	1080.5	11162	18484	9237.5
5-Aminoimidazole ribonucleotide		Nucleotides and derivatives	320830	373620	348310	137990	140250	142540	940140	1116500	877050	474020	420530	533580
2-(4-Aminobutanamido)-3-(1-methyl-1H-imidazol-5-yl)propanoic acid		Organic acids	9	9	9	6166.2	6398.4	2947.9	9	9	9	3422.5	1598.6	5775
L-Tyramine		Amino acids and derivatives	2783800	3005200	2960000	1449500	1408900	1362400	678260	696300	617220	4115000	4279500	4245400
S-Allyl-L-cysteine		Amino acids and derivatives	9	9	9	11457	13767	10465	9	9	9	10606	5982.1	14888
Homoarginine		Amino acids and derivatives	9	9	9	19161	15222	23800	88183	63522	90916	33543	27835	34370
N-Acetyl-L-Tryptophan		Amino acids and derivatives	9	9	9	5476.5	7271.2	9695.2	34056	53739	24950	9820.5	5441.2	4552.8
Aloe Emodin-1-O-glucoside		Anthraquinone	6697	6668.5	4553	94124	109680	86812	4860	8463.8	10936	306070	350490	342140
Aloe Emodin-8-0-(6-acetyl)-glucoside		Anthraquinone	9	9	9	33552	41344	36549	9	9	9	200600	169770	177490
