# Supplementary material for: An ARF gene mutation creates flint kernel architecture in dent maize
Source: Nat Commun. 2024 Mar 22;15:2565. doi: 10.1038/s41467-024-46955-9 (PMC10960022; doi:10.1038/s41467-024-46955-9)
Supplement: Supplementary file 11 — Source Data [file 41467_2024_46955_MOESM11_ESM.xlsx]

## Sheet: Fig.1c-e
Fig.1c Statistic measurement of kernel crown dent degree in B73 and fka1-1.			Fig.1d Ratio of vitreous endosperm to the total endosperm.			Fig.1e Breakage rate %.
B73	fka1-1		B73	fka1-1		B73	fka1-1
38.2665	-1.4995		13.3561	43.103		33.8384	21.5686
42.468	-1.808		7.06328	48.9831		29.4118	21.9512
58.8495	0.0255		18.5372	44.4826		26.4706	20.9756
31.7175	0.774		23.7926	34.5023		29.8507	21.0784
40.25	-4.123		19.535	45.8937		26.3682	20.3883
39.873	-5.9745		11.0585	33.3333		35.1485	18.1373
30.4725	-7.6815		29.0574	41.6549		29.064	19.7044
49.5245	-7.2455		15.5717	33.2615		26.9608	20.6897
37.0275	0.183		16.8003	23.3132		30.0493	19.3069
37.9235	-1.79		23.2187	41.5119		27.2277	20.5882
34.5715	2.0195		17.8732	41.1263		25.1232	20.6897
50.2135	-3.3695		12.964	36.6004		30.8824	21.4634
53.2405	-3.88		23.4675	36.4509		35.9606	21.5686
46.6435	0		14.4425	32.9245		29.4118	20.197
45.391	-3.287		11.2679	35.3712		31.8627	20.4878
36.139	-8.211		31.8164	43.8546		26.3415	20.197
36.479	-6.774		3.47724	51.6914		28.0788	20.5882
37.217	1.348		20.0124	33.3107		33.1683	18.6275
46.5795	-2.597		13.8335	29.0313		32.5123	19.6078
43.9395	-1.81		0.698644	40.5621		34.6341	20.4878
50.6785	1.907		6.13877	35.1311
38.7435	-3.0045		20.4033	34.5685		30.1183	20.4152
41.606	-3.3165		19.0649	57.8958			2.9511e-15
44.68	-2.6495		19.7897	62.4598
52.299	-5.645		17.943	62.6301
40.052	-2.767		27.2011	52.1286
34.3305	-6.84		17.2145	53.7186
40.5645	-2.439		37.9752	56.2379
35.8895	-3.085		19.2108	48.9895
53.8065	-3.085		11.78	38.5471
13.895	-1.151		9.46853	42.3462
29.9795	-3.998		24.628	45.8268
31.4725	-3.681		16.6588	44.1199
52.6225	1.848		11.7427	46.8582
40.3325	-8.0805		12.9745	56.9818
41.593	-2.3125		19.2022	63.1702
45.7155	-2.368		10.6957	62.1795
36.9225	-1.9165		9.25467	47.0081
41.866	-4.3605		19.6555	50.0694
29.174	-1.191		10.9434	38.5041
42.4565	-9.2175		23.2751	57.6945
39.438	-6.0475		28.2984	55.7153
45.88	-9.7675		15.342	65.407
58.676	-0.666		22.4334	49.0203
45.0725	-2.913		12.6861	45.8874
33.657	1.323		17.9487	56.9504
54.827	-4.3775		27.0104	46.5946
46.0155	-7.832		10.568	40.4201
42.491	-6.933		25.2344	38.1803
34.595	-6.312		29.0532	39.0627
41.5224	-3.33158		17.6328	45.3053	156.938
T-TEST	8.6344e-58		T-TEST	1.67026e-28	Increased

## Sheet: Fig.1g-h
Fig. 1g Full pericarp length at different developing time points.
B73
15 DAP	16.863	17.079	16.68	16.347	16.744	16.765	16.337	16.922	16.777	17.495	17.59	16.885	17.102	17.374	17.021	17.036	17.201	16.765	17.186	16.45	17.128	17.034	16.2	16.797	17.768	17.798	17.365	15.587	17.65	17.453	16.11	17.153	17.397	17.142	17.187	17.19	17.377	16.606	17.243	16.877	17.877	18.076	18.721	17.913	17.785	18.212	18.112	18.116	16.921
20 DAP	20.506	21.056	20.79	20.754	20.815	21.415	20.47	20.359	20.309	20.49	18.996	20.602	19.96	20.082	20.553	20.031	21.357	21.408	21.067	21.068	20.763	21.295	21.154	21.13	21.387	20.587	20.906	20.622	21.734	21.591	21.647	21.631	20.96	21.006	20.419	20.929	21.884	21.114	20.818	21.755	20.197	20.496	20.46	20.114	20.521	20.279	20.023	20.302	21.403
25 DAP	22.392	22.428	22.648	22.574	21.823	21.795	22.103	22.264	21.726	22.048	20.912	22.421	20.999	22.766	22.078	22.581	21.429	22.621	22.909	21.147	21.426	21.839	22.719	20.977	21.667	22.711	22.529	22.124	22.655	22.141	21.776	22.337	21.757	22.413	21.771	22.077	21.488	21.543	21.427	21.652	22.099	21.784	21.641	21.891	21.222	21.03	20.98	22.755	21.685
30 DAP	22.302	22.834	22.862	23.186	22.327	22.936	22.764	23.004	23.614	24.229	24.332	22.721	23.167	22.429	22.984	23.584	23.382	23.414	23.178	22.626	24.232	24.017	22.475	23.588	23.135	23.404	23.501	24.019	23.743	23.057	23.696	22.842	23.343	22.025	23.149	23.799	23.867	22.792	23.647	22.869	22.843	22.446	23.602	22.166	24.202	23.833	24.168	24.068	22.8
35 DAP	23.177	23.702	23.885	23.667	22.792	23.14	23.537	23.903	22.589	22.081	23.019	22.635	22.709	22.856	22.711	22.564	22.792	23.04	23.796	23.364	23.985	22.411	23.502	23.191	24	24.49	24.572	24.043	24.205	24.1	24.364	24.408	22.735	23.443	22.668	22.49	23.325	23.873	22.423	23.84	23.494	24.534	23.322	22.895	23.533	23.789	23.554	23.869	23.855
fka1-1
15 DAP	15.732	16.415	16.01	15.731	15.351	16.048	15.83	15.577	16.52	15.695	15.934	16.485	16.269	15.954	16.24	15.779	15.128	15.048	14.862	15.248	15.675	15.868	15.577	15.556	15.413	16.214	15.047	16.3	14.974	15.295	15.739	15.533	14.711	16.153	15.572	15.546	15.926	15.298	15.729	15.202	15.896	15.896	15.652	15.953	16.096	15.625	16.064	15.32	15.854
20 DAP	19.214	19.451	18.764	18.951	19.056	18.931	19.585	19.371	19.526	19.058	19.957	19.189	19.535	19.128	19.368	19.233	18.725	18.428	19.175	18.577	18.958	18.993	18.66	19.707	18.928	19.154	18.195	19.013	18.559	19.174	18.596	19.041	18.281	18.176	18.192	18.801	17.985	17.914	18.14	17.797	18.113	18.041	18.628	18.466	18.072	18.631	18.038	18.118	18.655
25 DAP	20.79	21.326	20.529	21.938	21.106	21.94	21.009	21.205	21.355	20.812	19.937	21.159	20.722	19.571	19.676	21.423	21.455	20.958	21.333	20.77	20.285	21.422	20.653	20.409	20.198	18.78	19.92	21.16	21.123	20.341	21.223	19.21	20.463	20.421	19.773	20.896	21.27	20.33	19.637	19.92	20.004	19.868	19.718	19.59	20.216	19.35	21.101	19.741	20.873
30 DAP	21.131	21.051	21.903	20.88	20.497	21.138	21.488	21.125	21.545	21.69	21.305	21.991	21.461	21.239	21.395	21.576	21.678	21.568	21.591	21.638	21.188	21.804	20.996	21.643	21.956	21.933	21.282	22.07	21.931	21.237	21.307	21.25	20.524	21.085	20.763	20.216	20.677	21.187	20.04	20.164	21.073	22.192	20.781	20.589	21.145	22.495	21.012	20.332	21.973
35 DAP	23.102	22.057	22.275	22.352	22.211	22.552	21.909	21.699	21.69	22.841	23.204	23.148	21.997	22.728	22.061	22.887	22.322	21.436	21.254	21.095	21.004	21.556	21.662	22.524	21.464	21.195	21.699	21.57	21.182	21.976	21.422	21.404	22.524	21.881	21.84	21.136	22.889	22.709	22.729	21.813	20.22	21.391	21.641	20.219	20.155	20.794	20.859	21.863	21.388
	Fig.1h 100-kernel dry weight (g).
	B73	fka1-1
	22.6	24.1
	24.5	28.1
	28.9	24.7
	25	26.7
	22.7	27.2
	25.7	22.8
	27.3	28.4
	24.7	25.8
	29.5	21
	24.3	25.1
	29.5	29.2
	26.3	28.1
	27.5	25.3
	25.7	24.6
	26.7	24.7
	26.1	24.7
	23.3	23.4
	25.5	24.1
	28	25.3
	29.2	23.6
	26.15	25.345
T-test		0.237881
[truncated: 40 more columns]

## Sheet: Fig.2b
Fig.2b RT-qPCR analysis of the ARFTF17 expression pattern in different tissues.
Root	Stem	Leaf	0 DAP Seed	8 DAP Per	8 DAP En	12 DAP Per	12 DAP En
0.312805	0.935191	1.1355	0.723635	5.66994	0.625609	4.57361	0.182167
1.05215	0.321599	0.625609	1.28639	5.95183	0.616996	5.4014	0.167628
0.831238	1.37872	0.814131	1.07425	5.4768	0.808508	7.96312	0.117712

## Sheet: Fig.3c-d
Fig.3c Cell length of pericarp cells in the kernel crown regions of B73 and fka1-1 at 20 DAP.									Fig.3d Cell number of B73 and fka1-1 pericarps.
B73	fka1-1								B73	fka1-1
28.742	10.515								49846.7	38218.3
26.505	15.882								39578.3	38328.3
12.442	16.446								42106.7	38736.7
28.468	16.549								53010	42525
29.837	15.898								41210	48453.3
24.638	13.475								41331.7	41415
26.966	13.96								53775	41786.7
36.288	19.513								47065	44231.7
26.397	10.346								49896.7	39960
29.763	9.873								39780	32071.7
20.36	10.329								40365	36140
22.879	13.554								42460	34601.7
20.324	14.226								47318.3	35363.3
31.668	10.764								56148.3	38126.7
20.821	13.909								46408.3	36308.3
38.433	4.84
22.679	6.223								T-TEST	0.000579926
28.647	11.896
26.359	11.487
22.732	8.899
20.065	11.531
15.379	15.899
22.393	20.975
26.724	14.593
27.184	19.673
30.45	17.703
24.517	17.52
28.169	19.193
21.619	17.841
29.325	15.576
22.438	22.615
26.041	18.912
29.194	11.404
33.567	13.279
26.585	17.197
25.656	13.093
22.067	12.875
14.962	15.581
13.731	10.805
14.501	9.903
15.452	10.63
24.344	8.738
28.29	10.609
21.498	10.205
12.561	9.686
17.173	16.474
13.95	11.853
13.192	11.273
10.06	13.22
11.968	11.129
18.833	8.755
19.755	9.531
12.843	9.983
29.314	9.46
35.373	7.73
13.504	8.641
14.321	12.35
18.304	9.621
17.758	13.604
18.927	11.299
13.915	9.308
11.443	8.594
21.015	12.451
18.705	7.163
10.776	9.699
10.076	10.347
17.4	8.686
15.484	9.999
18.507	10.034
15.587	8.384
17.545	8.751
21.088	8.009
13.729	5.925
10.285	5.804
14.095	8.589
13.42	10.713
	7.281
	8.424
	11.355
	9.519
	10.714
	8.916
	11.105
	7.992
	10.912
	10.735
	10.971
	11.152
	10.931
	9.131
	9.684
	10.464
	11.593
	12.935
	12.683
	12.661
	15.288
	12.256
	15.198
	9.829
	9.21
	10.443
	11.595
	8.573
	11.248
	15.055
	11.666
	14.13
	14.244
	18.852
	17.89
	12.409
	15.683
	17.752
	14.824
	17.602
T-TEST	1.03237e-24

## Sheet: Fig. 3i
Fig. 3i Expression of PIN1 and genes involved in the phenylpropanoid pathway in B73 and fka1-1 pericarps at 12, 20 and 30 DAP.
Log2 of flod change of DEGs in phenylpropanoid pathway B73 vs fka1-1 at development stages.
Gene_id	12 DAP	20 DAP	30 DAP
ARFTF17	-2.07318	-1.61315	-2.63404
PIN1	-1.31943	-1.9497	-1.36982
Zm00001d017279 PAL	0.801788	-1.03229	1.00523
Zm00001d051166 PAL	0	0	1.23123
Zm00001d017276 PAL	0	-1.37193	1.29198
Zm00001d003015 PAL	1.23668	0	1.66175
Zm00001d003016 PAL	1.74361	0	0
Zm00001d017274 PAL	1.08511	1.0263	0
Zm00001d017275 PAL	1.47113	0.866298	0
Zm00001d016471 C4H	1.99508	0	1.26333
Zm00001d051529 4CL	2.08361	0.873206	1.35769
Zm00001d052673 CHS	0	2.39958	3.50878
Zm00001d005823 FLS	0.875879	1.21938	3.78233
Zm00001d044122 DRF	0	1.26618	4.70971
Zm00001d004366 UGT	0	0	2.21344
Zm00001d052492 UGT	0	0.993739	1.99445
Zm00001d037383 UGT	-0.979306	2.20049	3.9634
Zm00001d045254 UGT	1.2458	1.01803	3.79526
Log2 of flod change of RT-qPCR analysis of DEGs in phenylpropanoid pathway in B73 and fka1-1 pericarps at 15, 20, 25 and 30 DAP.
gene id	15 DAP	20 DAP	25 DAP	30 DAP
ARFTF17	-3.30333	-3.01667	-3.51333	-2.73
PIN1	-1.84333	-2.35333
Zm00001d017279 PAL	-0.523333	-1.44667	1.73	0.243333
Zm00001d051166 PAL	-0.946667	-1.26333	1.47667	0.206667
Zm00001d017276 PAL	-0.45	-0.306667	0.7	-0.306667
Zm00001d003015 PAL	-0.896667	-0.98	1.54	0.613333
Zm00001d003016 PAL	0.233333	-0.343333	0.726667	0.553333
Zm00001d017274 PAL	-0.24	-0.313333	0.393333	0.11
Zm00001d017275 PAL	-0.113333	-0.58	0.513333	-0.246667
Zm00001d016471 C4H	-0.293333	0.0233333	3.47667	2.11
Zm00001d051529 4CL	0.393333	1.00333	4.68667	3.09667
Zm00001d052673 CHS	3.62667	1.74333	3.25	6.35333
Zm00001d005823 FLS	0.0633333	-2.24667	3.59333	2.36667
Zm00001d044122 DRF	3.51	3.29	5.95333	5.98667
Zm00001d004366 UGT	-0.69	-2.32	2.15333	1.16667
Zm00001d052492 UGT	0.113333	1.4	0.913333	0.476667
Zm00001d037383 UGT	3.68333	2.66667	1.51	1.05333
Zm00001d045254 UGT	2.99667	1.09667	3.65667	4.09

## Sheet: Fig. 3j
Fig.3j Measurement of the IAA contents in B73 and fka1-1 pericarps under field conditions.
	B73					fka1-1					T-TEST
21SH-S	1.3656	1.2116	1.2572	1.2708		0.8964	0.8852	0.9306	0.9092		3.38906e-05
21SH-A	1.509	1.351	1.3586	1.454		0.8102	0.7472	0.8038	0.7498		4.93547e-06
22SY-W	1.93912	2.2262	2.30942	2.11224		1.48726	1.41403	1.45779	1.4215		0.000139147

## Sheet: Fig.3k
Fig.3k Interaction of differential metabolites of B73 vs fka1-1 at 15DAP and 25 DAP
Compounds	Class I	Class II	B73_15D_1	B73_15D_2	B73_15D_3	fka1-1_15D_1	fka1-1_15D_2	fka1-1_15D_3	B73_25D_1	B73_25D_2	B73_25D_3	fka1-1_25D_1	fka1-1_25D_2	fka1-1_25D_3
1-(4-Methoxyphenyl)allyl acetate	PAs	Phenolic acids	4429.4	4769.4	4159.1	1614.5	787.53	1086.2	11006	9729.6	10797	23967	22142	23895
Methyl 3-(3-hydroxy-4-methoxyphenyl)propanoate		Phenolic acids	4792.2	11457	9045.2	9	9	9	9	9	9	23781	36360	25937
P-Hydroxycinnamic acid p-hydroxyphenethylamine		Phenolic acids	17226000	15519000	17558000	7881100	7845700	8516800	2006700	1807300	1756100	15942000	15550000	15311000
2-O-Caffeoylmalic acid		Phenolic acids	93062	108250	97864	17118	22009	22008	85536	99503	91850	9	9	9
Feruloylmalic acid		Phenolic acids	578160	546310	589510	171880	162420	166090	1540800	1687000	1511500	151980	183980	167890
1,2-O-Diferuloylglycerol		Phenolic acids	6309300	7305200	6350100	2746400	3276500	2788000	1998600	1943200	1846600	3888400	4304900	3842500
Plantamajoside		Phenolic acids	17192	14601	16930	9	9	9	54491	52194	53532	9	9	9
β-Hydroxyacteoside		Phenolic acids	9	9	9	27201	26882	18580	15160	10571	8683.8	78568	91634	79052
4-Hydroxyphenethoxy-8-O-β-D-[6-O-(4-O-β-D-glucopyranosyl)-sinapoyl] glucopyranoside		Phenolic acids	2945100	3013700	2916300	1201000	1375800	1334100	4852500	4432400	4599700	2102100	2212900	2125200
Naringenin chalcone	Flavonoids	Chalcones	9	9	9	74662	81377	84418	9	9	9	76730	82710	76359
Isosalipurposide (Phlorizin Chalcone)		Chalcones	5798	18762	7837	66196	71202	86387	9181.4	9042.3	2513.8	209210	182350	195120
Rutin hydrate		Flavanols	9	9	9	15503	30590	36509	2265.5	3071.8	1535	15192	10672	35308
Naringenin (5,7,4'-Trihydroxyflavanone)		Flavanones	5441.5	6397.8	6355.9	110300	103790	115140	5248.8	6926.6	5379.4	119940	108140	107920
Diosmetin (5,7,3'-Trihydroxy-4'-methoxyflavone)		Flavanones	60561	60308	56576	223350	236990	227570	12853	8735.2	11098	284060	262120	261280
Homoeriodictyol		Flavanones	222110	222800	226280	466830	461430	478180	27537	25781	30945	316970	272440	286150
Liquiritin		Flavanones	9	9	9	8050.5	23843	15009	9	9	9	525880	589400	517320
Naringenin-4'-O-glucoside		Flavanones	10943	19444	17073	100120	108770	93346	18372	25499	20980	293100	305720	297410
Naringenin-7-O-glucoside (Prunin)		Flavanones	9	9	9	100070	88296	92829	9	9	9	507810	527830	555180
Butin-7-O-glucoside		Flavanones	15081	13189	10563	83121	96603	99230	22615	22005	24108	334250	295520	272010
Eriodictyol-8-C-glucoside		Flavanones	37422	41582	40349	1073100	933300	1036000	55301	42642	53039	413010	448960	416680
Eriodictyol-3'-O-glucoside		Flavanones	9	9	9	123200	130740	115140	9	9	9	62368	77370	106160
eriodictyol 7-O-β-D-glucopyranoside		Flavanones	26346	31956	24338	102630	118090	126700	14424	5766.8	4920.5	71671	80725	95466
3',5,5',7-Tetrahydroxyflavanone-7-O-glucoside		Flavanones	30520	19698	9874	120010	121360	112880	5770.2	4540.2	13096	78208	77835	83611
Diosmetin-7-O-galactoside		Flavanones	76688	79838	70016	1274600	1426000	1248200	23400	25728	15033	5709600	5699500	5758700
Diosmetin-7-O-Beta-D-Glucopyranoside		Flavanones	71265	61287	46075	1554400	1443300	1341700	34912	27758	23833	6327600	5577800	5407100
Hesperetin-7-O-glucoside*		Flavanones	190430	173060	161100	1194600	1263500	1257100	76902	70714	70725	1546600	1576700	1509700
Hesperetin-5-O-glucoside*		Flavanones	504820	510950	427490	6370100	6968600	6202600	955190	956250	1118400	7891900	7977100	8403500
Diosmetin-7-O-glucuronide		Flavanones	9	9	9	76772	80604	69726	9	9	9	233220	249510	216240
Naringenin-7-O-(6''-malonyl)glucoside		Flavanones	9	9	9	29797	16539	26042	9	9	9	154980	143000	154100
Diosmetin-7-O-Neohesperidoside (Neodiosmin)		Flavanones	9	9	9	6182.5	7713.5	4262.5	9	9	9	30530	44478	37483
Diosmetin-7-O-rutinoside (Diosmin)		Flavanones	58993	64834	86939	1525000	1542000	1314500	24266	18032	32289	893990	959430	1167100
Pinobanksin		Flavanonols	4202.8	7094.9	5715.3	111160	108030	124500	4716.5	4329.4	6197.4	125940	115050	128110
Engeletin		Flavanonols	9	9	9	8087.4	6105.7	5010.6	9	9	9	55257	42989	43411
Dihydrokaempferol-3-O-glucoside*		Flavanonols	31236	22219	21438	113690	135130	126020	5770.2	3293.8	5765.5	79373	104210	71730
Aromadendrin-7-O-glucoside		Flavanonols	23916	38727	21392	613410	695570	757260	75319	100840	71263	255080	253990	335420
Taxifolin-3-O-rhamnoside (Astilbin)		Flavanonols	11367	31682	29200	96972	134660	102440	9	9	9	103330	114900	131320
Dihydrokaempferol-7-O-glucoside*		Flavanonols	9	9	9	98535	99906	87851	9	9	9	53578	63391	61681
Taxifolin-3'-O-glucoside		Flavanonols	14538	24237	10330	215900	222140	269610	37392	32170	29699	227460	233400	244300
Galangin (3,5,7-Trihydroxyflavone)		Flavones	9	9	9	30732	33690	33103	9	9	9	112900	105490	103120
Apigenin		Flavones	9	9	9	16263	17679	16617	9	9	9	45604	45892	48298
5,7,2'-Trhiyroxy-8-methoxyflavone		Flavones	55204	56015	64786	246920	224110	237870	10964	11082	12782	289100	267910	294280
Chrysoeriol		Flavones	36878	38365	34345	138390	179280	150040	8519.7	9228.6	7503.8	181390	202820	179870
Hispidulin (5,7,4'-Trihydroxy-6-methoxyflavone)		Flavones	45059	41544	44133	170480	164110	179930	6474.8	8109.1	8645.6	202320	210770	193800
Tricetin (5,7,3',4',5'-Pentahydroxyflavone)		Flavones	9	9	9	15405	14860	10895	9	9	9	16006	14412	17254
Galangin-7-O-glucoside		Flavones	58777	55248	43734	3423900	3103400	3091200	38044	43204	31070	22151000	23244000	22120000
Apigenin-5-O-glucoside*		Flavones	8995.6	26735	18179	330350	386210	376210	22044	13934	21628	1800600	1912000	1845300
Apigenin-3'-O-α-D-glucopyranoside*		Flavones	39408	20552	29818	1624700	1668000	1623700	19939	13510	16956	13443000	13799000	14560000
Apigenin-7-O-glucoside(Cosmosiin)*		Flavones	9	9	9	344530	330790	325000	9	9	9	2891000	3170300	2761800
Apigenin-7-glucuronide		Flavones	9	9	9	31859	44247	35539	9	9	9	463490	373080	356550
Baicalin		Flavones	9	9	9	21406	23594	23216	9	9	9	354750	317260	400850
6-C-MethylKaempferol-3-glucoside		Flavones	58459	63919	70204	1435000	1439700	1390000	29084	16008	28116	5851200	6053900	5929900
Chrysoeriol-5-O-glucoside*		Flavones	9	9	9	97837	93763	95103	9	9	9	229460	162530	189220
6-HydroxyLuteolin 5-glucoside		Flavones	483450	402950	438250	7619300	7559600	7481400	1077200	1064200	1072900	7705200	6920800	8783400
3'-O-Methyltricetin-7-O-glucoside		Flavones	23560	35701	20397	182760	116020	152580	39964	28362	30515	178640	115380	149150
Nepetin-7-O-glucoside		Flavones	39098	33009	38671	97183	105120	144080	21974	12062	18102	116930	77499	148950
Eupatilin-7-O-glucoside		Flavones	7802.2	5347.3	5095.2	9	9	9	8674.5	7355.6	6995.1	22647	21471	20779
tricin-4'-O-eudesmic acid		Flavones	9803.4	12969	11470	2970.9	3367.3	3322.4	7554.4	7066.5	7762.6	21506	18488	20312
tricin-4'-O-(guaiacylglycerol)ether		Flavones	342530	422510	434960	118660	119750	111550	462280	403820	417930	1150800	1185300	1139300
Salcolin A		Flavones	372080	404560	427430	147800	116540	97989	399350	451540	418650	1134900	1066400	1170300
Salcolin B		Flavones	352840	398900	428060	134410	116550	92804	429480	385620	370070	1105800	1084300	1126300
Chrysoeriol-7-O-(6''-malonyl)glucoside		Flavones	9	9	9	9083.4	12368	8230.5	9	9	9	69266	84396	85938
Tricetin-5-O-(6''-malonyl)glucoside		Flavones	28586	28289	39844	876650	1061100	1197300	185650	188430	190250	1051100	1064900	1090700
tricin-7-O-(2''-Malonyl)rhamnoside		Flavones	13838	18888	20265	6486.5	7023.6	6528.4	20781	21242	20191	52173	45326	48646
Apiin		Flavones	21648	23665	19270	144020	122440	131510	18533	10761	8867.8	360230	378720	400120
Apigenin-7-O-(6''-p-Coumaryl)glucoside		Flavones	15568	17176	8128.8	386470	424470	415300	9	9	9	727410	798150	740300
Apigenin-7-O-rutinoside (Isorhoifolin)		Flavones	13872	13272	12506	379450	431680	429840	11608	4809	8495.2	701790	714900	747560
Luteolin-7-O-rutinoside		Flavones	38455	30005	31529	464590	417480	466840	19869	24662	34925	376880	360800	382020
Chrysoeriol-7-O-rutinoside		Flavones	28568	33168	20745	577640	595490	616780	15388	9381.3	11742	454230	393090	419930
Apigenin-7-O-(2''-glucurosyl)glucuronide		Flavones	136820	148620	155090	7319700	6764100	6905000	315870	311160	331970	19091000	19137000	20846000
Chrysoeriol-7-O-gentiobioside		Flavones	12326	23713	12264	46059	53796	59548	9754.5	9035.5	6608	286630	289210	289640
tricin-7-O-rutinoside		Flavones	1744600	1991200	1771900	4912700	5116500	4423800	747170	561820	725060	2961200	2902200	2582100
tricin-7-O-neohesperidoside		Flavones	1845400	1778900	1876900	4122300	4888400	4421000	654810	690040	650360	2406900	2973900	2147800
Chrysoeriol-7-O-(2''-O-glucuronyl)glucuronide		Flavones	497780	444110	440890	18803000	19149000	17933000	684230	743690	559640	28486000	30252000	31893000
Luteolin-7-O-(6''-sinapoyl)glucoside		Flavones	13408	16974	6836.9	199440	165580	152150	114240	93344	126140	822210	949030	995500
tricin-4'-O-glucoside-7-O-glucoside		Flavones	17974	17088	16444	9	9	9	9	9	9	26534	30863	29504
Chrysoeriol-7-O-(6''-sinapoyl)glucoside		Flavones	9	9	9	116130	111740	126850	9	9	9	536670	544650	514740
tricin-7-O-glucuronyl(2→1)glucuronide		Flavones	756300	725440	762680	6997800	7331500	6691600	483450	431960	428370	7833100	8257000	7943000
tricin-7-O-(2''-Sinapoyl)glucoside		Flavones	10124	9058.5	6024.4	142290	143700	141640	9	9	9	147780	154170	152970
Isohemiphloin		Flavonoid carbonoside	9	9	9	108790	119170	109950	5318	7106	7093.5	250330	230550	243110
Apigenin-6-C-xyloside-8-C-arabinoside		Flavonoid carbonoside	12401	6597.2	5094	69921	79162	89471	9	9	9	557770	519610	528110
Apigenin-6,8-di-C-arabinoside		Flavonoid carbonoside	31039	37242	29546	243780	189280	189110	21804	24802	31922	1689500	1105200	1663500
Apigenin-6-C-arabinoside-8-C-xyloside		Flavonoid carbonoside	27941	27177	35721	210080	223850	209920	27206	15528	26511	1756400	1835700	1777800
Chrysin-6-C-arabinoside-8-C-glucoside		Flavonoid carbonoside	9147.2	6200.5	5384.5	51723	50280	48092	7674.8	6952	16205	485880	469640	489760
Apigenin-6-C-glucoside-8-C-arabinoside (Schaftoside)*		Flavonoid carbonoside	9	9	9	4641.5	7889	13930	9	9	9	93894	76386	87502
Apigenin-6-C-arabinoside-8-C-glucoside (Isoschaftoside)*		Flavonoid carbonoside	41318	52429	45291	430870	356870	340770	32846	38404	36486	5328000	5144900	5595100
vitexin-2"-O-xyloside*		Flavonoid carbonoside	7950.5	8716.2	13858	103070	92085	110800	6115	16122	12151	1603800	1544300	1375100
Apigenin-8-C-(2''-glucosyl)arabinoside*		Flavonoid carbonoside	35106	30880	35652	325370	450670	399620	49072	23154	41424	6303600	5455900	5311900
Isovitexin-8-O-xylcoside*		Flavonoid carbonoside	9	9	9	14799	9258.5	11421	9	9	9	118710	157360	160050
Apigenin-6-C-(2''-glucosyl)arabinoside*		Flavonoid carbonoside	83130	72667	90678	799780	748560	798930	63479	82442	65747	10633000	10129000	9555300
Genkwanin-6-C-(2''-O-apiosyl)glucoside		Flavonoid carbonoside	9	9	9	72742	59576	99224	9	9	9	116700	90486	119350
orientin-2''-O-xyloside		Flavonoid carbonoside	9	9	9	6383.2	7998.2	13530	9	9	9	20808	36342	27285
orientin-6-C-arabinoside		Flavonoid carbonoside	12147	5237	9950.2	15326	22479	21301	4775.8	4308.1	519.75	36919	63787	52794
orientin-7-O-arabinoside		Flavonoid carbonoside	9	9	9	11638	15331	9670.5	9	9	9	34626	41236	34473
isocarlinoside*		Flavonoid carbonoside	17950	13170	19341	40570	24948	41324	9	9	9	97572	79896	98495
Luteolin-6-C-(5''-glucuronyl)xyloside		Flavonoid carbonoside	9	9	9	7685	4604.2	16580	2306.2	2305.5	1526	130980	82230	96733
Apigenin-6,8-di-C-glucoside (Vicenin-2)		Flavonoid carbonoside	85641	99498	90132	704530	690390	703690	88532	99718	78762	12066000	12179000	13248000
vitexin-2''-O-glucoside		Flavonoid carbonoside	12873	25974	13858	103140	107920	87294	11338	16015	14270	1992200	1899100	2248800
Luteolin-6-C-(2''-glucuronyl)glucoside		Flavonoid carbonoside	24170	12588	16877	40510	38688	46076	9332.2	10243	13777	358060	364760	272420
Chrysoeriol-6,8-di-C-glucoside		Flavonoid carbonoside	60766	55506	42426	108430	135940	164510	32414	43846	53558	1091200	1108900	1008600
Cirsimaritin-8-C-[glucosyl-(1-2)]-glucoside		Flavonoid carbonoside	20701	12615	14930	172880	179420	203170	23843	18237	24621	369230	346710	331040
Isovitexin-7-O-(6''-sinapoyl)glucoside		Flavonoid carbonoside	9	9	9	8423.8	3823.8	11912	9	9	9	22810	26834	16794
Fisetin		Flavonols	9	9	9	10946	7210.6	11338	12624	7154.1	8859.8	110040	101430	57647
Rhamnocitrin (7-Methylkaempferol)		Flavonols	41664	36510	45775	164980	179060	175330	6783.2	7981.7	8083.1	200710	187570	191640
Kumatakenin		Flavonols	9	9	9	971.98	2244.2	1343.5	1764.1	2700.7	2473	5240.4	6409.6	5199.9
Quercetin-4'-O-glucoside (Spiraeoside)*		Flavonols	503700	459980	473740	7056900	6728900	7807100	937170	1038600	1091500	6239200	8005200	8564500
Quercetin-3-O-galactoside (Hyperin)*		Flavonols	7174	8922.6	11321	33528	40277	50526	8278.5	4194.8	6643.8	26958	22266	18568
Quercetin-7-O-glucoside*		Flavonols	457430	475260	422090	6881500	7902000	7326000	1059000	1025100	1021500	7581300	7954400	7984100
Isoquercitrin*		Flavonols	54265	43466	90498	1140000	855650	1130400	180780	128440	133640	932880	776590	863380
6-Hydroxykaempferol-7-O-glucoside		Flavonols	38826	94328	68016	871450	1012000	957480	102120	189360	136610	1390000	1446200	1420600
Isohyperoside*		Flavonols	67669	86834	63300	661540	888910	712020	104120	119480	130460	681550	870140	680070
Quercetin-5-O-β-D-glucoside		Flavonols	47546	54981	43185	745680	806850	1134700	110050	96900	89560	960580	680240	851380
Quercetin-5-O-glucuronide		Flavonols	15537	14548	19458	100030	113980	114640	33374	26813	35555	344220	274470	297330
6-C-Methylquercetin-3-O-glucoside		Flavonols	32050	31337	36240	95695	101280	106340	9236	18588	21708	99682	85795	166100
Isorhamnetin-3-O-Glucoside		Flavonols	25360	58680	36941	71932	101770	75343	14505	17907	9593.2	67444	51005	68572
Isorhamnetin-7-O-glucoside (Brassicin)		Flavonols	39218	23212	12373	114050	76704	73323	8634.5	14576	17263	48988	44497	49654
Laricitrin-3-O-(6''-acetyl)glucoside		Flavonols	4340	5599.4	8121.9	27081	27030	29308	15064	13666	9346.6	84427	100440	84644
Kaempferol-3-O-rutinoside(Nicotiflorin)		Flavonols	13457	12207	19490	218280	246990	252290	14049	11027	13442	254750	235010	238530
Kaempferol-3-O-glucoside-7-O-rhamnoside		Flavonols	121380	132280	110460	1609300	1657200	1668400	114020	89748	93941	1498100	1505800	1547200
Kaempferol-3-O-neohesperidoside		Flavonols	140360	111190	118920	1705200	1640200	1791600	111360	108990	105520	1638500	1604700	1241500
Kaempferol-3-O-robinobioside(Biorobin)*		Flavonols	54886	51097	64378	796980	787980	804270	41092	57362	60347	786700	996870	808180
Kaempferol-3-O-glucorhamnoside*		Flavonols	130520	115200	100790	1628400	1602100	1701800	112930	95772	93747	1551700	1513600	1503500
Kaempferol-3-O-galactoside-4'-O-glucoside		Flavonols	20517	24588	26052	12585	6514.2	12651	9	9	9	61722	75444	63544
Isorhamnetin-3-O-rutinoside (Narcissin)		Flavonols	529060	504920	466080	1111500	1120200	1134100	179970	172680	183980	1534300	1512200	1413300
Tamarixetin-3-O-rutinoside		Flavonols	75377	95315	85970	190350	194020	192260	41151	34338	23700	306650	244880	261840
Rhamnetin-3-O-Rutinoside		Flavonols	515650	502940	540910	1131700	1159400	1203000	185220	184700	183160	1505400	1583700	1397800
Isorhamnetin-3-O-neohespeidoside		Flavonols	560770	480340	526240	827540	1210800	1137700	166490	167410	158670	1428100	1289300	1342500
Tamarixetin-3-O-glucoside-7-O-rhamnoside		Flavonols	540190	555270	581540	1243400	1184500	1357500	171560	257520	237140	1420800	1575500	1452500
6-C-Methylquercetin-3-O-rutinoside		Flavonols	518280	467160	474910	1073000	1312500	1271300	189040	200850	217810	1397900	1389700	1321200
Sexangularetin-3-O-glucoside-7-O-rhamnoside		Flavonols	592810	560430	506040	1127100	1230100	1399500	203660	205560	204130	1567900	1613100	1533700
Quercetin-3-O-(2''-O-glucosyl)glucuronide		Flavonols	2372	3087.5	1758	9560.2	4047.8	7206.5	6430.3	3516	5291.5	33300	37358	42503
Kaempferol-3-O-sophoroside-7-O-rhamnoside		Flavonols	9	9	9	7182.7	6197.9	10997	9	9	9	19172	22925	16110
kaempferol-3-sinapoyldiglucoside		Flavonols	9	9	9	14088	32641	20338	3122.5	5472.5	7034.8	795190	710540	652960
Genistein		Isoflavones	9	9	9	89901	92118	85637	9	9	9	270740	254980	246590
Pratensein		Isoflavones	41283	38519	44242	172600	176050	172960	7907.3	7721.4	9635.8	175300	191450	181760
Cajanin		Isoflavones	9	9	9	10441	13196	12020	9	9	9	13264	14834	11359
Genistein-7-O-galactoside		Isoflavones	76153	59488	64649	3455400	3409000	3234700	30605	40039	20185	23075000	23397000	21455000
4',5-Dihydroxyisoflavone-7-O-galactoside		Isoflavones	71968	66860	51737	3052000	3193600	3152200	49348	17091	21498	21090000	20739000	20357000
Genistein-7-O-Glucoside (Genistin)		Isoflavones	9	9	9	65532	62540	67033	9	9	9	435140	399280	488230
6''-O-Malonylgenistin		Isoflavones	9	9	9	28800	22760	17260	9	9	9	300440	306320	290390
Genistein-8-C-apiosyl(1→6)glucoside		Isoflavones	11283	11257	10552	101340	112380	95837	9	9	9	1427500	1329300	1338500
Genistein-7-O-galactoside-rhamnose		Isoflavones	10245	8567.2	3202.5	430490	417090	483760	13941	12829	3189.8	771050	735180	879480
2'-Hydoxy,5-methoxyGenistein-O-rhamnosyl-glucoside		Isoflavones	602200	551990	452230	1116200	1260100	1224900	178960	229790	156220	1528100	1456000	1499200
p-Coumaroyltyramine	Phenolamines	Phenolamine	17400000	15618000	17194000	7794000	7708800	8235600	1981000	1781100	1676800	15369000	15454000	14116000
Dhurrin		Phenolamine	11203	17342	16702	31520	38516	31078	18697	19779	20488	40899	44233	39536
N-Glucosyl-p-coumaroylputrescine		Phenolamine	676680	637080	621550	206860	224140	209330	636320	565980	545980	303060	256910	285730
N-(4'-O-glycosyl)-feruloyl agmatine		Phenolamine	17695	22338	25922	6539.5	4124.8	6925.3	78586	72961	85860	225760	225630	238400
Cimicifugamide		Phenolamine	17585	19018	7637	9	9	9	29913	36206	35724	15875	17380	14290
3,3'-O-Dimethylellagic acid-4'-O-arabinoside	Others	Tannin	9	9	9	6349.8	12644	14488	9	9	9	4236.5	10979	10743
ellagic acid-4-O-glucoside		Tannin	9	9	9	17214	14702	16279	9	9	9	25005	26638	26085
1-Hydroxypinoresinol-1-O-Glucoside		Lignans	60499	75428	76149	26947	38258	37311	587890	695660	603080	265660	273930	243880
Matairesinol-4,4'-di-O-glucoside		Lignans	9	9	9	15740	13026	9762	9	9	1080.5	11162	18484	9237.5
5-Aminoimidazole ribonucleotide		Nucleotides and derivatives	320830	373620	348310	137990	140250	142540	940140	1116500	877050	474020	420530	533580
2-(4-Aminobutanamido)-3-(1-methyl-1H-imidazol-5-yl)propanoic acid		Organic acids	9	9	9	6166.2	6398.4	2947.9	9	9	9	3422.5	1598.6	5775
L-Tyramine		Amino acids and derivatives	2783800	3005200	2960000	1449500	1408900	1362400	678260	696300	617220	4115000	4279500	4245400
S-Allyl-L-cysteine		Amino acids and derivatives	9	9	9	11457	13767	10465	9	9	9	10606	5982.1	14888
Homoarginine		Amino acids and derivatives	9	9	9	19161	15222	23800	88183	63522	90916	33543	27835	34370
N-Acetyl-L-Tryptophan		Amino acids and derivatives	9	9	9	5476.5	7271.2	9695.2	34056	53739	24950	9820.5	5441.2	4552.8
Aloe Emodin-1-O-glucoside		Anthraquinone	6697	6668.5	4553	94124	109680	86812	4860	8463.8	10936	306070	350490	342140
Aloe Emodin-8-0-(6-acetyl)-glucoside		Anthraquinone	9	9	9	33552	41344	36549	9	9	9	200600	169770	177490

## Sheet: Fig.3m
Fig.3m Relative contents of indole and tryptophan in metabonomics data of B73 and fka1-1 pericarps.
	B73_15D_1	B73_15D_2	B73_15D_3	fka1-1_15D_1	fka1-1_15D_2	fka1-1_15D_3	T-TEST
Indole	233110	224800	223680	170330	197520	185540	0.0070774
Tryptophan	6081000	6194500	5990400	4035500	3887500	4210900	5.03641e-05
	B73_25D_1	B73_25D_2	B73_25D_3	fka1-1_25D_1	fka1-1_25D_2	fka1-1_25D_3	T-TEST
Indole	512360	532180	531100	226930	262700	256420	2.68748e-05
Tryptophan	24218000	23711000	25199000	9113800	8483100	8323700	6.02415e-06

## Sheet: Fig.4f-h
Fig.4f Expression of MYB40
	1.04018
B73	1.13231
	0.849033
	34.0345
MYB40-OE1	39.5171
	28.4016
Fig.4g Dent degree.				Fig.4h Full pericarp length (mm)
B73	MYB40-OE1			B73	MYB40-OE1
35.749	-5.797			22.3914	18.6679
32.891	-3.4035			21.7232	19.9093
35.89	-4.6965			21.1213	18.0799
30.0325	-3.5			21.3773	18.3563
27.0195	-4.784			21.4125	19.9551
34.68	-1.8595			21.0404	18.6606
36.3415	-3.6305			21.2971	17.2572
36.9315	-5.2505			21.4452	18.5346
36.2085	-5.2655			22.7512	18.3097
25.2535	-4.002			20.9169	18.6205
37.41	-4.545			22.3063	20.1841
28.514	-5.5225			20.2168	19.2265
32.699	-5.0775			21.4247	19.2208
28.6755	-2.989			20.9807	19.3835
26.7005	-3.858			21.5842	17.5598
29.754	-3.3885			21.989	17.7217
35.7825	-4.974			20.7181	19.2158
42.161	-3.562			22.2867	19.0016
29.218	-4.2585			21.4959	18.8904
46.1725	-5.016			21.3503	19.3083
33.4042	-4.269			21.4915	18.8032
T-TEST	1.50851e-28			T-TEST	1.71367e-14

## Sheet: Fig.4k-n
Fig.4k Expression of MYB40			Fig.4l Expression of Fka1-1			Fig.4m Dent degree						Fig.4n Full pericarp length (mm)
						WT	fka1-1	MYB40RNAi	fka1-1;MYB40RNAi			WT	fka1-1	MYB40RNAi	fka1-1;MYB40RNAi
	0.821968		1.15744			39.66	-4.497	55.771	46.486			22.25	19.819	21.948	20.504
WT	0.978074		0.965571			43.6985	-5.016	44.9605	42.197			22.336	19.77	21.643	21.027
	1.24386		0.894786			47.485	-5.195	36.8735	40.3225			21.716	20.016	22.363	22.076
						38.7345	-4.719	46.262	36.6835			23.394	19.902	21.132	21.718
	1.10852		0.170201			51.87	-2.7075	41.9825	50.8775			22.478	19.558	21.087	20.238
fka1-1	1.03862		0.141322			36.816	-4.2655	56.075	46.929			22.105	19.943	19.842	21.659
	0.70193		0.155822			33.8655	-5.216	57.966	43.582			21.36	19.854	21.351	21.209
						34.629	-9.924	47.356	49.2715			21.552	19.409	22.165	21.678
	0.214159		0.646759			43.8845	-6.268	48.5985	43.8315			22.708	19.692	22.081	20.414
MYB40RNAi	0.312027		0.810083			37.5275	-5.826	46.458	42.2225			22.981	19.871	20.992	22.986
	0.295738		0.829071			39.622	-7.269	45.7645	45.338			22.453	18.745	19.842	22.144
						42.4815	-5.0715	48.3855	56.403			23.541	20.28	21.092	20.66
	0.358428		0.229745			45.8645	-5.489	43.382	46.7245			21.824	19.929	20.117	21.479
fka1-1;MYB40RNAi	0.4071		0.214645			40.437	-6.9025	44.207	50.2255			21.135	18.851	21.689	21.737
	0.381713		0.225559			50.372	-4.8055	51.0595	37.6185			22.051	19.936	21.851	20.708
						35.865	-5.669	48.6865	39.5345			21.233	20.127	19.795	21.224
						35.998	-7.4825	57.9135	40.8775			22.137	19.559	20.659	21.774
						46.679	-4.9215	50.293	47.3315			22.448	19.711	21.254	20.19
						51.728	-6.5865	53.771	43.2985			22.527	19.135	20.264	21.243
						40.1455	-4.2535	55.356	38.695			21.235	20.191	20.615	22.347
					T-TEST	3.97863e-31		3.31328e-33	8.26085e-34		T-TEST	2.52437e-16		5.89189e-08	2.25373e-10

[truncated: 14 more sheets: Fig. 5a,b,d,e,f,i,j, Fig. 6d-g, Fig. 6h-j, Supplementary Fig. 1a-g, Supplementary Fig. 1k-p, Supplementary Fig. 1q-s, Supplementary Fig. 1w-z, Supplementary Fig. 2j,k,p, Supplementary Fig. 2q, Supplementary Fig. 2m,n, Supplementary Fig. 4b,d, Supplementary Fig. 4h,i, Supplementary Fig. 5d,f,g, Supplementary Fig. 8c-i]
